# Supplementary material for: The Phosphoproteomic Response of Okra (Abelmoschus esculentus L.) Seedlings to Salt Stress
Source: Int J Mol Sci. 2019 Mar 13;20(6):1262. doi: 10.3390/ijms20061262 (PMC6470868; doi:10.3390/ijms20061262)
Supplement: Supplementary file 1 [file ijms-20-01262-s001.zip]

Archive with 10 entries (9 files):
- Supplementary Materials/
- Supplementary Materials/Figure S1.tif
- Supplementary Materials/Figure S2.tif
- Supplementary Materials/Figure S3.tif
- Supplementary Materials/TableS1.xls
- Supplementary Materials/TableS2.xls
- Supplementary Materials/TableS3.xls
- Supplementary Materials/TableS4.xls
- Supplementary Materials/TableS5.xls
- Supplementary Materials/TableS6.xls
