# Supplementary material for: The Phosphoproteomic Response of Okra (Abelmoschus esculentus L.) Seedlings to Salt Stress
Source: Int J Mol Sci. 2019 Mar 13;20(6):1262. doi: 10.3390/ijms20061262 (PMC6470868; doi:10.3390/ijms20061262)
Supplement: Supplementary file 1 [file ijms-20-01262-s001.zip › Supplementary Materials/TableS1.xls]

## Sheet: Peptide_quant
Table S1 The detail information of identified peptides pertinent to detected proteins.
ID	Identified peptide index number
Sequence	Identified peptide amino acid sequence
Protein accession	Protein accession number of database used for search
Protein description	Protein functional description
Charge	Carried charge of peptide
m/z	Mass-to-charge ratio of peptide
mass error [ppm]	Parts per million ratio of peptide mass error between the theory and practice
PEP	The maximal posterior error probability for peptides
Score	A simple rule to be used to judge whether a result is significant or not
Unique [yes/no]	When marked with 'yes', this particular peptide is unique to a single identified protein group
ID	Sequence	Length	Modifications	Modified sequence	Protein accession	Protein description	Charge	m/z	Mass error [ppm]	PEP	Score	MS/MS Count	Control_1 intensity	Control_2 intensity	Control_3 intensity	NaCl_1 intensity	NaCl_2 intensity	NaCl_3 intensity
0	AAADLTGR	8	Unmodified	_AAADLTGR_	Unigene95850_All	152 394 hypothetical protein PRUPE_ppa001238mg [Prunus persica]	2	387.709	0.9242	0.012774	83.623	1	7426	7815.6	8771.6	7411.3	7153	6923.5
1	AAAIALASSSTLQR	14	Phospho (STY)	_AAAIALASSS(ph)TLQR_	Unigene67907_All	256 1746 minus strand protein binding protein, putative [Ricinus communis] >gi|223530186|gb|EEF32095.1| protein binding protein, putative [Ricinus communis]	3	480.58	2.2357	0.0032592	46.162	1	0	0	0	0	0	0
2	AAALNIVPTSTGAAK	15	Phospho (STY)	_AAALNIVPTST(ph)GAAK_	CL11045.Contig7_All	175 1533 minus strand uncharacterized protein LOC100806482 [Glycine max]	3	488.92	3.5845	0.0012965	67.645	1	936.16	1144.7	1023.6	938.7	1127.6	1065.8
3	AAALNIVPTSTGAAK	15	Phospho (STY)	_AAALNIVPT(ph)STGAAK_	CL11045.Contig7_All	175 1533 minus strand uncharacterized protein LOC100806482 [Glycine max]	2	732.877	4.6351	0.007303	45.221	1	0	0	0	0	0	0
4	AAALNIVPTSTGAAK	15	Phospho (STY)	_AAALNIVPTS(ph)TGAAK_	CL11045.Contig7_All	175 1533 minus strand uncharacterized protein LOC100806482 [Glycine max]	3	488.92	3.9347	5.5978e-06	85.563	1	944.75	927.69	954.73	798.57	1208.6	1168.2
5	AAALNIVPTSTGAAK	15	Phospho (STY)	_AAALNIVPTS(ph)TGAAK_	CL11045.Contig7_All	175 1533 minus strand uncharacterized protein LOC100806482 [Glycine max]	2	732.877	4.9801	2.2262e-34	122.94	1	5042.1	6031.2	5532.7	5900.3	5400.4	6351.8
6	AAALNIVPTSTGAAK	15	Phospho (STY)	_AAALNIVPTS(ph)TGAAK_	CL11045.Contig7_All	175 1533 minus strand uncharacterized protein LOC100806482 [Glycine max]	4	366.942	3.558	0.0011868	52.172	1	938.15	969.04	1074.9	1010.6	897.01	1276.3
7	AAAMTVTDATSNANTPR	17	Phospho (STY)	_AAAMTVTDAT(ph)SNANTPR_	CL18899.Contig5_All	187 1479 minus strand PREDICTED: uncharacterized protein LOC101215901 [Cucumis sativus] >gi|449525618|ref|XP_004169813.1| PREDICTED: uncharacterized protein LOC101229413 [Cucumis sativus]	3	591.261	1.6299	0.00096131	43.216	1	2865.8	3885.6	3648	3469.9	3431.1	3752.7
8	AAANASPDSKPVPTFTTR	18	Phospho (STY)	_AAANAS(ph)PDSKPVPTFTTR_	Unigene67632_All	150 695 minus strand hypothetical protein PRUPE_ppa000214m1g, partial [Prunus persica]	3	637.638	2.0481	6.4403e-07	82.885	1	3045.9	3371.7	3722.9	2624.5	1954.7	2585.4
9	AAATTAIDATSNANTPR	17	Phospho (STY)	_AAATTAIDATSNANT(ph)PR_	CL18899.Contig2_All	85 1377 minus strand PREDICTED: uncharacterized protein LOC101215901 [Cucumis sativus] >gi|449525618|ref|XP_004169813.1| PREDICTED: uncharacterized protein LOC101229413 [Cucumis sativus]	3	575.932	3.1984	1.8541e-93	153.17	1	960.26	1012	1142.1	1245.5	692.56	647.79
10	AAATTAINATSNANTPR	17	Phospho (STY)	_AAATTAINATS(ph)NANTPR_	CL18899.Contig4_All	76 1368 minus strand PREDICTED: uncharacterized protein LOC101215901 [Cucumis sativus] >gi|449525618|ref|XP_004169813.1| PREDICTED: uncharacterized protein LOC101229413 [Cucumis sativus]	3	575.604	1.7423	2.9972e-06	81.89	1	0	0	0	0	0	0
11	AAATTAINATSNANTPRK	18	2 Phospho (STY)	_AAATTAINAT(ph)S(ph)NANTPRK_	CL18899.Contig4_All	76 1368 minus strand PREDICTED: uncharacterized protein LOC101215901 [Cucumis sativus] >gi|449525618|ref|XP_004169813.1| PREDICTED: uncharacterized protein LOC101229413 [Cucumis sativus]	4	483.97	3.1744	2.7264e-05	52.019	1	3248	3952.3	3791	3801.4	3123.5	3699.2
12	AAAVAPADEELAK	13	Unmodified	_AAAVAPADEELAK_	CL14870.Contig5_All	91 963 minus strand PREDICTED: chlorophyll a-b binding protein CP26, chloroplastic [Vitis vinifera] >gi|147770824|emb|CAN76428.1| hypothetical protein VITISV_023565 [Vitis vinifera] >gi|297734735|emb|CBI16969.3| unnamed protein product [Vitis vinifera]	2	628.33	1.5633	1.8331e-29	126.1	1	12486	14067	15051	13443	14667	14106
13	AADVGADLVGK	11	Unmodified	_AADVGADLVGK_	Unigene97007_All	24 845 PREDICTED: pyrophosphate-energized vacuolar membrane proton pump 1-like [Fragaria vesca subsp. vesca]	2	508.275	2.5896	0.00053546	77.185	1	6150.6	6357.9	6938.7	5472.8	5385.1	6221.9
14	AAEDPEFETFYTK	13	Unmodified	_AAEDPEFETFYTK_	CL6522.Contig8_All	360 1424 Photosystem II CP43 chlorophyll apoprotein [Medicago truncatula] >gi|355507094|gb|AES88236.1| Photosystem II CP43 chlorophyll apoprotein [Medicago truncatula]	3	516.568	3.8872	6.7204e-39	130.56	2	2777.5	2568	3420.6	3228.7	2556.3	2872.2
15	AAEDPEFETFYTK	13	Unmodified	_AAEDPEFETFYTK_	CL6522.Contig8_All	360 1424 Photosystem II CP43 chlorophyll apoprotein [Medicago truncatula] >gi|355507094|gb|AES88236.1| Photosystem II CP43 chlorophyll apoprotein [Medicago truncatula]	2	774.349	4.4134	7.6352e-176	190.27	1	15703	15441	17578	15722	17418	17009
16	AAEDPEFETFYTK	13	Unmodified	_AAEDPEFETFYTK_	CL6522.Contig8_All	360 1424 Photosystem II CP43 chlorophyll apoprotein [Medicago truncatula] >gi|355507094|gb|AES88236.1| Photosystem II CP43 chlorophyll apoprotein [Medicago truncatula]	3	516.568	3.4485	6.0919e-17	110.98	1	3127.3	3965.5	3611.6	4088.4	3249.8	3857.7
17	AAEDPEFETFYTK	13	Unmodified	_AAEDPEFETFYTK_	CL6522.Contig8_All	360 1424 Photosystem II CP43 chlorophyll apoprotein [Medicago truncatula] >gi|355507094|gb|AES88236.1| Photosystem II CP43 chlorophyll apoprotein [Medicago truncatula]	2	774.349	3.797	1.9152e-16	111.12	1	2435.2	2909.7	2680.7	2322.4	2300	2434.2
18	AAEDPEFETFYTK	13	Unmodified	_AAEDPEFETFYTK_	CL6522.Contig8_All	360 1424 Photosystem II CP43 chlorophyll apoprotein [Medicago truncatula] >gi|355507094|gb|AES88236.1| Photosystem II CP43 chlorophyll apoprotein [Medicago truncatula]	3	516.568	2.0804	0.021465	42.785	1	0	0	0	0	0	0
19	AAEDPEFETFYTK	13	Unmodified	_AAEDPEFETFYTK_	CL6522.Contig8_All	360 1424 Photosystem II CP43 chlorophyll apoprotein [Medicago truncatula] >gi|355507094|gb|AES88236.1| Photosystem II CP43 chlorophyll apoprotein [Medicago truncatula]	3	516.568	1.2987	4.3176e-11	98.902	1	2497.7	3037	3321.7	2641	2516	2448.5
20	AAEDPEFETFYTK	13	Unmodified	_AAEDPEFETFYTK_	CL6522.Contig8_All	360 1424 Photosystem II CP43 chlorophyll apoprotein [Medicago truncatula] >gi|355507094|gb|AES88236.1| Photosystem II CP43 chlorophyll apoprotein [Medicago truncatula]	2	774.349	2.2716	1.7325e-253	214.23	1	9041.1	10318	9754.6	10147	10737	10091
21	AAESTPDVSASPGLTGITVDK	21	Phospho (STY)	_AAESTPDVSAS(ph)PGLTGITVDK_	CL5574.Contig36_All	73 1950 receptor protein kinase, putative [Ricinus communis] >gi|223535368|gb|EEF37042.1| receptor protein kinase, putative [Ricinus communis]	3	699.331		1.5841e-45	93.736	1	0	0	0	0	0	0
22	AAGDDANDSDEESKR	15	Phospho (STY)	_AAGDDANDS(ph)DEESKR_	CL347.Contig18_All	258 716 unknown [Glycine max]	3	553.876		1.3878e-15	82.609	1	0	0	0	0	0	0
23	AAGDDANDSDEESKR	15	Phospho (STY)	_AAGDDANDS(ph)DEESKR_	CL347.Contig18_All	258 716 unknown [Glycine max]	3	553.876	0.9794	0.0010237	48.288	1	1092.3	1166.6	980.41	888.59	1065.2	969.94
24	AAGDDVNDSDEESKR	15	Phospho (STY)	_AAGDDVNDS(ph)DEESKR_	CL347.Contig20_All	480 1229 hypothetical protein PRUPE_ppa008839mg [Prunus persica]	3	563.22	2.6814	6.9829e-22	106.86	1	3523.2	4101	4030.1	3664.9	3630.3	3774.2
25	AAGGDGDEEDDE	12	Unmodified	_AAGGDGDEEDDE_	Unigene59377_All	2 73 40S ribosomal protein S9 (Fragment)	2	590.2	1.7022	6.0968e-21	123.79	1	5074.4	5595.7	5879.8	4237.6	4408.6	4047
26	AAGGDGDEEDDE	12	Unmodified	_AAGGDGDEEDDE_	Unigene59377_All	2 73 40S ribosomal protein S9 (Fragment)	2	590.2	2.2941	6.4166e-53	148.32	1	1652.1	1672.1	1923.6	1498.1	1536.3	1604.3
27	AAGGDGDEEDDE	12	Unmodified	_AAGGDGDEEDDE_	Unigene59377_All	2 73 40S ribosomal protein S9 (Fragment)	2	590.2	2.313	1.679e-27	128.81	1	2822.5	3103.4	3058.3	2583.2	2720.2	2697.3
28	AAGGDGDEEDDE	12	Unmodified	_AAGGDGDEEDDE_	Unigene59377_All	2 73 40S ribosomal protein S9 (Fragment)	2	590.2	1.5228	4.774e-27	125.75	1	2741.7	2947.4	2830.6	2594.1	2435.5	2618.1
29	AAGGDGDEEDDE	12	Unmodified	_AAGGDGDEEDDE_	Unigene59377_All	2 73 40S ribosomal protein S9 (Fragment)	2	590.2	0.4093	6.0581e-35	135.86	1	745.63	759.21	992.47	786.7	882.41	714.06
30	AAGGDGDEEDDE	12	Unmodified	_AAGGDGDEEDDE_	Unigene59377_All	2 73 40S ribosomal protein S9 (Fragment)	2	590.2	1.6436	2.1163e-06	90.05	1	1768.2	2308.4	1928	2071	2057.4	2091.3
31	AAGGDGDEEDDE	12	Unmodified	_AAGGDGDEEDDE_	Unigene59377_All	2 73 40S ribosomal protein S9 (Fragment)	2	590.2	0.5995	6.067e-05	81.017	1	0	0	0	0	0	0
32	AAGGDGDEEDDE	12	Unmodified	_AAGGDGDEEDDE_	Unigene59377_All	2 73 40S ribosomal protein S9 (Fragment)	2	590.2	0.2042	6.0581e-35	135.86	1	1661.6	1984.1	1776.1	1614.9	1859	1762.9
33	AAGGDGDEEEDE	12	Unmodified	_AAGGDGDEEEDE_	CL5831.Contig13_All	175 765 40S ribosomal protein S9, putative [Ricinus communis] >gi|223550672|gb|EEF52159.1| 40S ribosomal protein S9, putative [Ricinus communis]	2	597.207	1.5181	6.4166e-53	148.32	1	1652.2	2108.4	2151.5	1408.4	1915.1	1982.7
34	AAGGDGDEEEDE	12	Unmodified	_AAGGDGDEEEDE_	CL5831.Contig13_All	175 765 40S ribosomal protein S9, putative [Ricinus communis] >gi|223550672|gb|EEF52159.1| 40S ribosomal protein S9, putative [Ricinus communis]	2	597.207	1.6391	8.461e-20	121.9	1	7352.1	7412.5	7571.3	7043.8	6902.1	7185.1
35	AAGGDGDEEEDE	12	Unmodified	_AAGGDGDEEEDE_	CL5831.Contig13_All	175 765 40S ribosomal protein S9, putative [Ricinus communis] >gi|223550672|gb|EEF52159.1| 40S ribosomal protein S9, putative [Ricinus communis]	2	597.207	1.1581	6.4166e-53	148.32	1	2138.2	2201	2402.3	1939.4	1689.7	1966.3
36	AAGGDGDEEEDE	12	Unmodified	_AAGGDGDEEEDE_	CL5831.Contig13_All	175 765 40S ribosomal protein S9, putative [Ricinus communis] >gi|223550672|gb|EEF52159.1| 40S ribosomal protein S9, putative [Ricinus communis]	2	597.207	1.2868	3.1803e-34	130.98	1	1320	1580.4	1289.2	1334.3	1227.7	1201.6
37	AAGGDGDEEEDE	12	Unmodified	_AAGGDGDEEEDE_	CL5831.Contig13_All	175 765 40S ribosomal protein S9, putative [Ricinus communis] >gi|223550672|gb|EEF52159.1| 40S ribosomal protein S9, putative [Ricinus communis]	2	597.207	0.4613	8.9065e-14	113.93	1	401.13	371.46	354.25	503.79	282.11	353.28
38	AAGGDGDEEEDE	12	Unmodified	_AAGGDGDEEEDE_	CL5831.Contig13_All	175 765 40S ribosomal protein S9, putative [Ricinus communis] >gi|223550672|gb|EEF52159.1| 40S ribosomal protein S9, putative [Ricinus communis]	2	597.207	1.8852	1.6888e-34	133.81	1	3729.9	4172.8	4430.1	3951.2	3713.2	3875.9
39	AAGGDGDEEEDE	12	Unmodified	_AAGGDGDEEEDE_	CL5831.Contig13_All	175 765 40S ribosomal protein S9, putative [Ricinus communis] >gi|223550672|gb|EEF52159.1| 40S ribosomal protein S9, putative [Ricinus communis]	2	597.207	0.6035	6.0581e-35	135.86	1	1224.7	1413	1744.8	1518.4	1325	1354.4
40	AAGGDGDEEEDE	12	Unmodified	_AAGGDGDEEEDE_	CL5831.Contig13_All	175 765 40S ribosomal protein S9, putative [Ricinus communis] >gi|223550672|gb|EEF52159.1| 40S ribosomal protein S9, putative [Ricinus communis]	2	597.207	0.0828	6.0581e-35	135.86	1	950.05	1075.9	967.93	699.39	749.33	982.83
41	AAGIGNTASPAWEGK	15	Phospho (STY)	_AAGIGNTAS(ph)PAWEGK_	CL26169.Contig31_All	1225 1989 minus strand predicted protein [Populus trichocarpa] >gi|222843524|gb|EEE81071.1| predicted protein [Populus trichocarpa]	3	503.896	2.5715	4.4606e-72	144.3	1	2220.8	2024.3	2611.1	2028.9	2105	2254.3
42	AAGIGNTASPAWEGK	15	Phospho (STY)	_AAGIGNTAS(ph)PAWEGK_	CL26169.Contig31_All	1225 1989 minus strand predicted protein [Populus trichocarpa] >gi|222843524|gb|EEE81071.1| predicted protein [Populus trichocarpa]	2	755.34	3.5822	5.5653e-170	184.56	1	4942.3	5453	5597.2	4582.9	4588.4	4436.5
43	AAGLSSMNSSR	11	Oxidation (M),Phospho (STY)	_AAGLSSM(ox)NS(ph)SR_	CL146.Contig4_All	2 265 minus strand PREDICTED: casein kinase I isoform delta-like [Cucumis sativus]	2	588.739	2.6039	0.0011987	67.887	1	3845.3	3778.7	3942.1	3662.6	3991.4	4370.3
44	AAGLSSMNSSR	11	Phospho (STY)	_AAGLSSMNS(ph)SR_	CL146.Contig4_All	2 265 minus strand PREDICTED: casein kinase I isoform delta-like [Cucumis sativus]	2	580.742	3.9269	0.0029153	65.219	1	0	0	0	0	0	0
45	AAGLSSVNSSR	11	Phospho (STY)	_AAGLSSVNS(ph)SR_	Unigene22086_All	2 493 minus strand casein kinase, putative [Ricinus communis] >gi|223546586|gb|EEF48084.1| casein kinase, putative [Ricinus communis]	2	564.756	3.0461	0.012532	49.149	1	4178.5	5026.8	4858.6	4424.9	3374.6	3985.6
46	AAGPLPDPPQDEFDK	15	Unmodified	_AAGPLPDPPQDEFDK_	Unigene2258_All	263 2023 PREDICTED: monocopper oxidase-like protein SKU5 [Vitis vinifera] >gi|297741153|emb|CBI31884.3| unnamed protein product [Vitis vinifera]	3	532.923	4.5637	2.9922e-34	122.64	1	3956.9	4070.4	3672.4	3074.2	2142.4	2682.1
47	AAGYSSSGPSSF	12	Phospho (STY)	_AAGYSS(ph)SGPSSF_	Unigene45198_All	352 930 PREDICTED: ADP-ribosylation factor [Vitis vinifera] >gi|147778405|emb|CAN63035.1| hypothetical protein VITISV_023129 [Vitis vinifera] >gi|297737336|emb|CBI26537.3| unnamed protein product [Vitis vinifera]	2	599.227	2.2027	3.1966e-07	95.417	1	3036.1	3876.5	3640	2885.1	2535.1	3115
48	AAIQSTQDHGHSR	13	Phospho (STY)	_AAIQSTQDHGHS(ph)R_	Unigene3349_All	2 109 predicted protein [Populus trichocarpa] >gi|118484816|gb|ABK94275.1| unknown [Populus trichocarpa] >gi|222842461|gb|EEE80008.1| predicted protein [Populus trichocarpa]	3	496.551	-0.02492	8.5838e-14	106.38	1	853.91	842.25	764.42	498.85	310.18	479.82
49	AAIQSTQDHGHSR	13	Phospho (STY)	_AAIQSTQDHGHS(ph)R_	Unigene3349_All	2 109 predicted protein [Populus trichocarpa] >gi|118484816|gb|ABK94275.1| unknown [Populus trichocarpa] >gi|222842461|gb|EEE80008.1| predicted protein [Populus trichocarpa]	3	496.551	-0.39881	4.2691e-50	140.22	1	2048.3	1800.4	2107.2	1224.6	1279	1073.3
50	AAIQSTQDHGHSR	13	Phospho (STY)	_AAIQSTQDHGHS(ph)R_	Unigene3349_All	2 109 predicted protein [Populus trichocarpa] >gi|118484816|gb|ABK94275.1| unknown [Populus trichocarpa] >gi|222842461|gb|EEE80008.1| predicted protein [Populus trichocarpa]	2	744.323	1.6837	0.0019013	76.158	1	1091	998.92	1291.5	345.21	408.23	441.25
51	AAIQSTQDHGHSR	13	Phospho (STY)	_AAIQSTQDHGHS(ph)R_	Unigene3349_All	2 109 predicted protein [Populus trichocarpa] >gi|118484816|gb|ABK94275.1| unknown [Populus trichocarpa] >gi|222842461|gb|EEE80008.1| predicted protein [Populus trichocarpa]	3	496.551	0.5034	1.3319e-99	164.41	1	1466.4	1555.1	1008.7	623.69	638.87	726.85
52	AALLQGSSSPELTK	14	Phospho (STY)	_AALLQGSSS(ph)PELTK_	CL1573.Contig8_All	456 2483 minus strand conserved hypothetical protein [Ricinus communis] >gi|223549155|gb|EEF50644.1| conserved hypothetical protein [Ricinus communis]	3	494.58	2.2346	0.001953	51.495	1	0	0	0	0	0	0
53	AALVLNASRR	10	Phospho (STY)	_AALVLNAS(ph)RR_	Unigene1316_All	3 542 PREDICTED: calcium-transporting ATPase 10, plasma membrane-type-like [Vitis vinifera]	3	384.208	0.6986	0.00086732	68.536	1	4610	5341.3	4537.8	4725.5	4733.1	3467.7
54	AAMQAGIDK	9	Oxidation (M)	_AAM(ox)QAGIDK_	Unigene45731_All	94 1842 predicted protein [Populus trichocarpa] >gi|222837676|gb|EEE76041.1| predicted protein [Populus trichocarpa]	2	460.729	0.9162	0.0062536	71.524	1	9466.1	10713	9158.5	9059.2	7951.1	8618.5
55	AAMQAGIDK	9	Oxidation (M)	_AAM(ox)QAGIDK_	Unigene45731_All	94 1842 predicted protein [Populus trichocarpa] >gi|222837676|gb|EEE76041.1| predicted protein [Populus trichocarpa]	3	307.488	0.3283	0.01237	62.463	1	6045.8	7054.3	6602.3	5532.1	5109.5	5897.3
56	AAMSGGVPRSPSPPPGK	17	Oxidation (M),2 Phospho (STY)	_AAM(ox)SGGVPRS(ph)PS(ph)PPPGK_	CL4627.Contig4_All	2 700 PREDICTED: DNA-damage-repair/toleration protein DRT111, chloroplastic [Vitis vinifera]	4	442.943	3.6872	1.1066e-05	80.702	2	8401.1	10388	9197.1	9601.3	8246.4	9372.5
57	AAMSGGVPRSPSPPPGK	17	Oxidation (M),2 Phospho (STY)	_AAM(ox)SGGVPRS(ph)PS(ph)PPPGK_	CL4627.Contig4_All	2 700 PREDICTED: DNA-damage-repair/toleration protein DRT111, chloroplastic [Vitis vinifera]	3	590.254	4.1621	0.00091373	42.123	2	5879.9	6373.8	6967.7	5431.7	5054.2	5542.1
58	AAMSGGVPRSPSPPPGK	17	Oxidation (M),2 Phospho (STY)	_AAM(ox)SGGVPRS(ph)PS(ph)PPPGK_	CL4627.Contig4_All	2 700 PREDICTED: DNA-damage-repair/toleration protein DRT111, chloroplastic [Vitis vinifera]	3	590.254	2.855	0.00096692	41.615	1	4866.1	5701.8	5415.1	4965.9	4957.1	4691.5
59	AAMSGGVPRSPSPPPGK	17	Oxidation (M),2 Phospho (STY)	_AAM(ox)SGGVPRS(ph)PS(ph)PPPGK_	CL4627.Contig4_All	2 700 PREDICTED: DNA-damage-repair/toleration protein DRT111, chloroplastic [Vitis vinifera]	4	442.943	1.9884	5.7771e-05	60.735	2	6205.1	6922.8	7645.4	7060.8	6013.6	6090.2
60	AAMSGGVPRSPSPPPGK	17	2 Phospho (STY)	_AAMSGGVPRS(ph)PS(ph)PPPGK_	CL4627.Contig4_All	2 700 PREDICTED: DNA-damage-repair/toleration protein DRT111, chloroplastic [Vitis vinifera]	3	584.923	3.7396	2.9752e-05	67.928	1	1665.1	1937.8	1551.7	1546.6	1647.3	1402.2
61	AAMSGGVPRSPSPPPGK	17	2 Phospho (STY)	_AAMSGGVPRS(ph)PS(ph)PPPGK_	CL4627.Contig4_All	2 700 PREDICTED: DNA-damage-repair/toleration protein DRT111, chloroplastic [Vitis vinifera]	4	438.944	3.1121	1.2685e-05	71.651	1	2165.5	2561.8	2812.6	1860.8	1683.2	2388.8
62	AANRPADYDSDDEFVAPR	18	Phospho (STY)	_AANRPADYDS(ph)DDEFVAPR_	CL1100.Contig6_All	279 1109 unknown [Populus trichocarpa]	3	696.96	3.1279	0.00031309	45.572	1	0	0	0	0	0	0
63	AANRPADYDSDDEFVAPR	18	Phospho (STY)	_AANRPADYDS(ph)DDEFVAPR_	CL1100.Contig6_All	279 1109 unknown [Populus trichocarpa]	3	696.96	4.229	1.8738e-06	79.025	1	0	0	0	0	0	0
64	AANRPADYDTDDEFVAPRPQIR	22	Phospho (STY)	_AANRPADYDT(ph)DDEFVAPRPQIR_	CL1100.Contig3_All	229 1059 unknown [Populus trichocarpa]	4	650.05	2.8348	8.8801e-23	97.839	2	11951	15520	12847	12797	11462	13104
65	AANRPADYDTDDEFVAPRPQIR	22	Phospho (STY)	_AANRPADYDT(ph)DDEFVAPRPQIR_	CL1100.Contig3_All	229 1059 unknown [Populus trichocarpa]	3	866.398	2.8977	3.3163e-36	112.34	1	2163.8	2373.7	2010	1860.3	2527	2219.6
66	AAQETSHTTPQVTK	14	Phospho (STY)	_AAQETS(ph)HTTPQVTK_	CL6529.Contig20_All	319 6654 PREDICTED: uncharacterized protein LOC100266068 [Vitis vinifera]	3	526.91	2.7623	0.0017859	52.731	1	3071.7	3677	3211.9	3376.2	3218.6	2880.6
67	AAQNMSKSDSLLVSK	15	Oxidation (M),Phospho (STY)	_AAQNM(ox)SKS(ph)DSLLVSK_	CL27084.Contig3_All	87 1346 Vacuolar cation/proton exchanger 1a, putative [Ricinus communis] >gi|223535075|gb|EEF36757.1| Vacuolar cation/proton exchanger 1a, putative [Ricinus communis]	3	558.93	4.3796	0.00089636	61.942	1	5616	6252.6	7167.9	3901	3096.8	3778
68	AAQNMSKSDSLLVSK	15	Oxidation (M),Phospho (STY)	_AAQNM(ox)SKS(ph)DSLLVSK_	CL27084.Contig3_All	87 1346 Vacuolar cation/proton exchanger 1a, putative [Ricinus communis] >gi|223535075|gb|EEF36757.1| Vacuolar cation/proton exchanger 1a, putative [Ricinus communis]	3	558.93	2.1564	0.00098331	71.376	1	6056.7	7396.6	7198.5	3972.4	3484.4	3529.1
69	AAQQVGVPVPEGCTDPGADNFDPTAR	26	Unmodified	_AAQQVGVPVPEGCTDPGADNFDPTAR_	Unigene3748_All	346 1767 minus strand Ribulose bisphosphate carboxylase/oxygenase activase 1, chloroplast precursor, putative [Ricinus communis] >gi|223536483|gb|EEF38130.1| Ribulose bisphosphate carboxylase/oxygenase activase 1, chloroplast precursor, putative [Ricinus communis]	3	890.414	4.341	3.6591e-49	113.13	1	1333.9	1474.9	1604.2	1246.3	1019.2	1445.3
70	AAQQVGVPVPEGCTDPGADNFDPTAR	26	Unmodified	_AAQQVGVPVPEGCTDPGADNFDPTAR_	Unigene3748_All	346 1767 minus strand Ribulose bisphosphate carboxylase/oxygenase activase 1, chloroplast precursor, putative [Ricinus communis] >gi|223536483|gb|EEF38130.1| Ribulose bisphosphate carboxylase/oxygenase activase 1, chloroplast precursor, putative [Ricinus communis]	4	668.062	4.3339	1.4203e-05	50.723	1	1749.3	2121.6	2110	1691.7	1876.6	1656
71	AAQSYPAFAATGDEETR	17	Unmodified	_AAQSYPAFAATGDEETR_	CL17721.Contig2_All	40 1029 minus strand acidic chitinase [Elaeagnus umbellata]	3	595.608	3.367	8.6363e-11	95.954	1	4459.8	5705.4	4608.6	4806.9	4721.3	4550.2
72	AAQSYPAFAATGDEETR	17	Unmodified	_AAQSYPAFAATGDEETR_	CL17721.Contig2_All	40 1029 minus strand acidic chitinase [Elaeagnus umbellata]	2	892.908	3.8874	1.3943e-07	90.718	1	0	0	0	0	0	0
73	AAQSYPAFAATGDEETR	17	Unmodified	_AAQSYPAFAATGDEETR_	CL17721.Contig2_All	40 1029 minus strand acidic chitinase [Elaeagnus umbellata]	3	595.608	3.4308	2.063e-10	93.381	1	0	0	0	0	0	0
74	AAQSYPAFAATGDEETR	17	Unmodified	_AAQSYPAFAATGDEETR_	CL17721.Contig2_All	40 1029 minus strand acidic chitinase [Elaeagnus umbellata]	2	892.908	3.4204	0	223.76	1	10729	11794	11945	13386	14468	13720
75	AASAEGVALIVPDTSPR	17	Unmodified	_AASAEGVALIVPDTSPR_	Unigene40050_All	104 808 S-formylglutathione hydrolase [Gossypium hirsutum]	3	551.965	2.6976	0.0023045	45.221	1	2289	2646.5	2846.3	2506.8	2630.2	2382.4
76	AASEPGSE	8	Phospho (STY)	_AASEPGS(ph)E_	CL27874.Contig1_All	45 785 hypothetical protein PRUPE_ppa010143mg [Prunus persica]	2	414.145	0.7022	0.0060566	82.287	1	0	0	0	0	0	0
77	AASFNIIPSSTGAAK	15	Phospho (STY)	_AASFNIIPS(ph)STGAAK_	CL7824.Contig6_All	193 1194 minus strand glyceraldehyde-3-phosphate dehydrogenase C subunit [Gossypium hirsutum]	3	505.58	2.911	1.1714e-09	94.09	2	4691.1	5382.1	5575.3	4645.3	4691.9	4584.2
78	AASFNIIPSSTGAAK	15	Phospho (STY)	_AASFNIIPS(ph)STGAAK_	CL7824.Contig6_All	193 1194 minus strand glyceraldehyde-3-phosphate dehydrogenase C subunit [Gossypium hirsutum]	2	757.866	3.9778	1.0051e-85	152.32	1	3154.9	3003.3	3026.3	3348.2	3676.8	3246.4
79	AASFNIIPSSTGAAK	15	Phospho (STY)	_AAS(ph)FNIIPSSTGAAK_	CL7824.Contig6_All	193 1194 minus strand glyceraldehyde-3-phosphate dehydrogenase C subunit [Gossypium hirsutum]	3	505.58	2.3611	0.0042593	41.53	1	991.71	1220	1322.6	1214	882.14	962.59
80	AASFNIIPSSTGAAK	15	Phospho (STY)	_AASFNIIPSS(ph)TGAAK_	CL7824.Contig6_All	193 1194 minus strand glyceraldehyde-3-phosphate dehydrogenase C subunit [Gossypium hirsutum]	3	505.58	0.6573	0.001142	55.688	1	1223	1451.2	1418.4	1136.6	1217.5	915.94
81	AASLDVLDQVK	11	Phospho (STY)	_AAS(ph)LDVLDQVK_	Unigene78702_All	75 959 minus strand PREDICTED: phosphate transporter PHO1 homolog 9-like [Cucumis sativus]	3	413.539	2.4118	0.012807	40.88	1	0	0	0	0	0	0
82	AASNEPLLVSPK	12	Phospho (STY)	_AASNEPLLVS(ph)PK_	Unigene19894_All	511 2043 predicted protein [Populus trichocarpa] >gi|222866999|gb|EEF04130.1| predicted protein [Populus trichocarpa]	3	435.887	4.5992	0.00030109	71.241	1	2087.2	2416.6	2331.2	2216.1	2143.4	2229.5
83	AASNEPVLVSPK	12	Phospho (STY)	_AASNEPVLVS(ph)PK_	Unigene9816_All	538 2070 predicted protein [Populus trichocarpa] >gi|222866999|gb|EEF04130.1| predicted protein [Populus trichocarpa]	3	431.215	4.2718	0.00011838	75.535	1	2996.7	3186.4	3417.2	2877.5	2721.5	2589.3
84	AASPPPLPPPR	11	Phospho (STY)	_AAS(ph)PPPLPPPR_	Unigene29488_All	256 1731 predicted protein [Populus trichocarpa] >gi|222872305|gb|EEF09436.1| predicted protein [Populus trichocarpa]	2	590.3	2.3106	0.00039847	74.537	4	10873	12678	12389	10791	9647.1	10828
85	AASPPPLPPPR	11	Phospho (STY)	_AAS(ph)PPPLPPPR_	Unigene29488_All	256 1731 predicted protein [Populus trichocarpa] >gi|222872305|gb|EEF09436.1| predicted protein [Populus trichocarpa]	3	393.869	1.6575	7.1073e-08	102.97	4	3629.2	3949.7	3728.4	3109.1	2825.7	3254.9
86	AASPPPPRPPPPR	13	Phospho (STY)	_AAS(ph)PPPPRPPPPR_	Unigene10578_All	446 1984 predicted protein [Populus trichocarpa] >gi|222872305|gb|EEF09436.1| predicted protein [Populus trichocarpa]	3	472.91	0.3446	0.0025125	51.771	2	4604.3	5105.5	5264.8	3992.6	4393.4	3769.5
87	AASPPPPRPPPPR	13	Phospho (STY)	_AAS(ph)PPPPRPPPPR_	Unigene10578_All	446 1984 predicted protein [Populus trichocarpa] >gi|222872305|gb|EEF09436.1| predicted protein [Populus trichocarpa]	3	472.91	1.9456	1.4373e-06	88.311	1	5042.9	5385.2	5583.4	4935.2	3981.5	4327.9
88	AASQMTGSPSILK	13	Oxidation (M),Phospho (STY)	_AASQM(ox)TGS(ph)PSILK_	Unigene31896_All	61 2361 predicted protein [Populus trichocarpa] >gi|222864315|gb|EEF01446.1| predicted protein [Populus trichocarpa]	3	462.883	2.772	0.031206	57.525	1	2978	3124.2	2798.2	2900.1	2295.1	2235.7
89	AASSGEQYDR	10	Unmodified	_AASSGEQYDR_	Unigene88166_All	29 1789 hypothetical protein PRUPE_ppa003363mg [Prunus persica]	2	542.239	0.5037	0.025937	60.255	1	3342.3	2873.7	2983.7	2738.3	2847.1	2533.2
90	AASSGTTLNTR	11	Phospho (STY)	_AASS(ph)GTTLNTR_	Unigene61991_All	85 510 orf [Ricinus communis]	2	579.761	2.1909	0.0030999	64.752	1	3320.4	3950.4	4403.5	3329.6	3266.4	3645.1
91	AASSGTTLNTR	11	Phospho (STY)	_AAS(ph)SGTTLNTR_	Unigene61991_All	85 510 orf [Ricinus communis]	2	579.761	2.1674	0.015502	46.362	1	5428	6051.6	5144.5	4725.9	5946.2	5642.4
92	AASSPQAASPPPPRPPLPR	19	2 Phospho (STY)	_AAS(ph)SPQAAS(ph)PPPPRPPLPR_	Unigene24092_All	385 1938 minus strand predicted protein [Populus trichocarpa] >gi|222862477|gb|EEE99983.1| predicted protein [Populus trichocarpa]	3	685.326	2.6963	0.00062339	48.626	1	6189.9	7156.1	6355.9	5956	6087.1	5641.4
93	AASSSTSLNTR	11	Phospho (STY)	_AASS(ph)STSLNTR_	Unigene100798_All	2 376 orf [Ricinus communis]	2	587.759	2.6855	0.0032401	64.405	1	3583.1	3823.3	3561.3	3486.6	2830.5	3109.9
94	AASSSTSLNTR	11	Phospho (STY)	_AASS(ph)STSLNTR_	Unigene100798_All	2 376 orf [Ricinus communis]	2	587.759	2.4085	6.3558e-05	78.809	1	3282	3505.3	3473.3	2742.4	3128	3184.2
95	AASVTNSPVK	10	Phospho (STY)	_AASVTNS(ph)PVK_	CL9732.Contig10_All	41 1327 predicted protein [Populus trichocarpa] >gi|222860989|gb|EEE98531.1| predicted protein [Populus trichocarpa]	2	527.252	3.1675	3.584e-37	140.82	2	18786	21379	21131	17207	17666	16159
96	AASVTNSPVK	10	Phospho (STY)	_AASVTNS(ph)PVK_	CL9732.Contig10_All	41 1327 predicted protein [Populus trichocarpa] >gi|222860989|gb|EEE98531.1| predicted protein [Populus trichocarpa]	3	351.837	1.9468	0.0046177	54.005	2	20332	22337	21224	22334	19544	20320
97	AATGQDPNPDDYK	13	Unmodified	_AATGQDPNPDDYK_	CL7484.Contig8_All	111 539 PREDICTED: pleckstrin homology domain-containing protein 1-like [Solanum lycopersicum]	3	464.541	3.0639	0.00035052	82.069	1	6738.6	7906.9	7767.8	6997	6338.5	6769.6
98	AAVASSFK	8	Phospho (STY)	_AAVASS(ph)FK_	Unigene86453_All	234 1961 PREDICTED: transcription elongation regulator 1-like [Vitis vinifera] >gi|297738259|emb|CBI27460.3| unnamed protein product [Vitis vinifera]	3	287.469	3.5469	0.01339	53.751	1	4968.1	5903.9	5944.2	5789.1	5819.6	5078.1
99	AAYPHIEVQPPSPPK	15	Phospho (STY)	_AAYPHIEVQPPS(ph)PPK_	Unigene70759_All	205 546 hypothetical protein PRUPE_ppa002601mg [Prunus persica]	4	428.462	4.471	0.00091172	74.428	3	4889.7	5807.8	5953.8	5211.3	4891.5	5061.3
100	AAYPHIEVQPPSPPK	15	Phospho (STY)	_AAYPHIEVQPPS(ph)PPK_	Unigene70759_All	205 546 hypothetical protein PRUPE_ppa002601mg [Prunus persica]	3	570.947	4.9773	0.0012845	62.94	2	1718.7	2595.3	1485	1371.4	1110.7	1731
101	AAYPHIEVQPPSPPK	15	Phospho (STY)	_AAYPHIEVQPPS(ph)PPK_	Unigene70759_All	205 546 hypothetical protein PRUPE_ppa002601mg [Prunus persica]	3	570.947	3.9122	4.6626e-06	86.517	3	6167.1	6536.3	6034.8	5354.3	4407.1	4865.2
102	AAYPHIEVQPPSPPK	15	Phospho (STY)	_AAYPHIEVQPPS(ph)PPK_	Unigene70759_All	205 546 hypothetical protein PRUPE_ppa002601mg [Prunus persica]	4	428.462	3.5086	0.0013077	50.222	1	1021.5	1499.8	1026.8	1151.6	922.68	1076.1
103	ADAGHVGVEK	10	Unmodified	_ADAGHVGVEK_	CL5629.Contig1_All	210 1292 minus strand predicted protein [Populus trichocarpa] >gi|222856222|gb|EEE93769.1| predicted protein [Populus trichocarpa]	3	328.17	2.1274	0.00059019	82.417	1	4494.7	5236.9	5921	5006.2	4808.8	4665.5
104	ADAGHVGVEK	10	Unmodified	_ADAGHVGVEK_	CL5629.Contig1_All	210 1292 minus strand predicted protein [Populus trichocarpa] >gi|222856222|gb|EEE93769.1| predicted protein [Populus trichocarpa]	2	491.751		1.662e-20	111.63	1	0	0	0	0	0	0
105	ADAGHVGVEK	10	Unmodified	_ADAGHVGVEK_	CL5629.Contig1_All	210 1292 minus strand predicted protein [Populus trichocarpa] >gi|222856222|gb|EEE93769.1| predicted protein [Populus trichocarpa]	3	328.17	0.3814	0.028065	47.844	1	2453.2	2744.8	2695.1	2500.4	2067	2352.9
106	ADATVSIVHSR	11	Phospho (STY)	_ADATVSIVHS(ph)R_	CL7867.Contig1_All	1 93 PREDICTED: c-1-tetrahydrofolate synthase, cytoplasmic-like [Cucumis sativus] >gi|449484305|ref|XP_004156845.1| PREDICTED: c-1-tetrahydrofolate synthase, cytoplasmic-like [Cucumis sativus]	3	412.531	1.9691	0.00010602	75.483	1	7644.8	9576.8	8243.7	7082.4	6872	6968.8
107	ADDDYDYLFK	10	Unmodified	_ADDDYDYLFK_	Unigene32930_All	180 827 PREDICTED: ras-related protein RABA1f [Vitis vinifera]	2	632.772	4.1569	0.024133	61.344	1	4806.1	5274.6	5948.7	4442.8	4583.8	4193
108	ADDIDFVFQR	10	Unmodified	_ADDIDFVFQR_	Unigene37711_All	35 1639 PREDICTED: uncharacterized protein LOC100266763 [Vitis vinifera]	2	613.296		0.025071	45.368	1	0	0	0	0	0	0
109	ADDQNDSRNQAR	12	Phospho (STY)	_ADDQNDS(ph)RNQAR_	CL13875.Contig2_All	241 2781 minus strand PREDICTED: uncharacterized protein LOC100244427 [Vitis vinifera]	3	490.53	0.2437	0.0069797	44.252	1	0	0	0	0	0	0
110	ADEISNIIR	9	Unmodified	_ADEISNIIR_	CL17455.Contig3_All	2578 4098 ATP synthase CF1 alpha subunit [Gossypium hirsutum] >gi|372290991|ref|YP_005087678.1| ATP synthase CF1 alpha subunit (chloroplast) [Gossypium raimondii] >gi|372291093|ref|YP_005087774.1| ATP synthase CF1 alpha subunit (chloroplast) [Gossypium darwinii] >gi|372291448|ref|YP_005088265.1| ATP synthase alpha subunit (chloroplast) [Gossypium tomentosum] >gi|372291834|ref|YP_005088901.1| ATP …	2	515.78	4.1586	0.01075	78.759	1	7859	9165.2	8335.2	8356.3	7287.8	8331.8
111	ADEISNIIR	9	Unmodified	_ADEISNIIR_	CL17455.Contig3_All	2578 4098 ATP synthase CF1 alpha subunit [Gossypium hirsutum] >gi|372290991|ref|YP_005087678.1| ATP synthase CF1 alpha subunit (chloroplast) [Gossypium raimondii] >gi|372291093|ref|YP_005087774.1| ATP synthase CF1 alpha subunit (chloroplast) [Gossypium darwinii] >gi|372291448|ref|YP_005088265.1| ATP synthase alpha subunit (chloroplast) [Gossypium tomentosum] >gi|372291834|ref|YP_005088901.1| ATP …	2	515.78	1.6466	0.013057	93.096	1	2568.9	2834.6	2647.3	2348	2265.8	2177.4
112	ADFRPPPTPR	10	Phospho (STY)	_ADFRPPPT(ph)PR_	CL23276.Contig1_All	62 2857 PREDICTED: DNA replication licensing factor mcm2 [Vitis vinifera] >gi|296085553|emb|CBI29285.3| unnamed protein product [Vitis vinifera]	3	411.864	2.6365	0.014009	46.797	1	12375	13323	13825	10822	8964.2	10741
113	ADFTAQVR	8	Unmodified	_ADFTAQVR_	CL27770.Contig25_All	7 1635 hypothetical protein PRUPE_ppa001119mg [Prunus persica]	2	454.235		0.0029562	71.379	1	0	0	0	0	0	0
114	ADGHSFSNQTWR	12	Phospho (STY)	_ADGHS(ph)FSNQTWR_	Unigene60922_All	291 1142 minus strand PREDICTED: SNF1-related protein kinase regulatory subunit beta-1 [Vitis vinifera] >gi|296083943|emb|CBI24331.3| unnamed protein product [Vitis vinifera]	3	495.868	3.0057	9.775e-08	95.755	1	4452.4	5425.7	4809.9	4115.7	3469.3	4447.1
115	ADIHNNVLK	9	Unmodified	_ADIHNNVLK_	Unigene29342_All	512 3649 precursor of carboxylase p-protein 1, glycine decarboxylase complex [Populus trichocarpa] >gi|222854538|gb|EEE92085.1| precursor of carboxylase p-protein 1, glycine decarboxylase complex [Populus trichocarpa]	3	341.858	3.4098	0.005423	90.906	1	2650.3	2836.8	3000.8	2863.5	2668.9	2595.3
116	ADLGSIAAAK	10	Phospho (STY)	_ADLGS(ph)IAAAK_	CL3118.Contig2_All	43 714 minus strand PREDICTED: carbonic anhydrase, chloroplastic-like [Glycine max]	2	498.742	6.0124	2.7789e-08	110.38	1	5053.8	6274.5	5903	6182.7	5510.4	6006.7
117	ADLGSIAAAK	10	Phospho (STY)	_ADLGS(ph)IAAAK_	CL3118.Contig2_All	43 714 minus strand PREDICTED: carbonic anhydrase, chloroplastic-like [Glycine max]	3	332.83	4.5667	0.0068961	50.354	1	1688.2	1844	1923.7	1879.5	2076.1	2325.1
118	ADLNVPLDDNQNITDDTR	18	Unmodified	_ADLNVPLDDNQNITDDTR_	CL15581.Contig9_All	249 1715 minus strand PREDICTED: phosphoglycerate kinase, chloroplastic-like [Cucumis sativus] >gi|449475841|ref|XP_004154567.1| PREDICTED: phosphoglycerate kinase, chloroplastic-like [Cucumis sativus]	3	676.987	3.5389	4.388e-68	141.07	1	1091.5	1343.4	1118.8	1180.3	1113.5	1426.3
119	ADLNVPLDDNQNITDDTR	18	Unmodified	_ADLNVPLDDNQNITDDTR_	CL15581.Contig9_All	249 1715 minus strand PREDICTED: phosphoglycerate kinase, chloroplastic-like [Cucumis sativus] >gi|449475841|ref|XP_004154567.1| PREDICTED: phosphoglycerate kinase, chloroplastic-like [Cucumis sativus]	3	676.987	3.6102	1.448e-80	149.36	1	2788.8	2845.6	1819.3	2346.6	2014.8	2165.9
120	ADLNVPLDDNQNITDDTR	18	Unmodified	_ADLNVPLDDNQNITDDTR_	CL15581.Contig9_All	249 1715 minus strand PREDICTED: phosphoglycerate kinase, chloroplastic-like [Cucumis sativus] >gi|449475841|ref|XP_004154567.1| PREDICTED: phosphoglycerate kinase, chloroplastic-like [Cucumis sativus]	3	676.987	4.1578	6.8281e-110	162.76	2	4801.5	5132.2	5680.7	3775.4	4045.7	4213.3
121	ADLNVPLDDNQNITDDTR	18	Unmodified	_ADLNVPLDDNQNITDDTR_	CL15581.Contig9_All	249 1715 minus strand PREDICTED: phosphoglycerate kinase, chloroplastic-like [Cucumis sativus] >gi|449475841|ref|XP_004154567.1| PREDICTED: phosphoglycerate kinase, chloroplastic-like [Cucumis sativus]	2	1014.98	3.2207	0	249.06	2	10288	12672	12382	9460.6	9370.2	9956.1
122	ADLNVPLDDNQNITDDTR	18	Unmodified	_ADLNVPLDDNQNITDDTR_	CL15581.Contig9_All	249 1715 minus strand PREDICTED: phosphoglycerate kinase, chloroplastic-like [Cucumis sativus] >gi|449475841|ref|XP_004154567.1| PREDICTED: phosphoglycerate kinase, chloroplastic-like [Cucumis sativus]	3	676.987	4.0978	8.3327e-50	128.74	2	2969.8	3369.2	3023.7	3092.3	2668.2	2723.4
123	ADLNVPLDDNQNITDDTR	18	Unmodified	_ADLNVPLDDNQNITDDTR_	CL15581.Contig9_All	249 1715 minus strand PREDICTED: phosphoglycerate kinase, chloroplastic-like [Cucumis sativus] >gi|449475841|ref|XP_004154567.1| PREDICTED: phosphoglycerate kinase, chloroplastic-like [Cucumis sativus]	2	1014.98	3.1134	1.9538e-276	211.75	1	2867	4202.4	2797.7	3281.2	3480.5	3615.7
124	ADLNVPLDDNQNITDDTR	18	Unmodified	_ADLNVPLDDNQNITDDTR_	CL15581.Contig9_All	249 1715 minus strand PREDICTED: phosphoglycerate kinase, chloroplastic-like [Cucumis sativus] >gi|449475841|ref|XP_004154567.1| PREDICTED: phosphoglycerate kinase, chloroplastic-like [Cucumis sativus]	3	676.987	4.6423	7.0894e-07	83.948	1	2340.9	3090.9	2682.6	2784.8	2288.5	2692.2
125	ADLNVPLDDNQNITDDTR	18	Unmodified	_ADLNVPLDDNQNITDDTR_	CL15581.Contig9_All	249 1715 minus strand PREDICTED: phosphoglycerate kinase, chloroplastic-like [Cucumis sativus] >gi|449475841|ref|XP_004154567.1| PREDICTED: phosphoglycerate kinase, chloroplastic-like [Cucumis sativus]	3	676.987		5.8557e-46	111.57	1	0	0	0	0	0	0
126	ADMDESKR	8	Oxidation (M)	_ADM(ox)DESKR_	Unigene23766_All	197 847 Rab2 [Hevea brasiliensis]	3	323.143	1.7712	0.014655	44.377	1	3267.7	3429.3	3369.1	3012.5	3450.9	3827.4
127	ADPSHWDK	8	Unmodified	_ADPSHWDK_	Unigene2783_All	1 1242 sucrose synthase Sus1 [Gossypium tomentosum]	3	319.147	2.3901	0.018422	64.711	1	0	0	0	0	0	0
128	ADRDESSPYAAMLAAQDVSQR	21	Oxidation (M)	_ADRDESSPYAAM(ox)LAAQDVSQR_	CL26524.Contig1_All	337 618 unknown [Populus trichocarpa]	3	766.354	4.1286	2.5843e-143	164.69	2	3907.8	4691.4	4117.3	4510.5	3781	3939.7
129	ADRDESSPYAAMLAAQDVSQR	21	Oxidation (M)	_ADRDESSPYAAM(ox)LAAQDVSQR_	CL26524.Contig1_All	337 618 unknown [Populus trichocarpa]	3	766.354	2.1742	3.0339e-204	184.95	2	8464.5	10063	9800.9	8866.9	8498.6	7678.2
130	ADSANQAAFPGK	12	Phospho (STY)	_ADS(ph)ANQAAFPGK_	Unigene53644_All	238 3450 phospholipase D beta 1 isoform 1a [Gossypium hirsutum]	3	419.515	3.6625	1.906e-07	88.421	1	8376.4	9109.6	7931	8706.8	8172.2	8644.9
131	ADSANQAAFPGK	12	Phospho (STY)	_ADS(ph)ANQAAFPGK_	Unigene53644_All	238 3450 phospholipase D beta 1 isoform 1a [Gossypium hirsutum]	2	628.769	4.5502	3.4685e-15	116.96	1	4361.2	4049.7	4344.9	4891.9	4962.8	5393.1
132	ADSANQAAFPGK	12	Phospho (STY)	_ADS(ph)ANQAAFPGK_	Unigene53644_All	238 3450 phospholipase D beta 1 isoform 1a [Gossypium hirsutum]	3	419.515	2.0728	0.00037662	70.038	1	0	0	0	0	0	0
133	ADVASSPKEK	10	Phospho (STY)	_ADVASS(ph)PKEK_	CL11251.Contig8_All	990 4007 hypothetical protein PRUPE_ppa000772mg [Prunus persica]	3	371.173	5.0674	0.0095929	49.934	1	2865	2819.5	3306.7	3216.1	2837.5	2911.3
134	ADVFVEPGDK	10	Unmodified	_ADVFVEPGDK_	CL13405.Contig1_All	48 911 minus strand glyoxalase II, putative [Ricinus communis] >gi|223540417|gb|EEF41986.1| glyoxalase II, putative [Ricinus communis]	2	538.767	4.9443	0.0037035	75.819	1	5590.9	5628.7	5203.4	6062.3	6277.2	5657.9
135	ADVFVEPGDK	10	Unmodified	_ADVFVEPGDK_	CL13405.Contig1_All	48 911 minus strand glyoxalase II, putative [Ricinus communis] >gi|223540417|gb|EEF41986.1| glyoxalase II, putative [Ricinus communis]	3	359.513	3.472	0.005718	64.82	1	3950.9	4579.4	3540.4	4159.6	4311.4	4007.6
136	ADVSGPTYDK	10	Unmodified	_ADVSGPTYDK_	Unigene89861_All	122 916 minus strand hypothetical protein PRUPE_ppa003341mg [Prunus persica]	2	526.748	2.3213	0.014231	67.385	1	2564.1	2747.7	2541	2633.4	2541.5	2785.1
137	AEAHVSSNSSDHSPGR	16	Phospho (STY)	_AEAHVSSNSSDHS(ph)PGR_	CL889.Contig6_All	1 630 minus strand hypothetical protein PRUPE_ppa002287mg [Prunus persica]	3	573.236	0.2384	1.5092e-86	150.94	1	1125.6	1257.5	1102.4	845.9	780.24	865.09
138	AEAHVSSNSSDHSPGR	16	Phospho (STY)	_AEAHVSSNSSDHS(ph)PGR_	CL889.Contig6_All	1 630 minus strand hypothetical protein PRUPE_ppa002287mg [Prunus persica]	4	430.179	-0.26625	0.00046522	54.875	1	0	0	0	0	0	0
139	AEAHVSSNSSDHSPGR	16	Phospho (STY)	_AEAHVSSNSSDHS(ph)PGR_	CL889.Contig6_All	1 630 minus strand hypothetical protein PRUPE_ppa002287mg [Prunus persica]	3	573.236	0.1339	5.8311e-87	154.42	1	1439.3	1385.6	1477.6	1238.6	1084.2	1290.6
140	AEAHVSSNSSDHSPGR	16	Phospho (STY)	_AEAHVSSNSSDHS(ph)PGR_	CL889.Contig6_All	1 630 minus strand hypothetical protein PRUPE_ppa002287mg [Prunus persica]	4	430.179	0.1116	0.00039838	72.801	1	1441.3	1868.3	1596.7	1996	1875	1662.6
141	AEAHVSSNSSDLSPGR	16	Phospho (STY)	_AEAHVSSNSSDLS(ph)PGR_	CL889.Contig14_All	3 1502 minus strand receptor-kinase, putative [Ricinus communis] >gi|223542194|gb|EEF43738.1| receptor-kinase, putative [Ricinus communis]	3	565.244	0.801	1.0949e-05	84.324	1	3159.6	3175.7	3172.2	4065.8	3244.9	3495.4
142	AEAQVSSNSSDHSPGR	16	Phospho (STY)	_AEAQVSSNSSDHS(ph)PGR_	CL889.Contig13_All	162 821 minus strand hypothetical protein PRUPE_ppa002287mg [Prunus persica]	3	570.236	1.9264	7.6629e-30	114.97	1	3724.3	3844.7	4184.4	3280.9	4073.4	3538.6
143	AEAQVSSNSSDHSPGR	16	Phospho (STY)	_AEAQVSSNSSDHS(ph)PGR_	CL889.Contig13_All	162 821 minus strand hypothetical protein PRUPE_ppa002287mg [Prunus persica]	3	570.236	1.3406	3.3108e-103	162.83	1	1884.4	1774.8	2467.8	1940.5	2248.2	1567.5
144	AEAQVSSNSSDHSPGR	16	Phospho (STY)	_AEAQVSSNSSDHS(ph)PGR_	CL889.Contig13_All	162 821 minus strand hypothetical protein PRUPE_ppa002287mg [Prunus persica]	3	570.236	0.2991	2.2974e-41	124.66	1	3722.6	3924.5	3976.4	3343.8	3555.2	3185.4
145	AEAQVSSNSSDHSPGR	16	Phospho (STY)	_AEAQVSSNSSDHS(ph)PGR_	CL889.Contig13_All	162 821 minus strand hypothetical protein PRUPE_ppa002287mg [Prunus persica]	3	570.236	0.1734	6.543e-35	121.35	1	1586.3	1805.3	1919.1	1491.6	1295.2	1710
146	AEEIHAK	7	Unmodified	_AEEIHAK_	Unigene70733_All	138 704 cysteine synthase, putative [Ricinus communis] >gi|223548214|gb|EEF49705.1| cysteine synthase, putative [Ricinus communis]	3	266.477	2.8535	0.027928	68.915	1	6715.7	7404.2	7789.7	6780.2	7303.6	7491.4
147	AEELFEK	7	Unmodified	_AEELFEK_	CL21631.Contig2_All	57 1232 pentatricopeptide repeat-containing protein, putative [Ricinus communis] >gi|223538091|gb|EEF39702.1| pentatricopeptide repeat-containing protein, putative [Ricinus communis]	3	289.148		0.028926	58.604	1	0	0	0	0	0	0
148	AEEMAQTFR	9	Oxidation (M)	_AEEM(ox)AQTFR_	CL13452.Contig8_All	70 1296 PREDICTED: 30S ribosomal protein S1, chloroplastic [Vitis vinifera] >gi|296083203|emb|CBI22839.3| unnamed protein product [Vitis vinifera]	2	549.748		0.011625	44.945	1	0	0	0	0	0	0
149	AEFTASVPLTR	11	Phospho (STY)	_AEFT(ph)ASVPLTR_	CL7555.Contig15_All	62 3586 minus strand chloroplast alpha-glucan water dikinase, putative [Ricinus communis] >gi|223542211|gb|EEF43754.1| chloroplast alpha-glucan water dikinase, putative [Ricinus communis]	2	636.305	2.7363	0.0082516	57.434	1	1520.8	2282.3	2394.7	2448.2	2151.1	2804.7
151	AEGDAKPDEHGAGALEK	17	Unmodified	_AEGDAKPDEHGAGALEK_	Unigene87074_All	2 169 hypothetical protein OsI_28951 [Oryza sativa Indica Group]	4	424.455	2.7341	7.881e-05	78.78	1	2648.2	3242.3	3384.1	2779.7	2625.9	2790.3
152	AEGDAKPDEHGAGTSGK	17	Unmodified	_AEGDAKPDEHGAGTSGK_	CL768.Contig6_All	86 670 PREDICTED: uncharacterized protein OsI_027940-like [Cucumis sativus] >gi|449498487|ref|XP_004160550.1| PREDICTED: uncharacterized protein OsI_027940-like [Cucumis sativus]	4	407.439	2.893	0.0075329	47.082	1	2766.6	3268.8	2999.9	2624.8	2388	2471.8
153	AEGEEESEQEDAQTAEK	17	Phospho (STY)	_AEGEEES(ph)EQEDAQTAEK_	Unigene59173_All	133 951 Nucleosome-binding protein, putative [Ricinus communis] >gi|223543265|gb|EEF44797.1| Nucleosome-binding protein, putative [Ricinus communis]	3	653.916	3.6545	3.5089e-58	135.98	1	4760.3	4584.3	4535.2	5509.4	5002.3	5563
154	AEGPQGTQQAHSSSSAHGR	19	Phospho (STY)	_AEGPQGTQQAHSSSS(ph)AHGR_	CL10403.Contig6_All	318 1754 predicted protein [Populus trichocarpa] >gi|222859488|gb|EEE97035.1| predicted protein [Populus trichocarpa]	3	658.28	0.2593	7.011e-117	158.05	1	594.88	1079.8	937.04	2160.9	2328.3	2176.1
155	AEGPQGTQQAHSSSSAHGR	19	Phospho (STY)	_AEGPQGTQQAHSSSS(ph)AHGR_	CL10403.Contig6_All	318 1754 predicted protein [Populus trichocarpa] >gi|222859488|gb|EEE97035.1| predicted protein [Populus trichocarpa]	3	658.28	0.2789	4.5504e-153	174.19	1	387.29	496.83	357.5	1321.5	1446.7	1255
156	AEGPQGTQQAHSSSSAHGR	19	Phospho (STY)	_AEGPQGTQQAHSSS(ph)SAHGR_	CL10403.Contig6_All	318 1754 predicted protein [Populus trichocarpa] >gi|222859488|gb|EEE97035.1| predicted protein [Populus trichocarpa]	4	493.962	-0.13366	0.00067581	45.897	1	1171.4	1018.8	1171.7	1294.9	1318.4	1237.4
157	AEGPQGTQQAHSSSSAHGR	19	Phospho (STY)	_AEGPQGTQQAHSSSS(ph)AHGR_	CL10403.Contig6_All	318 1754 predicted protein [Populus trichocarpa] >gi|222859488|gb|EEE97035.1| predicted protein [Populus trichocarpa]	3	658.28	0.2896	0	221.04	1	508.3	579.81	711.1	1868.1	2046	1655
158	AEGPQGTQQAHSSSSAHGR	19	Phospho (STY)	_AEGPQGTQQAHSSS(ph)SAHGR_	CL10403.Contig6_All	318 1754 predicted protein [Populus trichocarpa] >gi|222859488|gb|EEE97035.1| predicted protein [Populus trichocarpa]	4	493.962	-0.3022	5.0328e-43	118.51	1	1057	1069.3	1006.8	1196.3	1459.9	1538.3
159	AEGPQGTQQAHSSSSAHGR	19	Phospho (STY)	_AEGPQGTQQAHSSSS(ph)AHGR_	CL10403.Contig6_All	318 1754 predicted protein [Populus trichocarpa] >gi|222859488|gb|EEE97035.1| predicted protein [Populus trichocarpa]	3	658.28	1.148	2.0108e-25	109.68	1	183.56	283.85	345.76	619.72	751.33	591.5
160	AEGPQGTQQAHSSSSAHGR	19	Phospho (STY)	_AEGPQGTQQAHSSSS(ph)AHGR_	CL10403.Contig6_All	318 1754 predicted protein [Populus trichocarpa] >gi|222859488|gb|EEE97035.1| predicted protein [Populus trichocarpa]	3	658.28	0.5778	6.3716e-102	153.1	1	244.94	270.3	309.64	831.58	1063.6	968.87
161	AEGPQGTQQAHSSSSAHGR	19	Phospho (STY)	_AEGPQGTQQAHSSS(ph)SAHGR_	CL10403.Contig6_All	318 1754 predicted protein [Populus trichocarpa] >gi|222859488|gb|EEE97035.1| predicted protein [Populus trichocarpa]	4	493.962	-0.11071	8.2029e-09	69.27	1	283.56	447.51	212.53	507.88	670.83	661.15
162	AEGPQGTQQAHSSSSAHGR	19	Phospho (STY)	_AEGPQGTQQAHSSSS(ph)AHGR_	CL10403.Contig6_All	318 1754 predicted protein [Populus trichocarpa] >gi|222859488|gb|EEE97035.1| predicted protein [Populus trichocarpa]	3	658.28	0.3476	6.819e-288	210.32	1	480.02	536.36	712.24	1665.5	1854.9	1623.9
163	AEGPQGTQQAHSSSSAHGR	19	Phospho (STY)	_AEGPQGTQQAHSSS(ph)SAHGR_	CL10403.Contig6_All	318 1754 predicted protein [Populus trichocarpa] >gi|222859488|gb|EEE97035.1| predicted protein [Populus trichocarpa]	4	493.962	0.4612	6.7102e-10	83.602	1	1001.6	1398.1	1146.5	1463.2	1601.3	1682.7
164	AEGPQGTQQAHSSSSAHGR	19	Phospho (STY)	_AEGPQGTQQAHSSSS(ph)AHGR_	CL10403.Contig6_All	318 1754 predicted protein [Populus trichocarpa] >gi|222859488|gb|EEE97035.1| predicted protein [Populus trichocarpa]	3	658.28	0.757	7.5109e-134	164.06	1	377.2	288.53	287.56	717.79	937.99	794.96
165	AEGPQGTQQAHSSSSAHGR	19	Phospho (STY)	_AEGPQGTQQAHSSS(ph)SAHGR_	CL10403.Contig6_All	318 1754 predicted protein [Populus trichocarpa] >gi|222859488|gb|EEE97035.1| predicted protein [Populus trichocarpa]	4	493.962	0.6612	7.087e-08	61.19	1	542.44	540.86	514.24	825.37	885.43	875
166	AEGPQGTQQAHSSSSAHGR	19	Phospho (STY)	_AEGPQGTQQAHSSS(ph)SAHGR_	CL10403.Contig6_All	318 1754 predicted protein [Populus trichocarpa] >gi|222859488|gb|EEE97035.1| predicted protein [Populus trichocarpa]	3	658.28	0.309	3.7171e-288	212.63	2	828.19	790.08	870.15	2635	2189.2	2675.1
167	AEGPQGTQQAHSSSSAHGR	19	Phospho (STY)	_AEGPQGTQQAHSSS(ph)SAHGR_	CL10403.Contig6_All	318 1754 predicted protein [Populus trichocarpa] >gi|222859488|gb|EEE97035.1| predicted protein [Populus trichocarpa]	4	493.962	-0.29046	2.16e-18	99.078	1	442.91	480.59	492.25	593.3	817.64	727.02
168	AEIDSQVGHDR	11	Unmodified	_AEIDSQVGHDR_	CL28307.Contig8_All	1001 1636 minus strand predicted protein [Populus trichocarpa] >gi|222842884|gb|EEE80431.1| predicted protein [Populus trichocarpa]	3	409.53	0.9756	0.0066383	57.175	1	1260.3	1438.3	1087.1	1432.9	1313.8	1309.9
169	AELEEVSK	8	Unmodified	_AELEEVSK_	CL9630.Contig7_All	267 1718 minus strand PREDICTED: mitochondrial-processing peptidase subunit alpha [Vitis vinifera] >gi|297743169|emb|CBI36036.3| unnamed protein product [Vitis vinifera]	2	452.735		0.027266	61.593	1	0	0	0	0	0	0
170	AELPTTINMTPEPDKETK	18	Oxidation (M),Phospho (STY)	_AELPTTINM(ox)T(ph)PEPDKETK_	Unigene62777_All	62 2368 minus strand conserved hypothetical protein [Ricinus communis] >gi|223531772|gb|EEF33591.1| conserved hypothetical protein [Ricinus communis]	4	528.496	5.0446	0.00025529	46.337	1	7972	8433.6	9027	7864	6962.4	7355.5
171	AESETNMK	8	Oxidation (M)	_AESETNM(ox)K_	CL7824.Contig10_All	338 1339 minus strand glyceraldehyde-3-phosphate dehydrogenase C subunit [Gossypium hirsutum]	2	463.2	2.4807	0.025377	69.275	1	12035	13179	13657	11147	11872	12056
172	AETDRSVHSHVK	12	Phospho (STY)	_AETDRS(ph)VHSHVK_	CL5431.Contig11_All	227 1288 minus strand predicted protein [Populus trichocarpa] >gi|222840725|gb|EEE78272.1| predicted protein [Populus trichocarpa]	4	362.169	0.3056	0.00048091	66.387	1	2232.3	2465.3	2305.8	2407.9	2836.9	2537.1
173	AEVHSSPDKK	10	Phospho (STY)	_AEVHSS(ph)PDKK_	CL1977.Contig7_All	123 1277 minus strand transcription regulator, putative [Ricinus communis] >gi|223542419|gb|EEF43961.1| transcription regulator, putative [Ricinus communis]	3	393.18	4.1851	0.00033355	74.611	1	1441.1	1614.5	1876.8	1214.1	1286.4	1276.3
174	AEVHSSPDKK	10	Phospho (STY)	_AEVHSS(ph)PDKK_	CL1977.Contig7_All	123 1277 minus strand transcription regulator, putative [Ricinus communis] >gi|223542419|gb|EEF43961.1| transcription regulator, putative [Ricinus communis]	4	295.137	4.2236	1.8862e-12	113.24	1	2444.3	2977.5	3076.9	2041.7	2056.9	2072.4
175	AEVHSSPDKK	10	Phospho (STY)	_AEVHS(ph)SPDKK_	CL1977.Contig7_All	123 1277 minus strand transcription regulator, putative [Ricinus communis] >gi|223542419|gb|EEF43961.1| transcription regulator, putative [Ricinus communis]	4	295.137	2.9124	5.1774e-05	96.745	1	4122.6	5629.3	4875.1	4606.5	4180.6	4920.6
176	AEVHSSPEKK	10	Phospho (STY)	_AEVHSS(ph)PEKK_	CL1977.Contig15_All	64 1218 minus strand transcription regulator, putative [Ricinus communis] >gi|223542419|gb|EEF43961.1| transcription regulator, putative [Ricinus communis]	4	298.641	3.7882	4.5699e-08	105.65	1	2780.4	2997.1	2788.2	2302.5	2189.4	2207.9
177	AEVLSSPDKK	10	Phospho (STY)	_AEVLSS(ph)PDKK_	CL1977.Contig6_All	54 1223 minus strand PREDICTED: mediator-associated protein 1-like [Cucumis sativus]	4	289.143	4.3424	0.0022195	53.448	1	3802.7	3910.9	3964.2	3239.6	2959.1	3334.5
178	AEYDSDGYVK	10	Phospho (STY)	_AEYDS(ph)DGYVK_	CL13677.Contig3_All	571 1329 PREDICTED: magnesium-chelatase subunit chlD, chloroplastic [Vitis vinifera]	2	613.734	5.1731	0.00084456	86.699	1	5442.8	6312	5882.3	4740.4	4730	4113.6
179	AEYEAFGGSPDK	12	Unmodified	_AEYEAFGGSPDK_	Unigene79158_All	179 1489 minus strand thylakoid-bound ascorbate peroxidase [Nicotiana tabacum]	3	424.191	4.0326	7.817e-36	136.53	1	3769.9	4886.9	5427.9	4787.8	4655.7	5074.9
180	AEYEAFGGSPDK	12	Unmodified	_AEYEAFGGSPDK_	Unigene79158_All	179 1489 minus strand thylakoid-bound ascorbate peroxidase [Nicotiana tabacum]	2	635.783	5.0369	3.3105e-10	109.44	1	4888.5	7675.2	6908.3	5207	6157.9	5329.5
181	AEYEAFGGSPDK	12	Unmodified	_AEYEAFGGSPDK_	Unigene79158_All	179 1489 minus strand thylakoid-bound ascorbate peroxidase [Nicotiana tabacum]	3	424.191	1.588	0.00027504	76.24	1	2378.1	2877.3	3256.3	3234.3	2989.2	2596.7
182	AEYEAFGGSPDK	12	Unmodified	_AEYEAFGGSPDK_	Unigene79158_All	179 1489 minus strand thylakoid-bound ascorbate peroxidase [Nicotiana tabacum]	2	635.783	2.7625	2.2921e-14	116.51	1	3899.6	5682.4	5325.8	3428.6	3871.1	3871.6
183	AEYPIFDK	8	Unmodified	_AEYPIFDK_	Unigene31629_All	2 238 hypothetical protein SORBIDRAFT_06g024920 [Sorghum bicolor] >gi|48374968|gb|AAT42166.1| putative glutathione peroxidase [Sorghum bicolor] >gi|241938104|gb|EES11249.1| hypothetical protein SORBIDRAFT_06g024920 [Sorghum bicolor]	2	491.748	2.0312	0.0012388	101.65	1	5540.4	6029.5	6423	6755.1	6870.7	7076
184	AFANPPEELNSPASHK	16	Phospho (STY)	_AFANPPEELNS(ph)PASHK_	CL27773.Contig2_All	152 913 stem-specific protein tsjt1, putative [Jatropha curcas]	3	596.937	4.6139	3.8061e-10	94.632	2	4921.2	5864.1	6095.6	5148.4	5603.3	5076.4
185	AFANPPEELNSPASHK	16	Phospho (STY)	_AFANPPEELNS(ph)PASHK_	CL27773.Contig2_All	152 913 stem-specific protein tsjt1, putative [Jatropha curcas]	4	447.954	3.2836	6.1796e-11	97.271	1	5392.7	6578.1	7111.3	5390.9	5772.1	5771.5
186	AFDLASKPEGDGTPTK	16	Phospho (STY)	_AFDLASKPEGDGT(ph)PTK_	CL19251.Contig3_All	154 1161 conserved hypothetical protein [Ricinus communis] >gi|223529439|gb|EEF31399.1| conserved hypothetical protein [Ricinus communis]	4	429.199	2.3451	1.104e-22	109.5	1	2594	2830.5	2863	1754.8	2336.1	2202.2
187	AFETGSTASSPAYEADVEK	19	Phospho (STY)	_AFETGSTASS(ph)PAYEADVEK_	CL8682.Contig5_All	39 587 conserved hypothetical protein [Ricinus communis] >gi|223550283|gb|EEF51770.1| conserved hypothetical protein [Ricinus communis]	3	680.621	4.6821	1.5271e-18	100.76	1	3879	5343.9	4414.4	3755.5	3633.7	3519.6
188	AFGDQSLK	8	Phospho (STY)	_AFGDQS(ph)LK_	CL41.Contig5_All	414 1181 minus strand protein phosphatase 2c, putative [Ricinus communis] >gi|223546392|gb|EEF47893.1| protein phosphatase 2c, putative [Ricinus communis]	3	315.807	3.5625	0.030087	43.308	1	2639.9	3019.7	3165.5	3296.2	3295.9	2703.1
189	AFLVEEQK	8	Unmodified	_AFLVEEQK_	CL21113.Contig3_All	881 1162 PREDICTED: 60S ribosomal protein L34-like [Glycine max] >gi|356499803|ref|XP_003518726.1| PREDICTED: 60S ribosomal protein L34-like [Glycine max]	2	482.261		0.005146	86.136	1	0	0	0	0	0	0
190	AFNPTQAEETYSMVTANR	18	Oxidation (M)	_AFNPTQAEETYSM(ox)VTANR_	CL6522.Contig8_All	360 1424 Photosystem II CP43 chlorophyll apoprotein [Medicago truncatula] >gi|355507094|gb|AES88236.1| Photosystem II CP43 chlorophyll apoprotein [Medicago truncatula]	3	682.646	3.8596	3.4614e-16	100.27	1	3219.6	4593.2	3939.7	4053.2	3500.8	4103.3
191	AFSEDTAK	8	Unmodified	_AFSEDTAK_	CL22680.Contig1_All	221 5014 hypothetical protein PRUPE_ppa000146mg [Prunus persica]	3	290.14	3.3943	0.012262	78.77	1	0	0	0	0	0	0
192	AFSEGLEAQDK	11	Unmodified	_AFSEGLEAQDK_	Unigene43276_All	221 832 Vesicle-associated membrane protein-associated protein [Medicago truncatula] >gi|355509776|gb|AES90918.1| Vesicle-associated membrane protein-associated protein [Medicago truncatula]	3	398.859	4.3996	0.0015441	69.276	1	2833.5	3901.6	2836.8	3104.5	2684.2	3031.8
193	AFSEGLEAQDK	11	Unmodified	_AFSEGLEAQDK_	Unigene43276_All	221 832 Vesicle-associated membrane protein-associated protein [Medicago truncatula] >gi|355509776|gb|AES90918.1| Vesicle-associated membrane protein-associated protein [Medicago truncatula]	2	597.785	5.5626	1.0017e-05	95.417	1	6377.9	7675.1	7484.6	6786.4	6057.6	7315.7
194	AFSGIGVDEK	10	Phospho (STY)	_AFS(ph)GIGVDEK_	CL11436.Contig6_All	70 963 annexin, putative [Ricinus communis] >gi|223548092|gb|EEF49584.1| annexin, putative [Ricinus communis]	2	551.744	4.1508	0.0027147	70.628	1	4193.5	5197.3	4579.9	5760.4	4312.5	5410.2
195	AFSGLTHR	8	Phospho (STY)	_AFS(ph)GLTHR_	CL27908.Contig8_All	278 1945 minus strand Phosphate transporter PHO1 homolog 3	3	323.483	-0.58477	0.00016905	99.568	1	2094.9	2163.3	2530.8	1511	1500.2	1494
196	AFSGLTHR	8	Phospho (STY)	_AFS(ph)GLTHR_	CL27908.Contig8_All	278 1945 minus strand Phosphate transporter PHO1 homolog 3	2	484.721	0.9312	0.01655	65.627	1	2766.3	2399.2	2669.1	1618	1596.2	1494
197	AFSGLTHR	8	Phospho (STY)	_AFS(ph)GLTHR_	CL27908.Contig8_All	278 1945 minus strand Phosphate transporter PHO1 homolog 3	3	323.483	0.9542	0.013049	54.259	1	1607.7	1940.5	1577	1150.9	1189.7	1391.4
198	AFSGLTHR	8	Phospho (STY)	_AFS(ph)GLTHR_	CL27908.Contig8_All	278 1945 minus strand Phosphate transporter PHO1 homolog 3	3	323.483	0.379	0.018942	48.998	1	0	0	0	0	0	0
199	AFSPPGGSVGSPNNK	15	Phospho (STY)	_AFSPPGGSVGS(ph)PNNK_	CL24483.Contig2_All	353 2650 predicted protein [Populus trichocarpa] >gi|222860251|gb|EEE97798.1| predicted protein [Populus trichocarpa]	3	499.224	3.0403	6.6248e-22	108.25	1	1349.3	1294.7	1282.5	1073.2	789.6	1094.1
200	AFSSIVTSK	9	Phospho (STY)	_AFS(ph)SIVTSK_	CL2997.Contig5_All	424 1401 Magnesium transporter MRS2-5	2	510.244	3.5148	0.018754	61.11	1	4626.8	3889.8	3741.3	3765.9	3392.7	3331.2
201	AFSSIVTSK	9	Phospho (STY)	_AFS(ph)SIVTSK_	CL2997.Contig5_All	424 1401 Magnesium transporter MRS2-5	3	340.498	2.8321	7.8326e-10	111.27	1	2395.3	2500.7	2827.4	2503.4	2775.8	2787.7
202	AFSWAPR	7	Phospho (STY)	_AFS(ph)WAPR_	CL5877.Contig1_All	2 997 minus strand zinc finger protein, putative [Ricinus communis] >gi|223544414|gb|EEF45935.1| zinc finger protein, putative [Ricinus communis]	2	457.7	1.2399	0.024374	70.256	1	3166.1	2938.3	3495.4	3589.5	3586.5	3839.4
203	AFYSQASDLGIQMAR	15	Oxidation (M),Phospho (STY)	_AFYSQAS(ph)DLGIQM(ox)AR_	CL23967.Contig1_All	220 4365 nucleotide binding protein, putative [Ricinus communis] >gi|223535523|gb|EEF37192.1| nucleotide binding protein, putative [Ricinus communis]	3	585.259	2.781	0.0039826	81.51	1	1823.1	2274.8	1692.5	1808.9	1581.3	1965.5
204	AFYSQASDLGIQMAR	15	Oxidation (M),Phospho (STY)	_AFYSQAS(ph)DLGIQM(ox)AR_	CL23967.Contig1_All	220 4365 nucleotide binding protein, putative [Ricinus communis] >gi|223535523|gb|EEF37192.1| nucleotide binding protein, putative [Ricinus communis]	3	585.259	1.8989	0.024204	53.504	1	0	0	0	0	0	0
205	AFYSQASDLGIQMAR	15	Oxidation (M),Phospho (STY)	_AFYSQAS(ph)DLGIQM(ox)AR_	CL23967.Contig1_All	220 4365 nucleotide binding protein, putative [Ricinus communis] >gi|223535523|gb|EEF37192.1| nucleotide binding protein, putative [Ricinus communis]	3	585.259	2.2359	0.027706	68.639	1	2473.9	2710.2	2565.3	2974.9	2263.6	2400.3
206	AFYSQASDLGIQMAR	15	Oxidation (M),Phospho (STY)	_AFYSQAS(ph)DLGIQM(ox)AR_	CL23967.Contig1_All	220 4365 nucleotide binding protein, putative [Ricinus communis] >gi|223535523|gb|EEF37192.1| nucleotide binding protein, putative [Ricinus communis]	2	877.384	3.0713	0.002877	46.494	1	1100.2	1063.5	1462.1	843.46	1340.1	1453.6
207	AGAFDGGHVTMR	12	Oxidation (M),Phospho (STY)	_AGAFDGGHVT(ph)M(ox)R_	CL12235.Contig10_All	162 311 minus strand RecName: Full=Chlorophyll a-b binding protein 151, chloroplastic; AltName: Full=LHCII type II CAB-151; Short=LHCP; Flags: Precursor >gi|452314|emb|CAA38025.1| chlorophyll ab binding protein [Gossypium hirsutum]	3	438.848	2.178	0.0063233	43.316	1	0	0	0	0	0	0
208	AGAFDGGHVTMR	12	Phospho (STY)	_AGAFDGGHVT(ph)MR_	CL12235.Contig10_All	162 311 minus strand RecName: Full=Chlorophyll a-b binding protein 151, chloroplastic; AltName: Full=LHCII type II CAB-151; Short=LHCP; Flags: Precursor >gi|452314|emb|CAA38025.1| chlorophyll ab binding protein [Gossypium hirsutum]	3	433.516	0.7145	9.3591e-06	78.69	1	9803.7	11261	10810	9608.9	8294.6	7928.4
209	AGFAGDDAPR	10	Unmodified	_AGFAGDDAPR_	CL28067.Contig20_All	242 1369 actin [Gossypium hirsutum] >gi|324984005|gb|ADY68785.1| actin [Gossypium raimondii] >gi|324984007|gb|ADY68786.1| actin [Gossypium barbadense] >gi|324984009|gb|ADY68787.1| actin [Gossypium barbadense] >gi|324984011|gb|ADY68788.1| actin [Gossypium hirsutum] >gi|324984013|gb|ADY68789.1| actin [Gossypium hirsutum] >gi|345103853|gb|AEN70748.1| actin 1 [Gossypium laxum] >gi|345103855|gb|AEN707…	2	488.728	3.0131	0.0003179	99.568	1	4612.2	5036.5	4858.3	4219.6	3712.9	4626.3
210	AGGYSSDGQQSVLDK	15	Unmodified	_AGGYSSDGQQSVLDK_	CL17887.Contig4_All	191 1360 PREDICTED: sedoheptulose-1,7-bisphosphatase, chloroplastic [Vitis vinifera] >gi|296086099|emb|CBI31540.3| unnamed protein product [Vitis vinifera]	3	504.571	2.2836	1.5431e-28	111.83	1	4174.7	4920	4283.3	4405	4048	4206.9
211	AGGYSSDGQQSVLDK	15	Unmodified	_AGGYSSDGQQSVLDK_	CL17887.Contig4_All	191 1360 PREDICTED: sedoheptulose-1,7-bisphosphatase, chloroplastic [Vitis vinifera] >gi|296086099|emb|CBI31540.3| unnamed protein product [Vitis vinifera]	2	756.352	3.2667	4.1351e-115	164.01	1	6465.1	7140.4	6963.5	6766.9	6995.5	6753.1
212	AGGYSSDGQQSVLDK	15	Unmodified	_AGGYSSDGQQSVLDK_	CL17887.Contig4_All	191 1360 PREDICTED: sedoheptulose-1,7-bisphosphatase, chloroplastic [Vitis vinifera] >gi|296086099|emb|CBI31540.3| unnamed protein product [Vitis vinifera]	3	504.571	2.3021	6.3408e-29	115.12	2	4616	4969.7	5240.5	4934.7	4687	4781.9
213	AGGYSSDGQQSVLDK	15	Unmodified	_AGGYSSDGQQSVLDK_	CL17887.Contig4_All	191 1360 PREDICTED: sedoheptulose-1,7-bisphosphatase, chloroplastic [Vitis vinifera] >gi|296086099|emb|CBI31540.3| unnamed protein product [Vitis vinifera]	2	756.352	3.1474	5.8137e-215	200.77	2	13604	13697	15519	11876	13909	13180
214	AGGYSSDGQQSVLDK	15	Unmodified	_AGGYSSDGQQSVLDK_	CL17887.Contig4_All	191 1360 PREDICTED: sedoheptulose-1,7-bisphosphatase, chloroplastic [Vitis vinifera] >gi|296086099|emb|CBI31540.3| unnamed protein product [Vitis vinifera]	3	504.571	1.2345	2.7015e-14	99.991	1	3339.6	3824.6	3864.5	3515	2969.1	3387.2
215	AGHESHAAMTEYDGTEK	17	Oxidation (M)	_AGHESHAAM(ox)TEYDGTEK_	Unigene69519_All	1 984 60S ribosomal protein L3, putative [Ricinus communis] >gi|223534230|gb|EEF35945.1| 60S ribosomal protein L3, putative [Ricinus communis]	4	463.197	3.0581	8.8244e-17	103.6	1	0	0	0	0	0	0
216	AGLENAEDLIR	11	Unmodified	_AGLENAEDLIR_	CL7671.Contig5_All	61 717 vesicle transport V-snare protein vti1a, putative [Ricinus communis] >gi|223530490|gb|EEF32373.1| vesicle transport V-snare protein vti1a, putative [Ricinus communis]	3	400.879	2.3799	0.0082665	54.486	1	1759.5	2139	2081.3	2019.5	1496.1	1900.7
217	AGLENAEDLIR	11	Unmodified	_AGLENAEDLIR_	CL7671.Contig5_All	61 717 vesicle transport V-snare protein vti1a, putative [Ricinus communis] >gi|223530490|gb|EEF32373.1| vesicle transport V-snare protein vti1a, putative [Ricinus communis]	2	600.815	3.5132	0.0011966	74.962	2	4818.6	5310.5	5859.2	5510	5920.1	4473.2
218	AGLENAEDLIR	11	Unmodified	_AGLENAEDLIR_	CL7671.Contig5_All	61 717 vesicle transport V-snare protein vti1a, putative [Ricinus communis] >gi|223530490|gb|EEF32373.1| vesicle transport V-snare protein vti1a, putative [Ricinus communis]	2	600.815	0.4487	0.01939	58.172	2	27423	28878	30143	26960	24770	26439
219	AGLENAEDLIR	11	Unmodified	_AGLENAEDLIR_	CL7671.Contig5_All	61 717 vesicle transport V-snare protein vti1a, putative [Ricinus communis] >gi|223530490|gb|EEF32373.1| vesicle transport V-snare protein vti1a, putative [Ricinus communis]	3	400.879	0.3724	0.0139	48.284	1	2724.1	2489.5	2631.2	3030.9	2495.9	2445.6
220	AGLENAEDLIR	11	Unmodified	_AGLENAEDLIR_	CL7671.Contig5_All	61 717 vesicle transport V-snare protein vti1a, putative [Ricinus communis] >gi|223530490|gb|EEF32373.1| vesicle transport V-snare protein vti1a, putative [Ricinus communis]	2	600.815	3.9335	0.0071594	67.385	1	1873.3	1996.5	2715.8	1691.3	1934.9	2183.4
221	AGLENAEDLIR	11	Unmodified	_AGLENAEDLIR_	CL7671.Contig5_All	61 717 vesicle transport V-snare protein vti1a, putative [Ricinus communis] >gi|223530490|gb|EEF32373.1| vesicle transport V-snare protein vti1a, putative [Ricinus communis]	2	600.815	2.6874	0.0013914	74.306	2	40283	44838	44748	42326	38801	40605
222	AGLTTDEGNQR	11	Unmodified	_AGLTTDEGNQR_	Unigene21527_All	193 3039 minus strand PREDICTED: plasma membrane ATPase 4-like isoform 1 [Glycine max]	2	581.278	2.2688	0.021351	57.164	1	0	0	0	0	0	0
223	AGPSNFGSPLK	11	Phospho (STY)	_AGPSNFGS(ph)PLK_	CL27267.Contig8_All	507 1199 calcium ion binding protein, putative [Ricinus communis] >gi|223538787|gb|EEF40387.1| calcium ion binding protein, putative [Ricinus communis]	3	385.513	2.2599	0.0047308	47.774	1	0	0	0	0	0	0
224	AGSGSMNSPTQSVVDK	16	Oxidation (M),Phospho (STY)	_AGSGSM(ox)NS(ph)PTQSVVDK_	CL10403.Contig6_All	318 1754 predicted protein [Populus trichocarpa] >gi|222859488|gb|EEE97035.1| predicted protein [Populus trichocarpa]	3	554.234	3.8798	3.5368e-40	126.04	2	5056.9	6017.6	5051.6	9831.5	9373.4	9519.3
225	AGSGSMNSPTQSVVDK	16	Oxidation (M),Phospho (STY)	_AGSGSM(ox)NS(ph)PTQSVVDK_	CL10403.Contig6_All	318 1754 predicted protein [Populus trichocarpa] >gi|222859488|gb|EEE97035.1| predicted protein [Populus trichocarpa]	2	830.848	3.86	2.8402e-86	150.65	1	1782	1905.5	3236.5	10664	12199	11433
226	AGSGSMNSPTQSVVDK	16	Oxidation (M),Phospho (STY)	_AGSGSM(ox)NS(ph)PTQSVVDK_	CL10403.Contig6_All	318 1754 predicted protein [Populus trichocarpa] >gi|222859488|gb|EEE97035.1| predicted protein [Populus trichocarpa]	3	554.234	1.7849	5.7935e-09	95.414	3	1849.8	1945.9	1960.7	3797.8	4303.3	3651.9
227	AGSGSMNSPTQSVVDK	16	Oxidation (M),Phospho (STY)	_AGSGSM(ox)NS(ph)PTQSVVDK_	CL10403.Contig6_All	318 1754 predicted protein [Populus trichocarpa] >gi|222859488|gb|EEE97035.1| predicted protein [Populus trichocarpa]	2	830.848	1.3203	2.7254e-41	126.62	1	2130.7	2234.2	3342.7	11603	13053	12443
228	AGSGSMNSPTQSVVDK	16	Oxidation (M),Phospho (STY)	_AGSGSM(ox)NS(ph)PTQSVVDK_	CL10403.Contig6_All	318 1754 predicted protein [Populus trichocarpa] >gi|222859488|gb|EEE97035.1| predicted protein [Populus trichocarpa]	3	554.234	2.5788	0.0063235	74.776	1	4399.5	6011.2	5951	7447.6	7563.4	6723.4
229	AGSGSMNSPTQSVVDK	16	Oxidation (M),Phospho (STY)	_AGSGSM(ox)NS(ph)PTQSVVDK_	CL10403.Contig6_All	318 1754 predicted protein [Populus trichocarpa] >gi|222859488|gb|EEE97035.1| predicted protein [Populus trichocarpa]	3	554.234	2.2321	5.5848e-09	95.5	1	2837.1	3322.2	3205.9	5777.1	5653.6	6103.7
230	AGSGSMNSPTQSVVDK	16	Oxidation (M),Phospho (STY)	_AGSGSM(ox)NS(ph)PTQSVVDK_	CL10403.Contig6_All	318 1754 predicted protein [Populus trichocarpa] >gi|222859488|gb|EEE97035.1| predicted protein [Populus trichocarpa]	3	554.234	2.6497	2.5797e-05	87.654	1	0	0	0	0	0	0
231	AGSGSMNSPTQSVVDK	16	Oxidation (M),Phospho (STY)	_AGSGSM(ox)NS(ph)PTQSVVDK_	CL10403.Contig6_All	318 1754 predicted protein [Populus trichocarpa] >gi|222859488|gb|EEE97035.1| predicted protein [Populus trichocarpa]	3	554.234	1.8788	0.0083146	60.561	1	0	0	0	0	0	0
232	AGSGSMNSPTQSVVDK	16	Phospho (STY)	_AGSGSMNS(ph)PTQSVVDK_	CL10403.Contig6_All	318 1754 predicted protein [Populus trichocarpa] >gi|222859488|gb|EEE97035.1| predicted protein [Populus trichocarpa]	3	548.903	3.8142	3.1991e-15	100.46	2	3169.4	2628	2388.4	5850.4	6481.7	6385
233	AGSGSMNSPTQSVVDK	16	Phospho (STY)	_AGSGSMNS(ph)PTQSVVDK_	CL10403.Contig6_All	318 1754 predicted protein [Populus trichocarpa] >gi|222859488|gb|EEE97035.1| predicted protein [Populus trichocarpa]	2	822.85	3.4782	2.3956e-151	181.87	2	4240.8	5643.7	4789.1	15311	16633	15999
234	AGSGSMNSPTQSVVDK	16	Phospho (STY)	_AGSGSMNS(ph)PTQSVVDK_	CL10403.Contig6_All	318 1754 predicted protein [Populus trichocarpa] >gi|222859488|gb|EEE97035.1| predicted protein [Populus trichocarpa]	3	548.903	2.1275	0.00035124	74.029	1	1421.7	1524.5	1023.4	2962.4	2607	2639.7
235	AGSMPTISDNQK	12	Oxidation (M),Phospho (STY)	_AGS(ph)M(ox)PTISDNQK_	CL14891.Contig12_All	2 1033 minus strand unnamed protein product [Vitis vinifera]	3	448.855	3.5918	0.017998	59.248	1	9004.1	11045	10252	8737.8	7638.3	8023.8
236	AGSMPTISDNQK	12	Phospho (STY)	_AGS(ph)MPTISDNQK_	CL14891.Contig12_All	2 1033 minus strand unnamed protein product [Vitis vinifera]	3	443.523	3.0129	3.744e-06	82.515	1	5555.7	7121.3	6570.7	5975.1	5126.5	4928.1
237	AGSSTTFLSPPSSPR	15	Phospho (STY)	_AGSSTTFLSPPS(ph)SPR_	CL7314.Contig7_All	171 1391 minus strand PREDICTED: serine incorporator 3 isoform 1 [Vitis vinifera] >gi|297736976|emb|CBI26177.3| unnamed protein product [Vitis vinifera]	3	524.575	1.3437	7.9035e-15	100.45	2	1385.6	2078.6	1806.8	1369.3	1601	1553.3
238	AGSSTTFLSPPSSPR	15	Phospho (STY)	_AGSSTTFLSPPSS(ph)PR_	CL7314.Contig7_All	171 1391 minus strand PREDICTED: serine incorporator 3 isoform 1 [Vitis vinifera] >gi|297736976|emb|CBI26177.3| unnamed protein product [Vitis vinifera]	2	786.359	1.7715	3.1183e-49	132.9	2	4311.9	4106.9	4726.3	3652.4	4139.1	3855.6
239	AGSSTTLLSPPSSPR	15	Phospho (STY)	_AGSSTTLLSPPS(ph)SPR_	Unigene61047_All	198 788 minus strand PREDICTED: probable serine incorporator [Vitis vinifera] >gi|298204750|emb|CBI25248.3| unnamed protein product [Vitis vinifera]	3	513.247	1.5347	0.0015246	47.729	1	0	0	0	0	0	0
240	AGSTTISPVK	10	Acetyl (Protein N-term)	_(ac)AGSTTISPVK_	CL2750.Contig3_All	372 1679 PREDICTED: uncharacterized protein LOC100251975 [Vitis vinifera]	3	334.854	2.7461	0.026295	42.19	1	3787.5	4137.2	3792.6	3503.9	2929.4	3425.6
241	AGSVTNSPVK	10	Phospho (STY)	_AGSVTNS(ph)PVK_	CL9732.Contig2_All	44 1318 predicted protein [Populus trichocarpa] >gi|222844379|gb|EEE81926.1| predicted protein [Populus trichocarpa]	2	520.245	4.187	0.0069248	62.035	1	9766.5	11727	11384	9832.5	9543.4	8695.3
242	AGVFTVGDK	9	Unmodified	_AGVFTVGDK_	CL17623.Contig2_All	112 813 minus strand hypothetical protein MTR_8g088420 [Medicago truncatula] >gi|217073920|gb|ACJ85320.1| unknown [Medicago truncatula] >gi|355523948|gb|AET04402.1| hypothetical protein MTR_8g088420 [Medicago truncatula] >gi|388505444|gb|AFK40788.1| unknown [Medicago truncatula]	2	447.24	3.1546	0.010427	76.228	1	7032.8	8348.3	8814.7	8406.8	7829.5	8146.3
243	AGYDSDEEVYAAAK	14	Phospho (STY)	_AGYDS(ph)DEEVYAAAK_	CL12220.Contig1_All	72 1445 minus strand PREDICTED: DEAD-box ATP-dependent RNA helicase 24-like [Glycine max]	3	523.543	3.9569	0.0015819	57.973	1	0	0	0	0	0	0
244	AGYDSDEEVYAAAK	14	Phospho (STY)	_AGYDS(ph)DEEVYAAAK_	CL12220.Contig1_All	72 1445 minus strand PREDICTED: DEAD-box ATP-dependent RNA helicase 24-like [Glycine max]	2	784.811	4.6079	2.9692e-92	161.19	1	3059.7	3561.6	4095.5	3789	4242.2	3480.7
245	AGYSFFESSPVR	12	Phospho (STY)	_AGYSFFES(ph)SPVR_	CL2860.Contig12_All	3 1547 minus strand PREDICTED: serine/threonine-protein kinase atg-1 [Vitis vinifera]	2	713.806	2.0013	0.02313	42.317	1	842.32	1223.9	1369.7	1239.9	1274.6	1167.2
246	AHASTEGVAK	10	Unmodified	_AHASTEGVAK_	CL15581.Contig8_All	135 1337 phosphoglycerate kinase [Gossypium hirsutum]	3	324.17	3.0237	0.021766	50.108	1	0	0	0	0	0	0
247	AHASTEGVTK	10	Phospho (STY)	_AHASTEGVT(ph)K_	CL15581.Contig9_All	249 1715 minus strand PREDICTED: phosphoglycerate kinase, chloroplastic-like [Cucumis sativus] >gi|449475841|ref|XP_004154567.1| PREDICTED: phosphoglycerate kinase, chloroplastic-like [Cucumis sativus]	3	360.829	1.2592	0.0048667	52.495	1	1123.1	1442.6	958.88	940.71	917	1089
248	AHASTEGVTK	10	Unmodified	_AHASTEGVTK_	CL15581.Contig9_All	249 1715 minus strand PREDICTED: phosphoglycerate kinase, chloroplastic-like [Cucumis sativus] >gi|449475841|ref|XP_004154567.1| PREDICTED: phosphoglycerate kinase, chloroplastic-like [Cucumis sativus]	3	334.173	1.8555	0.0010347	88.056	1	3236.7	3059.7	2538.1	2814.7	2651.8	2427.3
249	AHASTEGVTK	10	Unmodified	_AHASTEGVTK_	CL15581.Contig9_All	249 1715 minus strand PREDICTED: phosphoglycerate kinase, chloroplastic-like [Cucumis sativus] >gi|449475841|ref|XP_004154567.1| PREDICTED: phosphoglycerate kinase, chloroplastic-like [Cucumis sativus]	2	500.757	2.4437	0.00048067	97.734	1	5520.1	5747.3	6563.5	5822.1	5737.7	6057.7
250	AHASTEGVTK	10	Unmodified	_AHASTEGVTK_	CL15581.Contig9_All	249 1715 minus strand PREDICTED: phosphoglycerate kinase, chloroplastic-like [Cucumis sativus] >gi|449475841|ref|XP_004154567.1| PREDICTED: phosphoglycerate kinase, chloroplastic-like [Cucumis sativus]	3	334.173	2.0908	0.00051424	78.759	1	2498.1	2120.1	2625.4	2544.7	2431.6	2086.2
251	AHDGAFNSQESPKAHSPPPEK	21	2 Phospho (STY)	_AHDGAFNSQES(ph)PKAHS(ph)PPPEK_	Unigene76299_All	218 4438 minus strand hypothetical protein PRUPE_ppa000245mg [Prunus persica]	5	479.002	3.9984	0.0010942	41.418	1	2877.3	3683.7	3491.7	3514	3201.8	3470.1
252	AHFETETTR	9	Unmodified	_AHFETETTR_	CL1795.Contig7_All	3 1082 eukaryotic peptide chain release factor GTP-binding subunit, putative [Ricinus communis] >gi|223527760|gb|EEF29863.1| eukaryotic peptide chain release factor GTP-binding subunit, putative [Ricinus communis]	3	364.509	2.0548	2.4743e-09	111.06	1	3871.4	4409.9	4433.9	3836.3	3719.3	3605.5
253	AHGNAVGLPTEDDMGNSEVGHNALGAGR	28	Oxidation (M),Phospho (STY)	_AHGNAVGLPTEDDM(ox)GNS(ph)EVGHNALGAGR_	CL7264.Contig4_All	124 1788 minus strand RecName: Full=2,3-bisphosphoglycerate-independent phosphoglycerate mutase; Short=BPG-independent PGAM; Short=Phosphoglyceromutase; AltName: Full=PGAM-I >gi|602426|gb|AAA86979.1| phosphoglyceromutase [Mesembryanthemum crystallinum]	4	711.311	3.7154	1.9605e-15	66.58	1	3780.1	5477.4	4328.8	4417.2	4206.1	4243.4
254	AHGNAVGLPTEDDMGNSEVGHNALGAGR	28	Oxidation (M),Phospho (STY)	_AHGNAVGLPTEDDM(ox)GNS(ph)EVGHNALGAGR_	CL7264.Contig4_All	124 1788 minus strand RecName: Full=2,3-bisphosphoglycerate-independent phosphoglycerate mutase; Short=BPG-independent PGAM; Short=Phosphoglyceromutase; AltName: Full=PGAM-I >gi|602426|gb|AAA86979.1| phosphoglyceromutase [Mesembryanthemum crystallinum]	4	711.311	3.1597	1.2924e-50	108.9	1	3999.6	4823.9	4788.6	4290.4	3503.1	3919.4
255	AHLEDGVLR	9	Unmodified	_AHLEDGVLR_	CL23368.Contig3_All	236 760 minus strand heat-shock protein, putative [Ricinus communis] >gi|223539542|gb|EEF41130.1| heat-shock protein, putative [Ricinus communis]	3	337.186		0.026705	39.622	1	0	0	0	0	0	0
256	AHPTESDEHPK	11	Unmodified	_AHPTESDEHPK_	CL26557.Contig6_All	56 589 unknown [Populus trichocarpa] >gi|118485561|gb|ABK94632.1| unknown [Populus trichocarpa]	3	416.527	1.8392	0.0036738	63.624	1	2305.1	2701.2	2794.2	2497.9	2175.2	2548.8
257	AHPTESDEHPK	11	Unmodified	_AHPTESDEHPK_	CL26557.Contig6_All	56 589 unknown [Populus trichocarpa] >gi|118485561|gb|ABK94632.1| unknown [Populus trichocarpa]	4	312.647	0.2474	2.252e-06	88.596	1	1673.7	2154.6	1969.5	1970.3	2251.3	1873.2
258	AHSDTTFR	8	Phospho (STY)	_AHS(ph)DTTFR_	CL24333.Contig16_All	372 1109 minus strand bZIP transcription factor bZIP131 [Glycine max] >gi|113367224|gb|ABI34669.1| bZIP transcription factor bZIP131 [Glycine max]	2	507.706	1.2819	0.00058055	98.254	1	4018.3	5501.5	4332.4	5217	5267.2	4840.2
259	AHSDTTFR	8	Phospho (STY)	_AHS(ph)DTTFR_	CL24333.Contig16_All	372 1109 minus strand bZIP transcription factor bZIP131 [Glycine max] >gi|113367224|gb|ABI34669.1| bZIP transcription factor bZIP131 [Glycine max]	2	507.706	1.8218	0.019858	63.694	1	4528.9	5952.7	5565.9	6477.7	6130.1	6090.6
260	AHSDTTFR	8	Phospho (STY)	_AHS(ph)DTTFR_	CL24333.Contig16_All	372 1109 minus strand bZIP transcription factor bZIP131 [Glycine max] >gi|113367224|gb|ABI34669.1| bZIP transcription factor bZIP131 [Glycine max]	2	507.706	2.5738	0.016857	65.278	1	3822.3	4564.8	4259.7	5108.9	4166.1	4740.5
261	AHSDTTFR	8	Phospho (STY)	_AHS(ph)DTTFR_	CL24333.Contig16_All	372 1109 minus strand bZIP transcription factor bZIP131 [Glycine max] >gi|113367224|gb|ABI34669.1| bZIP transcription factor bZIP131 [Glycine max]	2	507.706	0.3625	0.011756	73.885	1	1469.3	1534.1	1413.8	1682.4	1939.4	2029.8
262	AHSDTTFR	8	Phospho (STY)	_AHS(ph)DTTFR_	CL24333.Contig16_All	372 1109 minus strand bZIP transcription factor bZIP131 [Glycine max] >gi|113367224|gb|ABI34669.1| bZIP transcription factor bZIP131 [Glycine max]	3	338.806	-0.429	0.033118	42.21	1	0	0	0	0	0	0
263	AHSDTTFR	8	Phospho (STY)	_AHS(ph)DTTFR_	CL24333.Contig16_All	372 1109 minus strand bZIP transcription factor bZIP131 [Glycine max] >gi|113367224|gb|ABI34669.1| bZIP transcription factor bZIP131 [Glycine max]	2	507.706	1.2395	0.03283	57.174	1	2644.9	2846.3	3112.4	3422.4	3112	3218.7
264	AHSDTTFR	8	Phospho (STY)	_AHS(ph)DTTFR_	CL24333.Contig16_All	372 1109 minus strand bZIP transcription factor bZIP131 [Glycine max] >gi|113367224|gb|ABI34669.1| bZIP transcription factor bZIP131 [Glycine max]	2	507.706	2.2596	0.011323	72.096	1	3448.7	3836.2	3883.4	4359.2	4511	4318.8
265	AHSDTTFR	8	Phospho (STY)	_AHS(ph)DTTFR_	CL24333.Contig16_All	372 1109 minus strand bZIP transcription factor bZIP131 [Glycine max] >gi|113367224|gb|ABI34669.1| bZIP transcription factor bZIP131 [Glycine max]	2	507.706	1.035	0.011987	74.841	1	2072.3	2625	2424.3	2950.7	2715.8	3014.1
266	AHSGPHNSPHFQQR	14	Phospho (STY)	_AHSGPHNS(ph)PHFQQR_	CL7656.Contig10_All	115 1158 minus strand unnamed protein product [Vitis vinifera]	4	420.685	-0.22815	7.7151e-44	133.52	1	3512.8	3909.3	3850.4	3498.8	3301.3	3725.6
267	AHSGPHNSPHFQQR	14	Phospho (STY)	_AHSGPHNS(ph)PHFQQR_	CL7656.Contig10_All	115 1158 minus strand unnamed protein product [Vitis vinifera]	3	560.578	0.1556	0.0018033	70.783	1	1354.5	1116.7	1516.5	1240.3	900.95	1081.2
268	AHSGPHNSPHFQQR	14	Phospho (STY)	_AHSGPHNS(ph)PHFQQR_	CL7656.Contig10_All	115 1158 minus strand unnamed protein product [Vitis vinifera]	4	420.685	-0.00203	1.2231e-09	91.547	1	2767.4	3047.7	2892.9	2932.5	2455.8	2578.5
269	AHSGPHNSPHFQQR	14	Phospho (STY)	_AHSGPHNS(ph)PHFQQR_	CL7656.Contig10_All	115 1158 minus strand unnamed protein product [Vitis vinifera]	3	560.578	0.1113	8.9724e-35	125.96	1	3886.6	4833.5	4330.3	3553	3048	3304.4
270	AHSGPQHNSPHFQQR	15	Phospho (STY)	_AHSGPQHNS(ph)PHFQQR_	CL7656.Contig7_All	120 1508 unnamed protein product [Vitis vinifera]	4	452.7	-0.06974	0.0013817	49.066	1	1252.7	1490	1837.1	1483.9	1211.1	1083.2
271	AHSPVYDR	8	Phospho (STY)	_AHSPVY(ph)DR_	Unigene44563_All	785 1414 unnamed protein product [Vitis vinifera]	2	512.716	2.0588	5.2424e-22	130.53	2	9935.4	11245	12337	12141	12447	12217
272	AHSPVYDR	8	Phospho (STY)	_AHS(ph)PVYDR_	Unigene44563_All	785 1414 unnamed protein product [Vitis vinifera]	3	342.146	1.0566	0.0027564	81.017	1	3488.4	3390.6	3889.2	3244.2	3752.3	3553.7
273	AHSQSDYSGNESNK	14	Phospho (STY)	_AHS(ph)QSDYSGNESNK_	CL27301.Contig73_All	86 1669 hypothetical protein PRUPE_ppa003758mg [Prunus persica]	3	535.206	1.7087	6.0018e-44	134.4	1	2451.5	2523.3	2443.7	2492.3	1952.9	1842.2
274	AHVSTVVK	8	Phospho (STY)	_AHVS(ph)TVVK_	Unigene37428_All	2 685 minus strand PREDICTED: receptor-like protein kinase FERONIA-like [Vitis vinifera]	2	460.734	2.1568	0.03212	57.532	1	1640.2	1858.9	1493	1755.8	1385.9	1814.4
275	AHVSTVVK	8	Phospho (STY)	_AHVS(ph)TVVK_	Unigene37428_All	2 685 minus strand PREDICTED: receptor-like protein kinase FERONIA-like [Vitis vinifera]	3	307.492	1.6499	0.0042821	70.028	1	2429.4	2702.2	2510.8	2854.9	2322	2578.6
276	AIAGDTSGDYEK	12	Unmodified	_AIAGDTSGDYEK_	CL3616.Contig30_All	625 1053 minus strand Anx1 [Gossypium hirsutum] >gi|459649437|gb|AGG75997.1| annexin AnxGb1 [Gossypium barbadense]	2	613.78	2.7488	0.0087629	59.225	1	13255	16558	14856	14839	13940	13542
277	AIALTVDTPR	10	Phospho (STY)	_AIALTVDT(ph)PR_	CL2286.Contig18_All	345 1439 peroxisomal (S)-2-hydroxy-acid oxidase GLO1-like [Glycine max] >gi|167961875|dbj|BAG09382.1| peroxisomal glycolate oxidase [Glycine max]	2	568.789	3.5402	1.1402e-28	135.02	2	7101.2	8390.4	7784.5	7296.5	7337.7	7500.1
278	AIALTVDTPR	10	Phospho (STY)	_AIALTVDT(ph)PR_	CL2286.Contig18_All	345 1439 peroxisomal (S)-2-hydroxy-acid oxidase GLO1-like [Glycine max] >gi|167961875|dbj|BAG09382.1| peroxisomal glycolate oxidase [Glycine max]	3	379.529	2.8937	0.00018433	82.85	1	1085.7	1129	1343.7	1040.8	1193.8	1339.5
279	AIALTVDTPR	10	Unmodified	_AIALTVDTPR_	CL2286.Contig18_All	345 1439 peroxisomal (S)-2-hydroxy-acid oxidase GLO1-like [Glycine max] >gi|167961875|dbj|BAG09382.1| peroxisomal glycolate oxidase [Glycine max]	2	528.806	1.5414	0.003222	87.789	1	12880	13510	12581	13071	12594	12623
280	AIALTVDTPR	10	Unmodified	_AIALTVDTPR_	CL2286.Contig18_All	345 1439 peroxisomal (S)-2-hydroxy-acid oxidase GLO1-like [Glycine max] >gi|167961875|dbj|BAG09382.1| peroxisomal glycolate oxidase [Glycine max]	2	528.806	1.6144	5.6708e-88	166.66	3	23470	27977	27366	26760	25454	27030
281	AIALTVDTPR	10	Unmodified	_AIALTVDTPR_	CL2286.Contig18_All	345 1439 peroxisomal (S)-2-hydroxy-acid oxidase GLO1-like [Glycine max] >gi|167961875|dbj|BAG09382.1| peroxisomal glycolate oxidase [Glycine max]	3	352.873	0.6579	0.016856	51.872	1	0	0	0	0	0	0
282	AIDDAEGIVK	10	Unmodified	_AIDDAEGIVK_	Unigene78664_All	407 1933 dihydrolipoamide dehydrogenase [Gossypium hirsutum]	2	515.774	4.7517	0.0018369	81.525	1	9592.9	10932	10729	10436	9873.9	10493
283	AIDDAEGIVK	10	Unmodified	_AIDDAEGIVK_	Unigene78664_All	407 1933 dihydrolipoamide dehydrogenase [Gossypium hirsutum]	2	515.774	5.7488	0.0014304	96.229	1	10198	10765	11377	10514	10132	10525
284	AIDDAEGIVK	10	Unmodified	_AIDDAEGIVK_	Unigene78664_All	407 1933 dihydrolipoamide dehydrogenase [Gossypium hirsutum]	3	344.185	4.2846	0.0044544	67.334	1	4439.5	4780.5	4613.2	4091	4870.6	5389.3
285	AIDKDTHGDYER	12	Unmodified	_AIDKDTHGDYER_	Unigene78414_All	550 1422 annexin AnxGb3 [Gossypium barbadense]	3	473.888	3.6634	0.0081025	62.287	1	4780.2	5400.3	4944.6	4851.6	4761.3	5213.1
286	AIDLIDEAGSR	11	Unmodified	_AIDLIDEAGSR_	Unigene60563_All	260 2803 PREDICTED: chaperone protein ClpC, chloroplastic-like [Fragaria vesca subsp. vesca]	2	580.301	3.8507	0.0096603	65.234	1	0	0	0	0	0	0
287	AIEAHDAK	8	Unmodified	_AIEAHDAK_	CL14091.Contig1_All	283 1554 minus strand acyltransferase-like protein [Gossypium hirsutum]	3	285.484	2.8091	0.001122	89.355	1	0	0	0	0	0	0
288	AIEASDK	7	Unmodified	_AIEASDK_	CL18970.Contig3_All	36 740 PREDICTED: 50S ribosomal protein L19, chloroplastic [Vitis vinifera] >gi|296088907|emb|CBI38456.3| unnamed protein product [Vitis vinifera]	2	367.19	4.67	0.0091621	84.498	1	4694	4871.7	4768.2	4666.3	3842.5	4690.5
289	AIELTEQADTK	11	Unmodified	_AIELTEQADTK_	CL4292.Contig25_All	3235 3888 minus strand ribosomal protein S3 [Gossypium thurberi] >gi|372290966|ref|YP_005087731.1| ribosomal protein S3 (chloroplast) [Gossypium raimondii] >gi|372291520|ref|YP_005088414.1| ribosomal protein S3 (chloroplast) [Gossypium herbaceum subsp. africanum] >gi|372291894|ref|YP_005089037.1| ribosomal protein S3 (chloroplast) [Gossypium arboreum] >gi|290775828|gb|ADD62324.1| ribosomal protei…	3	406.879	3.3067	0.00033035	75.416	1	0	0	0	0	0	0
290	AIGLDDSSVVEHSPERPQPVK	21	Phospho (STY)	_AIGLDDSSVVEHS(ph)PERPQPVK_	CL7953.Contig1_All	3 3314 minus strand predicted protein [Populus trichocarpa] >gi|222848600|gb|EEE86147.1| predicted protein [Populus trichocarpa]	3	780.713	4.1908	7.7039e-87	142.32	1	4245.7	5886.1	4772.5	4788.4	3842	4082.8
291	AIGLDDSSVVEHSPERPQPVK	21	Phospho (STY)	_AIGLDDSSVVEHS(ph)PERPQPVK_	CL7953.Contig1_All	3 3314 minus strand predicted protein [Populus trichocarpa] >gi|222848600|gb|EEE86147.1| predicted protein [Populus trichocarpa]	5	468.83	3.5603	8.0323e-47	118.54	1	2248.7	2906.9	2519.2	2398.6	1896.1	2377.3
292	AIITEEVEPESPPK	14	Phospho (STY)	_AIITEEVEPES(ph)PPK_	CL5536.Contig1_All	192 1625 PREDICTED: protein AUXIN RESPONSE 4 [Vitis vinifera]	3	540.259	4.1963	0.0018398	69.331	1	3277.9	4186.2	3779.7	2975.8	3305.5	3046.3
293	AIKSLDAFPR	10	Phospho (STY)	_AIKS(ph)LDAFPR_	CL499.Contig13_All	208 1245 minus strand predicted protein [Populus trichocarpa] >gi|222867199|gb|EEF04330.1| predicted protein [Populus trichocarpa]	3	399.872	4.665	0.018087	43.798	1	4599.4	4947.9	5456.2	5050	4692.6	4531.6
294	AILGHSK	7	Phospho (STY)	_AILGHS(ph)K_	CL24111.Contig2_All	85 588 PREDICTED: uncharacterized protein LOC100257601 [Vitis vinifera]	3	269.137	1.694	0.0060397	74.376	1	2010.9	2148.3	2138.9	2336.5	2641.2	2708.6
295	AILGHSK	7	Phospho (STY)	_AILGHS(ph)K_	CL24111.Contig2_All	85 588 PREDICTED: uncharacterized protein LOC100257601 [Vitis vinifera]	2	403.202	2.3718	0.028815	68.016	1	5066.2	6887.4	6276.9	6239	6511.6	6556.4
296	AILSHSSDLGR	11	Phospho (STY)	_AILSHS(ph)SDLGR_	CL1702.Contig17_All	313 1146 predicted protein [Populus trichocarpa] >gi|222856827|gb|EEE94374.1| predicted protein [Populus trichocarpa]	3	412.531	2.087	1.3959e-13	111.72	2	9709.6	11729	10898	10869	8801.6	10077
297	AILSHSSDLGR	11	Phospho (STY)	_AILSHS(ph)SDLGR_	CL1702.Contig17_All	313 1146 predicted protein [Populus trichocarpa] >gi|222856827|gb|EEE94374.1| predicted protein [Populus trichocarpa]	2	618.293	2.5802	0.0088501	53.038	1	9358.9	11038	12358	8727.7	9489.9	10776
298	AILSPEQFR	9	Phospho (STY)	_AILS(ph)PEQFR_	Unigene3376_All	78 524 minus strand hypothetical protein PRUPE_ppa009769mg [Prunus persica]	2	570.776	3.0844	0.0033406	79.492	1	2394.3	2574.9	2341.7	2307.6	2552.5	2444.8
299	AINITHTA	8	Phospho (STY)	_AINITHT(ph)A_	CL3693.Contig8_All	244 1638 Spotted leaf protein, putative [Ricinus communis] >gi|223526643|gb|EEF28886.1| Spotted leaf protein, putative [Ricinus communis]	2	460.716	2.1128	0.02317	64.82	1	5477.3	6119.6	6012.9	4410.4	4473.5	4421.3
300	AISDMYAELAASHSSPR	17	Oxidation (M),Phospho (STY)	_AISDM(ox)YAELAASHS(ph)SPR_	CL28017.Contig7_All	2 97 PREDICTED: long chain acyl-CoA synthetase 6, peroxisomal-like, partial [Cucumis sativus]	3	634.608	1.7844	2.4194e-06	86.557	1	3628.9	4861.6	4871.5	4453	3986.5	4003.3
301	AISDMYAELAASHSSPR	17	Oxidation (M),Phospho (STY)	_AISDM(ox)YAELAASHSS(ph)PR_	CL28017.Contig7_All	2 97 PREDICTED: long chain acyl-CoA synthetase 6, peroxisomal-like, partial [Cucumis sativus]	3	634.608	2.0227	0.0029364	52.91	1	0	0	0	0	0	0
302	AISGQAPDILGDR	13	Unmodified	_AISGQAPDILGDR_	CL13003.Contig3_All	150 1784 PREDICTED: T-complex protein 1 subunit alpha-like [Vitis vinifera] >gi|297734570|emb|CBI16621.3| unnamed protein product [Vitis vinifera]	2	656.846	2.2667	1.7452e-10	97.797	1	4240.2	5302.5	4753.6	4630.9	3686.2	4883.6
303	AISIAEK	7	Phospho (STY)	_AIS(ph)IAEK_	CL2852.Contig1_All	763 4206 predicted protein [Populus trichocarpa] >gi|222860456|gb|EEE98003.1| predicted protein [Populus trichocarpa]	3	271.137		0.012771	73.665	1	0	0	0	0	0	0
304	AISLPSSPHGYR	12	Phospho (STY)	_AISLPSS(ph)PHGYR_	Unigene11941_All	1 927 predicted protein [Populus trichocarpa] >gi|222861845|gb|EEE99387.1| predicted protein [Populus trichocarpa]	3	455.55	1.631	0.00082382	61.167	1	0	0	0	0	0	0
305	AISPTLEK	8	Phospho (STY)	_AIS(ph)PTLEK_	CL23967.Contig1_All	220 4365 nucleotide binding protein, putative [Ricinus communis] >gi|223535523|gb|EEF37192.1| nucleotide binding protein, putative [Ricinus communis]	3	313.491	3.6739	0.015432	51.436	1	4991.6	5111.7	5704.2	4640.8	4765.5	4894.3
306	AIVLTGDSPR	10	Unmodified	_AIVLTGDSPR_	CL2549.Contig77_All	305 823 minus strand (S)-2-hydroxy-acid oxidase, putative [Ricinus communis] >gi|223531372|gb|EEF33208.1| (S)-2-hydroxy-acid oxidase, putative [Ricinus communis]	2	514.79	2.2706	0.023351	61.815	1	14265	15598	15977	12295	12164	14062
307	AKATPTPEKEPPK	13	2 Phospho (STY)	_AKAT(ph)PT(ph)PEKEPPK_	Unigene59173_All	133 951 Nucleosome-binding protein, putative [Ricinus communis] >gi|223543265|gb|EEF44797.1| Nucleosome-binding protein, putative [Ricinus communis]	4	389.181	4.1811	0.00081931	57.366	2	8591	8335.6	9105.2	6943.8	6258.8	6632.5
308	AKATPTPEKEPPK	13	2 Phospho (STY)	_AKAT(ph)PT(ph)PEKEPPK_	Unigene59173_All	133 951 Nucleosome-binding protein, putative [Ricinus communis] >gi|223543265|gb|EEF44797.1| Nucleosome-binding protein, putative [Ricinus communis]	3	518.572	5.3446	0.007773	44.238	1	0	0	0	0	0	0
309	AKDNPEDGQAEGSGNSSPFR	20	Unmodified	_AKDNPEDGQAEGSGNSSPFR_	CL4903.Contig4_All	123 1697 minus strand unknown [Populus trichocarpa]	3	688.307	4.828	3.2781e-13	92.39	1	5674.3	6894.8	5992.3	7063	7060	5806.6
310	AKDNPEDGQAEGSGNSSPFR	20	Unmodified	_AKDNPEDGQAEGSGNSSPFR_	CL4903.Contig4_All	123 1697 minus strand unknown [Populus trichocarpa]	3	688.307	4.5056	3.5489e-152	169.9	2	5712.1	6407.1	6284.6	7115.6	6760.4	7340.3
311	AKDNPEDGQAEGSGNSSPFR	20	Unmodified	_AKDNPEDGQAEGSGNSSPFR_	CL4903.Contig4_All	123 1697 minus strand unknown [Populus trichocarpa]	4	516.482	3.9513	1.0188e-42	120.56	1	2962.1	3526.7	3025.5	2664.4	2784.9	3191.3
312	AKDNPEDGQAEGSGNSSPFR	20	Unmodified	_AKDNPEDGQAEGSGNSSPFR_	CL4903.Contig4_All	123 1697 minus strand unknown [Populus trichocarpa]	3	688.307	2.9252	1.5836e-08	73.672	1	1701.7	1885	2213.8	2083	1890.8	1698.3
313	AKEENLGSSNQK	12	Phospho (STY)	_AKEENLGSS(ph)NQK_	CL7525.Contig9_All	197 1180 Auxin-induced protein 5NG4, putative [Ricinus communis] >gi|223528986|gb|EEF30977.1| Auxin-induced protein 5NG4, putative [Ricinus communis]	3	462.208	4.6312	1.8228e-10	105	1	9032.9	10086	11195	7647.1	7923.7	7032.9
314	AKEPLKSPEQNK	12	Phospho (STY)	_AKEPLKS(ph)PEQNK_	Unigene13374_All	62 2227 predicted protein [Populus trichocarpa] >gi|222833362|gb|EEE71839.1| predicted protein [Populus trichocarpa]	4	362.934	3.2957	0.0029992	44.391	1	10912	12104	12167	10213	9664.3	8453.7
315	ALAENEGEGLAK	12	Unmodified	_ALAENEGEGLAK_	CL6401.Contig4_All	50 1612 PREDICTED: dihydrolipoyl dehydrogenase [Vitis vinifera] >gi|296083267|emb|CBI22903.3| unnamed protein product [Vitis vinifera]	2	601.307	5.0796	1.6718e-06	87.083	1	22580	24019	24906	21996	23020	22112
316	ALDLSSSSSPR	11	Phospho (STY)	_ALDLSSSS(ph)SPR_	CL7707.Contig4_All	168 2021 predicted protein [Populus trichocarpa] >gi|222843403|gb|EEE80950.1| predicted protein [Populus trichocarpa]	2	600.269	3.424	0.021131	44.511	1	5482.9	6456.3	6190.3	5955.6	4974.6	4994.1
317	ALEDSFYGTDR	11	Unmodified	_ALEDSFYGTDR_	Unigene87648_All	217 1200 minus strand RecName: Full=Plastid-lipid-associated protein, chloroplastic; AltName: Full=CitPAP; Flags: Precursor >gi|3928760|dbj|BAA34702.1| homolog to plastid-lipid-associated protein [Citrus unshiu]	2	637.288	3.7221	1.7366e-09	110.08	2	9482.5	11451	11376	13010	12403	12837
318	ALEEGSPGSASETSPGKK	18	Phospho (STY)	_ALEEGSPGSASETS(ph)PGKK_	CL6714.Contig13_All	434 976 minus strand conserved hypothetical protein [Ricinus communis] >gi|223549437|gb|EEF50925.1| conserved hypothetical protein [Ricinus communis]	3	604.607	4.1728	2.3083e-08	85.855	1	6269.3	6439	6425.5	7985	7718.5	7479.6
319	ALEGAEGVSDLK	12	Unmodified	_ALEGAEGVSDLK_	CL1273.Contig4_All	140 658 metal ion binding protein, putative [Ricinus communis] >gi|223543403|gb|EEF44934.1| metal ion binding protein, putative [Ricinus communis]	2	594.809	4.1349	2.0707e-06	92.039	1	5701.1	6118.1	5757.6	5248.7	4939.8	5353.5
320	ALELSDFEK	9	Unmodified	_ALELSDFEK_	CL9188.Contig2_All	333 527 conserved hypothetical protein [Ricinus communis] >gi|223530078|gb|EEF31998.1| conserved hypothetical protein [Ricinus communis]	2	526.269	2.7528	0.01038	74.841	1	1950.8	1926.8	1915.9	1815.9	1713.9	2314
321	ALEPASGSPK	10	Phospho (STY)	_ALEPAS(ph)GSPK_	CL8949.Contig3_All	171 3953 predicted protein [Populus trichocarpa] >gi|222848824|gb|EEE86371.1| predicted protein [Populus trichocarpa]	2	518.739	3.332	0.00056695	82.202	2	24313	25908	25545	25244	24917	24637
322	ALEPASGSPK	10	Phospho (STY)	_ALEPAS(ph)GSPK_	CL8949.Contig3_All	171 3953 predicted protein [Populus trichocarpa] >gi|222848824|gb|EEE86371.1| predicted protein [Populus trichocarpa]	3	346.162	2.2458	0.0048234	53.448	1	0	0	0	0	0	0
323	ALESSHAAGAVYSGDPRSPR	20	Phospho (STY)	_ALESSHAAGAVYSGDPRS(ph)PR_	Unigene1524_All	1038 2063 predicted protein [Populus trichocarpa] >gi|222850109|gb|EEE87656.1| predicted protein [Populus trichocarpa]	3	703.323	2.7665	0.00041648	50.986	1	2893.3	3742	3454.8	3673.7	3196.6	3387.6
324	ALGSFRSNPTN	11	2 Phospho (STY)	_ALGS(ph)FRS(ph)NPTN_	Unigene14446_All	167 1000 aquaporin PIP2;4 [Gossypium hirsutum]	2	662.26	3.5222	0.0010998	70.863	2	12938	14880	14460	12409	10389	12321
325	ALGSFRSNPTN	11	2 Phospho (STY)	_ALGS(ph)FRS(ph)NPTN_	Unigene14446_All	167 1000 aquaporin PIP2;4 [Gossypium hirsutum]	2	662.26	2.9973	9.7108e-06	84.195	1	2902.5	3554.3	3521.5	2973	3074.2	2748.1
326	ALGSFRSNPTN	11	2 Phospho (STY)	_ALGS(ph)FRS(ph)NPTN_	Unigene14446_All	167 1000 aquaporin PIP2;4 [Gossypium hirsutum]	2	662.26	1.5832	0.033222	42.947	1	1181.1	954.91	1625.1	861.77	961.61	754.78
327	ALGSFRSNPTN	11	Phospho (STY)	_ALGSFRS(ph)NPTN_	Unigene14446_All	167 1000 aquaporin PIP2;4 [Gossypium hirsutum]	2	622.277	1.749	1.7778e-05	88.706	1	890.82	1068.7	1144	1087.5	1138.8	1045.2
328	ALGSFRSNPTN	11	Phospho (STY)	_ALGSFRS(ph)NPTN_	Unigene14446_All	167 1000 aquaporin PIP2;4 [Gossypium hirsutum]	2	622.277	1.6774	3.1163e-06	98.508	5	27469	30418	31009	30669	30593	30522
329	ALGSFRSNPTN	11	Phospho (STY)	_ALGSFRS(ph)NPTN_	Unigene14446_All	167 1000 aquaporin PIP2;4 [Gossypium hirsutum]	3	415.187	1.107	0.0055506	49.216	1	2991.1	3485.4	3218.1	3006.6	2538.8	2885.4
330	ALGSFRSNPTN	11	Phospho (STY)	_ALGSFRS(ph)NPTN_	Unigene14446_All	167 1000 aquaporin PIP2;4 [Gossypium hirsutum]	2	622.277	2.8019	0.013234	63.16	1	3918.8	5172	4925.9	4981.6	4297.2	4438.2
331	ALGSFRSNPTN	11	Phospho (STY)	_ALGSFRS(ph)NPTN_	Unigene14446_All	167 1000 aquaporin PIP2;4 [Gossypium hirsutum]	2	622.277	2.764	2.3548e-18	118.26	2	7588.6	8692.1	8770.6	9860.7	8164.3	8797.1
332	ALGSFRSNPTN	11	Phospho (STY)	_ALGSFRS(ph)NPTN_	Unigene14446_All	167 1000 aquaporin PIP2;4 [Gossypium hirsutum]	2	622.277	1.4954	0.013876	62.711	2	13250	15096	13595	13541	13042	14275
333	ALGSFRSQTHV	11	Phospho (STY)	_ALGSFRS(ph)QTHV_	Unigene97421_All	2 211 unnamed protein product [Vitis vinifera]	3	428.203	2.4345	0.0079811	45.207	1	7774.4	8792.4	7787.7	7560.9	6249	6823.2
334	ALGSIGAGTTPGR	13	Unmodified	_ALGSIGAGTTPGR_	CL22954.Contig1_All	231 995 50S ribosomal protein L3, putative [Ricinus communis] >gi|223536694|gb|EEF38335.1| 50S ribosomal protein L3, putative [Ricinus communis]	2	579.317	1.3841	0.0050674	76.868	1	11623	13332	13722	11865	10204	11424
335	ALGSIGAGTTPGR	13	Phospho (STY)	_ALGSIGAGTT(ph)PGR_	CL22954.Contig1_All	231 995 50S ribosomal protein L3, putative [Ricinus communis] >gi|223536694|gb|EEF38335.1| 50S ribosomal protein L3, putative [Ricinus communis]	2	619.3	2.262	0.0088594	50.739	1	0	0	0	0	0	0
336	ALGSIGSFSNNK	12	Phospho (STY)	_ALGSIGS(ph)FSNNK_	CL2642.Contig9_All	356 793 protein kinase atmrk1, putative [Ricinus communis] >gi|223535923|gb|EEF37582.1| protein kinase atmrk1, putative [Ricinus communis]	3	425.531	3.178	0.0012626	52.816	1	0	0	0	0	0	0
337	ALHDSTAR	8	Unmodified	_ALHDSTAR_	Unigene95247_All	499 756 predicted protein [Populus trichocarpa] >gi|222871888|gb|EEF09019.1| predicted protein [Populus trichocarpa]	3	290.819	-0.85097	0.012295	74.486	1	0	0	0	0	0	0
338	ALIGEGSYGR	10	Phospho (STY)	_ALIGEGS(ph)YGR_	Unigene77811_All	208 1311 minus strand Serine/threonine-protein kinase PBS1, putative [Ricinus communis] >gi|223529913|gb|EEF31842.1| Serine/threonine-protein kinase PBS1, putative [Ricinus communis]	2	551.75	2.4617	0.01049	56.91	1	5917.7	6505.8	6842.7	5679.9	5776.4	6185.9
339	ALKEPERDR	9	Unmodified	_ALKEPERDR_	Unigene57475_All	90 584 minus strand PREDICTED: 60S ribosomal protein L12-like [Glycine max]	4	279.156	2.1109	0.012277	47.844	1	4568.3	4693	5499.7	4213.1	3979.8	4135.3
340	ALLAEDPSLR	10	Unmodified	_ALLAEDPSLR_	Unigene79653_All	1 249 PREDICTED: uncharacterized protein LOC100255301 [Vitis vinifera] >gi|297733832|emb|CBI15079.3| unnamed protein product [Vitis vinifera]	2	542.803	2.3827	0.0022103	85.154	1	6451.7	8447	8247.9	7445.7	6031.7	7203.1
341	ALLEGGSDDEGSSTEAHGR	19	Phospho (STY)	_ALLEGGS(ph)DDEGSSTEAHGR_	CL3112.Contig13_All	4429 5946 Translational activator GCN1, putative [Ricinus communis] >gi|223538821|gb|EEF40421.1| Translational activator GCN1, putative [Ricinus communis]	3	656.604	3.9184	1.1516e-134	168.81	1	1475.3	1731.3	1418	1346.2	1613.6	1557
342	ALLEGGSDDEGSSTEAHGR	19	Phospho (STY)	_ALLEGGS(ph)DDEGSSTEAHGR_	CL3112.Contig13_All	4429 5946 Translational activator GCN1, putative [Ricinus communis] >gi|223538821|gb|EEF40421.1| Translational activator GCN1, putative [Ricinus communis]	2	984.403	4.0458	1.4154e-193	188.98	1	2228.8	1739.5	1806	1928.1	2653.8	2352.4
343	ALLEGGSDDEGSSTEAHGR	19	Phospho (STY)	_ALLEGGS(ph)DDEGSSTEAHGR_	CL3112.Contig13_All	4429 5946 Translational activator GCN1, putative [Ricinus communis] >gi|223538821|gb|EEF40421.1| Translational activator GCN1, putative [Ricinus communis]	3	656.604	3.3455	7.3698e-19	102.61	1	0	0	0	0	0	0
344	ALLEGGSDDEGSSTEAHGR	19	Phospho (STY)	_ALLEGGS(ph)DDEGSSTEAHGR_	CL3112.Contig13_All	4429 5946 Translational activator GCN1, putative [Ricinus communis] >gi|223538821|gb|EEF40421.1| Translational activator GCN1, putative [Ricinus communis]	3	656.604	2.9287	4.055e-33	113.59	1	4685.8	5812.6	5818.7	5255.4	4613.6	5116.3
345	ALNDPNSPLK	10	Phospho (STY)	_ALNDPNS(ph)PLK_	CL8018.Contig5_All	4 1314 minus strand PREDICTED: uncharacterized protein LOC100266758 [Vitis vinifera]	2	574.771	1.5785	0.0005329	80.507	1	12512	13424	15156	12511	12370	12679
346	ALNETSPWERSPAR	14	Phospho (STY)	_ALNETSPWERS(ph)PAR_	Unigene3003_All	915 1178 minus strand hypothetical protein PRUPE_ppa010393mg [Prunus persica]	3	565.261	3.3728	3.4958e-06	87.676	2	4675.3	5942.7	5131.6	4204.6	4046.5	4291.7
347	ALNETSPWERSPAR	14	Phospho (STY)	_ALNETSPWERS(ph)PAR_	Unigene3003_All	915 1178 minus strand hypothetical protein PRUPE_ppa010393mg [Prunus persica]	2	847.388	4.2838	8.4408e-27	120.4	1	5565.8	6851	7053	5868.8	6385.8	5726.5
348	ALNETSPWERSPAR	14	Phospho (STY)	_ALNETSPWERS(ph)PAR_	Unigene3003_All	915 1178 minus strand hypothetical protein PRUPE_ppa010393mg [Prunus persica]	3	565.261	2.1958	0.002347	52.866	1	7809.1	10005	8485.3	8025.9	7724.5	8099.6
349	ALNSAAGADDDSDED	15	Phospho (STY)	_ALNSAAGADDDS(ph)DED_	CL10783.Contig8_All	41 940 minus strand predicted protein [Populus trichocarpa] >gi|222861999|gb|EEE99541.1| predicted protein [Populus trichocarpa]	2	773.265	2.8051	3.6623e-170	186.17	1	1208.8	1528.6	1228.9	1780.5	1490.5	1902.2
350	ALNSAAGADDDSDED	15	Phospho (STY)	_ALNSAAGADDDS(ph)DED_	CL10783.Contig8_All	41 940 minus strand predicted protein [Populus trichocarpa] >gi|222861999|gb|EEE99541.1| predicted protein [Populus trichocarpa]	2	773.265	2.8266	0.0034044	55.361	1	6172.4	6706.5	6302.3	6336.1	5321.4	5917.1
351	ALNSAAGADDDSDED	15	Phospho (STY)	_ALNSAAGADDDS(ph)DED_	CL10783.Contig8_All	41 940 minus strand predicted protein [Populus trichocarpa] >gi|222861999|gb|EEE99541.1| predicted protein [Populus trichocarpa]	2	773.265	3.6715	1.6125e-86	155.92	1	5838	6539.4	6158.2	6563.7	5986.4	6124.4
352	ALNSAAGADDDSDED	15	Phospho (STY)	_ALNSAAGADDDS(ph)DED_	CL10783.Contig8_All	41 940 minus strand predicted protein [Populus trichocarpa] >gi|222861999|gb|EEE99541.1| predicted protein [Populus trichocarpa]	2	773.265	3.4553	3.887e-150	178	1	1021.6	1009	1023.1	868.22	1017.3	977.59
353	ALNSAAGADDDSDED	15	Phospho (STY)	_ALNSAAGADDDS(ph)DED_	CL10783.Contig8_All	41 940 minus strand predicted protein [Populus trichocarpa] >gi|222861999|gb|EEE99541.1| predicted protein [Populus trichocarpa]	2	773.265	3.4674	2.0904e-34	123	1	3159.1	3320	3605.4	3689	4070	3613.6
354	ALNSAAGADDDSDED	15	Phospho (STY)	_ALNSAAGADDDS(ph)DED_	CL10783.Contig8_All	41 940 minus strand predicted protein [Populus trichocarpa] >gi|222861999|gb|EEE99541.1| predicted protein [Populus trichocarpa]	2	773.265	3.923	2.3919e-101	160.64	1	916.64	932.08	556.96	1231.8	932.25	965.87
355	ALNSAAGADDDSDED	15	Phospho (STY)	_ALNSAAGADDDS(ph)DED_	CL10783.Contig8_All	41 940 minus strand predicted protein [Populus trichocarpa] >gi|222861999|gb|EEE99541.1| predicted protein [Populus trichocarpa]	2	773.265	3.6567	6.8225e-72	147.09	1	2388.9	2300.1	2243.4	2978.6	2796.2	2455.9
356	ALNSAAGADDDSDED	15	Phospho (STY)	_ALNSAAGADDDS(ph)DED_	CL10783.Contig8_All	41 940 minus strand predicted protein [Populus trichocarpa] >gi|222861999|gb|EEE99541.1| predicted protein [Populus trichocarpa]	2	773.265	3.4685	4.921e-132	171.78	1	2047.7	2255.2	2375.7	2092.4	2194.9	2001.3
357	ALNSAAGADDDSDED	15	Phospho (STY)	_ALNSAAGADDDS(ph)DED_	CL10783.Contig8_All	41 940 minus strand predicted protein [Populus trichocarpa] >gi|222861999|gb|EEE99541.1| predicted protein [Populus trichocarpa]	2	773.265	2.8222	1.0434e-115	164.93	1	1645.5	1980.9	1671.8	1682.4	1738.7	1569.9
358	ALNSAAGADDDSDED	15	Phospho (STY)	_ALNSAAGADDDS(ph)DED_	CL10783.Contig8_All	41 940 minus strand predicted protein [Populus trichocarpa] >gi|222861999|gb|EEE99541.1| predicted protein [Populus trichocarpa]	2	773.265	2.3354	8.3822e-151	181.72	1	1764.3	1991	2076	2090.3	1943.2	2123.8
359	ALNSSAGADDDSDED	15	Phospho (STY)	_ALNSSAGADDDS(ph)DED_	CL10783.Contig2_All	40 939 minus strand predicted protein [Populus trichocarpa] >gi|222861999|gb|EEE99541.1| predicted protein [Populus trichocarpa]	2	781.262	3.5846	1.3953e-191	191.36	1	789.81	1057.5	1335.7	940.81	853.75	1102.1
360	ALNSSAGADDDSDED	15	Phospho (STY)	_ALNSSAGADDDS(ph)DED_	CL10783.Contig2_All	40 939 minus strand predicted protein [Populus trichocarpa] >gi|222861999|gb|EEE99541.1| predicted protein [Populus trichocarpa]	2	781.262	3.4484	1.7756e-191	190.15	1	1865.8	2327.1	2278.1	2215.9	2268.6	2264.9
361	ALNSSAGADDDSDED	15	Phospho (STY)	_ALNSSAGADDDS(ph)DED_	CL10783.Contig2_All	40 939 minus strand predicted protein [Populus trichocarpa] >gi|222861999|gb|EEE99541.1| predicted protein [Populus trichocarpa]	2	781.262	3.1982	1.5005e-191	191.02	1	1445	1397.4	1619.5	1336.2	1402.8	1752.8
362	ALPTYTPESPADATR	15	Unmodified	_ALPTYTPESPADATR_	CL3899.Contig7_All	64 2298 minus strand transketolase, putative [Ricinus communis] >gi|223548870|gb|EEF50359.1| transketolase, putative [Ricinus communis]	2	795.394	1.9553	5.6128e-14	101.53	1	6686.7	9350.1	7867.7	6577.1	6870.7	7290.8
363	ALPTYTPESPADATR	15	Unmodified	_ALPTYTPESPADATR_	CL3899.Contig7_All	64 2298 minus strand transketolase, putative [Ricinus communis] >gi|223548870|gb|EEF50359.1| transketolase, putative [Ricinus communis]	2	795.394	3.8073	1.0277e-08	94.487	1	3262.5	3611.4	4007.4	3026	2513.3	2729.4
364	ALPTYTPESPADATR	15	Unmodified	_ALPTYTPESPADATR_	CL3899.Contig7_All	64 2298 minus strand transketolase, putative [Ricinus communis] >gi|223548870|gb|EEF50359.1| transketolase, putative [Ricinus communis]	3	530.598	2.4067	0.0036965	61.444	1	3331.9	4386.9	3884.4	3868.1	3260.9	3754.8
365	ALPTYTPESPADATR	15	Unmodified	_ALPTYTPESPADATR_	CL3899.Contig7_All	64 2298 minus strand transketolase, putative [Ricinus communis] >gi|223548870|gb|EEF50359.1| transketolase, putative [Ricinus communis]	2	795.394	3.1662	6.6307e-49	134.37	1	3542.6	3824.4	3409.5	3470.4	2154	3596.9
366	ALPTYTPESPADATR	15	Unmodified	_ALPTYTPESPADATR_	CL3899.Contig7_All	64 2298 minus strand transketolase, putative [Ricinus communis] >gi|223548870|gb|EEF50359.1| transketolase, putative [Ricinus communis]	3	530.598	1.4918	1.6968e-14	101.61	1	9903.8	10981	10595	10327	8568.3	10056
367	ALPTYTPESPADATR	15	Unmodified	_ALPTYTPESPADATR_	CL3899.Contig7_All	64 2298 minus strand transketolase, putative [Ricinus communis] >gi|223548870|gb|EEF50359.1| transketolase, putative [Ricinus communis]	2	795.394	2.5388	2.2425e-71	147.12	1	2526.1	2569.2	2916.1	3021	2297	2661.7
368	ALPTYTPESPADATR	15	Unmodified	_ALPTYTPESPADATR_	CL3899.Contig7_All	64 2298 minus strand transketolase, putative [Ricinus communis] >gi|223548870|gb|EEF50359.1| transketolase, putative [Ricinus communis]	3	530.598	2.5464	2.1351e-29	116.63	1	1118	1273.1	1240.2	1516.1	889.85	1325.5
369	ALPTYTPESPADATR	15	Unmodified	_ALPTYTPESPADATR_	CL3899.Contig7_All	64 2298 minus strand transketolase, putative [Ricinus communis] >gi|223548870|gb|EEF50359.1| transketolase, putative [Ricinus communis]	2	795.394	2.8372	5.8258e-14	101.42	1	1869.8	2346.5	2391.5	2090.4	2298.2	2299.3
370	ALPTYTPESPADATR	15	Unmodified	_ALPTYTPESPADATR_	CL3899.Contig7_All	64 2298 minus strand transketolase, putative [Ricinus communis] >gi|223548870|gb|EEF50359.1| transketolase, putative [Ricinus communis]	3	530.598	1.3981	5.7758e-09	91.812	1	2838.7	2893.5	2836.6	3309.7	2506.2	2760.4
371	ALPTYTPESPADATR	15	Unmodified	_ALPTYTPESPADATR_	CL3899.Contig7_All	64 2298 minus strand transketolase, putative [Ricinus communis] >gi|223548870|gb|EEF50359.1| transketolase, putative [Ricinus communis]	2	795.394		0.0038527	44.925	1	0	0	0	0	0	0
372	ALPTYTPESPADATR	15	Phospho (STY)	_ALPTYTPES(ph)PADATR_	CL3899.Contig7_All	64 2298 minus strand transketolase, putative [Ricinus communis] >gi|223548870|gb|EEF50359.1| transketolase, putative [Ricinus communis]	3	557.254	0.1918	0.0003056	79.676	2	20442	19671	21079	17779	15301	17006
373	ALPTYTPESPADATR	15	Phospho (STY)	_ALPTYTPES(ph)PADATR_	CL3899.Contig7_All	64 2298 minus strand transketolase, putative [Ricinus communis] >gi|223548870|gb|EEF50359.1| transketolase, putative [Ricinus communis]	2	835.377	0.8894	4.3693e-49	131.25	1	1549.8	1583.9	1491.5	1368.9	1314.3	1704.1
374	ALQEGTDAYDK	11	Unmodified	_ALQEGTDAYDK_	CL15176.Contig7_All	150 869 minus strand conserved hypothetical protein [Ricinus communis] >gi|223549485|gb|EEF50973.1| conserved hypothetical protein [Ricinus communis]	3	404.191	2.7819	0.00061962	72.29	1	3789.2	3806.3	3996.6	3711.3	3989.6	3677.6
375	ALQEGTDAYDK	11	Unmodified	_ALQEGTDAYDK_	CL15176.Contig7_All	150 869 minus strand conserved hypothetical protein [Ricinus communis] >gi|223549485|gb|EEF50973.1| conserved hypothetical protein [Ricinus communis]	2	605.783	3.329	0.0097235	65.179	1	0	0	0	0	0	0
376	ALQNLQTENEDEKR	14	Unmodified	_ALQNLQTENEDEKR_	CL5962.Contig6_All	2 385 hypothetical protein PRUPE_ppa003440mg [Prunus persica]	3	563.28	2.8998	1.9419e-21	114.31	1	6776.2	8051.3	8177.1	7433.4	7698.7	7744.9
377	ALSALSR	7	Phospho (STY)	_ALS(ph)ALSR_	Unigene97050_All	2 409 predicted protein [Populus trichocarpa] >gi|222844281|gb|EEE81828.1| predicted protein [Populus trichocarpa]	2	399.199	1.3695	0.030905	66.962	1	4799.9	5077.4	4801.2	4796.9	3823.2	4378.2
378	ALSFHGR	7	Phospho (STY)	_ALS(ph)FHGR_	CL1330.Contig4_All	391 933 PREDICTED: uncharacterized protein LOC101299937 [Fragaria vesca subsp. vesca]	3	289.801	-0.30182	0.012145	64.42	1	1104	1079.5	1164.1	1550.6	1380.2	1448
379	ALSFHGR	7	Phospho (STY)	_ALS(ph)FHGR_	CL1330.Contig4_All	391 933 PREDICTED: uncharacterized protein LOC101299937 [Fragaria vesca subsp. vesca]	3	289.801	0.4191	0.023284	53.493	1	3953.1	3663.9	3592.9	3585.6	3904.2	4327.6
380	ALSFHGR	7	Phospho (STY)	_ALS(ph)FHGR_	CL1330.Contig4_All	391 933 PREDICTED: uncharacterized protein LOC101299937 [Fragaria vesca subsp. vesca]	3	289.801	0.3033	0.02043	55.503	1	0	0	0	0	0	0
381	ALSHIGMQK	9	Oxidation (M),Phospho (STY)	_ALS(ph)HIGM(ox)QK_	CL13875.Contig2_All	241 2781 minus strand PREDICTED: uncharacterized protein LOC100244427 [Vitis vinifera]	2	540.749	2.9033	0.030844	46.068	1	14600	17046	16142	15839	16209	15961
382	ALSHIGMQK	9	Oxidation (M),Phospho (STY)	_ALS(ph)HIGM(ox)QK_	CL13875.Contig2_All	241 2781 minus strand PREDICTED: uncharacterized protein LOC100244427 [Vitis vinifera]	2	540.749	3.9734	0.014617	58.172	1	6988	7029.2	7989.2	7855.7	7985.7	8517.1
383	ALSHIGMQK	9	Phospho (STY)	_ALS(ph)HIGMQK_	CL13875.Contig2_All	241 2781 minus strand PREDICTED: uncharacterized protein LOC100244427 [Vitis vinifera]	3	355.503	3.6265	0.0011153	79.201	1	3628.7	3974.5	3970.8	4951.4	4875.2	4681.9
384	ALSITPGSR	9	Phospho (STY)	_ALS(ph)ITPGSR_	CL1591.Contig3_All	158 2758 minus strand Filamin-A-interacting protein, putative [Ricinus communis] >gi|223529844|gb|EEF31776.1| Filamin-A-interacting protein, putative [Ricinus communis]	2	491.242	1.4235	0.0031369	75.819	1	1506	1957.5	1566.4	968.82	1101.2	1162.5
385	ALSTSDVRPK	10	Phospho (STY)	_ALST(ph)SDVRPK_	Unigene69898_All	293 826 conserved hypothetical protein [Ricinus communis] >gi|223533186|gb|EEF34943.1| conserved hypothetical protein [Ricinus communis]	2	577.284	2.5706	0.0014548	80.69	1	6734.8	7345.5	7201.5	5619.6	5393.3	5570.6
386	ALSYPLK	7	Phospho (STY)	_ALS(ph)YPLK_	CL7292.Contig9_All	52 1872 minus strand rubisco subunit binding-protein beta subunit, rubb, putative [Ricinus communis] >gi|223537354|gb|EEF38983.1| rubisco subunit binding-protein beta subunit, rubb, putative [Ricinus communis]	2	436.22	2.5481	0.031441	66.692	1	4744.8	5279.1	5057.8	4546.7	4326.2	3679.4
387	ALSYPLK	7	Phospho (STY)	_ALS(ph)YPLK_	CL7292.Contig9_All	52 1872 minus strand rubisco subunit binding-protein beta subunit, rubb, putative [Ricinus communis] >gi|223537354|gb|EEF38983.1| rubisco subunit binding-protein beta subunit, rubb, putative [Ricinus communis]	2	436.22	2.5338	0.029051	67.897	1	2941	3815.8	3558.7	3125.8	2817.7	2757.1
388	ALSYPLK	7	Phospho (STY)	_ALS(ph)YPLK_	CL7292.Contig9_All	52 1872 minus strand rubisco subunit binding-protein beta subunit, rubb, putative [Ricinus communis] >gi|223537354|gb|EEF38983.1| rubisco subunit binding-protein beta subunit, rubb, putative [Ricinus communis]	2	436.22	2.143	0.025255	69.812	1	5136.8	5557.5	5402.1	3838.6	3962.9	4074.9
389	ALTPTEDARSPK	12	Phospho (STY)	_ALTPTEDARS(ph)PK_	CL28167.Contig5_All	289 2757 hypothetical protein PRUPE_ppa001448mg [Prunus persica]	3	455.885	4.5081	0.0013092	57.288	1	4125.8	4701.6	4474.7	4402.4	4049.7	4914.6
390	ALVDAPDMVR	10	Oxidation (M)	_ALVDAPDM(ox)VR_	Unigene70597_All	66 464 60S ribosomal protein L14, putative [Ricinus communis] >gi|223530668|gb|EEF32541.1| 60S ribosomal protein L14, putative [Ricinus communis]	2	551.782	2.7639	0.019355	57.203	1	13200	16349	14771	13573	13140	12860
391	ALVDAPDMVR	10	Oxidation (M)	_ALVDAPDM(ox)VR_	Unigene70597_All	66 464 60S ribosomal protein L14, putative [Ricinus communis] >gi|223530668|gb|EEF32541.1| 60S ribosomal protein L14, putative [Ricinus communis]	2	551.782	2.5161	0.027655	53.211	1	5338.3	5384.4	5056.3	4525.1	4136.1	4724.4
392	ALVDAPDMVR	10	Unmodified	_ALVDAPDMVR_	Unigene70597_All	66 464 60S ribosomal protein L14, putative [Ricinus communis] >gi|223530668|gb|EEF32541.1| 60S ribosomal protein L14, putative [Ricinus communis]	2	543.784	1.5498	0.02435	61.213	1	8970.7	9926.5	9902.9	8656.9	8684.7	8406.6
393	ALVDSFYGTDR	11	Unmodified	_ALVDSFYGTDR_	Unigene87647_All	202 1185 RecName: Full=Plastid-lipid-associated protein, chloroplastic; AltName: Full=CitPAP; Flags: Precursor >gi|3928760|dbj|BAA34702.1| homolog to plastid-lipid-associated protein [Citrus unshiu]	2	622.301	4.6099	1.7375e-09	110.08	1	7649.2	8871.3	9201.6	11065	10945	10502
394	ALVDSFYGTDR	11	Unmodified	_ALVDSFYGTDR_	Unigene87647_All	202 1185 RecName: Full=Plastid-lipid-associated protein, chloroplastic; AltName: Full=CitPAP; Flags: Precursor >gi|3928760|dbj|BAA34702.1| homolog to plastid-lipid-associated protein [Citrus unshiu]	3	415.203	3.8891	0.008399	54.267	1	0	0	0	0	0	0
395	ALVDSFYGTDR	11	Unmodified	_ALVDSFYGTDR_	Unigene87647_All	202 1185 RecName: Full=Plastid-lipid-associated protein, chloroplastic; AltName: Full=CitPAP; Flags: Precursor >gi|3928760|dbj|BAA34702.1| homolog to plastid-lipid-associated protein [Citrus unshiu]	2	622.301	4.4622	7.4305e-06	96.334	1	2777.9	3089.6	3542.6	3934.5	4296.2	3910.3
408	ALVSIHSQEAGK	12	Phospho (STY)	_ALVSIHS(ph)QEAGK_	Unigene45371_All	29 1507 conserved hypothetical protein [Ricinus communis] >gi|223543872|gb|EEF45398.1| conserved hypothetical protein [Ricinus communis]	3	440.55	2.7126	6.635e-09	103.14	1	3398.8	3871.6	3775.6	4098.3	3631.5	4190.7
409	ALVSIHSQEAGK	12	Phospho (STY)	_ALVS(ph)IHSQEAGK_	Unigene45371_All	29 1507 conserved hypothetical protein [Ricinus communis] >gi|223543872|gb|EEF45398.1| conserved hypothetical protein [Ricinus communis]	3	440.55	2.9914	1.1613e-53	146.96	1	3302.5	4027	3354.1	2639.8	2657.7	3156.4
410	ALVSIHSQEAGK	12	Phospho (STY)	_ALVS(ph)IHSQEAGK_	Unigene45371_All	29 1507 conserved hypothetical protein [Ricinus communis] >gi|223543872|gb|EEF45398.1| conserved hypothetical protein [Ricinus communis]	2	660.321	4.1574	3.3859e-14	113.01	1	7166.5	8979.4	8510.5	6476.1	6315.2	6592.4
411	AMEDAGLEK	9	Unmodified	_AMEDAGLEK_	CL4361.Contig4_All	132 1466 heat shock protein, putative [Ricinus communis] >gi|223541852|gb|EEF43398.1| heat shock protein, putative [Ricinus communis]	2	482.226	3.7182	0.01237	82.261	1	9059.9	9536.6	9694.6	9035.5	9539.8	10254
412	AMGSFRSSSAM	11	2 Oxidation (M),2 Phospho (STY)	_AM(ox)GS(ph)FRS(ph)SSAM(ox)_	Unigene19806_All	2 322 minus strand PIP2 protein [Gossypium hirsutum]	2	662.211	2.0619	0.00095712	54.811	1	3486.3	3535.5	3526.8	3841	3562.1	3628.9
413	AMGSFRSSSAM	11	2 Oxidation (M),2 Phospho (STY)	_AM(ox)GS(ph)FRS(ph)SSAM(ox)_	Unigene19806_All	2 322 minus strand PIP2 protein [Gossypium hirsutum]	2	662.211	3.0446	0.00073003	57.973	2	10455	11515	11786	11186	10770	10777
414	AMGSFRSSSAM	11	2 Oxidation (M),2 Phospho (STY)	_AM(ox)GS(ph)FRS(ph)SSAM(ox)_	Unigene19806_All	2 322 minus strand PIP2 protein [Gossypium hirsutum]	2	662.211	3.0449	0.003873	42.242	1	1600.1	2030.1	2017.4	2058.3	1525.5	1359.7
415	AMHAVIDR	8	Oxidation (M)	_AM(ox)HAVIDR_	Unigene80631_All	269 1465 ribulose-1,5-bisphosphate carboxylase/oxygenase large subun (chloroplast) [Tectona grandis] >gi|438687612|emb|CCP47138.1| ribulose-1,5-bisphosphate carboxylase/oxygenase large subun (chloroplast) [Tectona grandis] >gi|438688296|emb|CCP47227.1| ribulose-1,5-bisphosphate carboxylase/oxygenase large subun (chloroplast) [Tectona grandis] >gi|438688420|emb|CCP47316.1| ribulose-1,5-bisphosphat…	3	310.16	-0.59942	0.0011507	87.181	1	766.54	715.27	799.38	929.78	566.57	715.16
416	AMHAVIDR	8	Oxidation (M)	_AM(ox)HAVIDR_	Unigene80631_All	269 1465 ribulose-1,5-bisphosphate carboxylase/oxygenase large subun (chloroplast) [Tectona grandis] >gi|438687612|emb|CCP47138.1| ribulose-1,5-bisphosphate carboxylase/oxygenase large subun (chloroplast) [Tectona grandis] >gi|438688296|emb|CCP47227.1| ribulose-1,5-bisphosphate carboxylase/oxygenase large subun (chloroplast) [Tectona grandis] >gi|438688420|emb|CCP47316.1| ribulose-1,5-bisphosphat…	3	310.16	-0.52312	0.0011402	87.251	2	3195.3	3230.6	3637.9	3110.6	2811.2	2659.9
417	AMHAVIDR	8	Oxidation (M)	_AM(ox)HAVIDR_	Unigene80631_All	269 1465 ribulose-1,5-bisphosphate carboxylase/oxygenase large subun (chloroplast) [Tectona grandis] >gi|438687612|emb|CCP47138.1| ribulose-1,5-bisphosphate carboxylase/oxygenase large subun (chloroplast) [Tectona grandis] >gi|438688296|emb|CCP47227.1| ribulose-1,5-bisphosphate carboxylase/oxygenase large subun (chloroplast) [Tectona grandis] >gi|438688420|emb|CCP47316.1| ribulose-1,5-bisphosphat…	2	464.737	1.8968	0.021644	71.501	1	6189	6393.8	6757	5777.8	5870.8	6037.3
418	AMHAVIDR	8	Oxidation (M)	_AM(ox)HAVIDR_	Unigene80631_All	269 1465 ribulose-1,5-bisphosphate carboxylase/oxygenase large subun (chloroplast) [Tectona grandis] >gi|438687612|emb|CCP47138.1| ribulose-1,5-bisphosphate carboxylase/oxygenase large subun (chloroplast) [Tectona grandis] >gi|438688296|emb|CCP47227.1| ribulose-1,5-bisphosphate carboxylase/oxygenase large subun (chloroplast) [Tectona grandis] >gi|438688420|emb|CCP47316.1| ribulose-1,5-bisphosphat…	3	310.16	-0.6471	0.00048232	95.909	3	3092.9	4211.2	3936.6	3504.2	3345.3	3061
419	AMHAVIDR	8	Oxidation (M)	_AM(ox)HAVIDR_	Unigene80631_All	269 1465 ribulose-1,5-bisphosphate carboxylase/oxygenase large subun (chloroplast) [Tectona grandis] >gi|438687612|emb|CCP47138.1| ribulose-1,5-bisphosphate carboxylase/oxygenase large subun (chloroplast) [Tectona grandis] >gi|438688296|emb|CCP47227.1| ribulose-1,5-bisphosphate carboxylase/oxygenase large subun (chloroplast) [Tectona grandis] >gi|438688420|emb|CCP47316.1| ribulose-1,5-bisphosphat…	3	310.16	-0.21541	0.015088	63.673	1	1013.1	1268.4	1079.4	1028.7	1021.2	1069.9
420	AMHAVIDR	8	Oxidation (M)	_AM(ox)HAVIDR_	Unigene80631_All	269 1465 ribulose-1,5-bisphosphate carboxylase/oxygenase large subun (chloroplast) [Tectona grandis] >gi|438687612|emb|CCP47138.1| ribulose-1,5-bisphosphate carboxylase/oxygenase large subun (chloroplast) [Tectona grandis] >gi|438688296|emb|CCP47227.1| ribulose-1,5-bisphosphate carboxylase/oxygenase large subun (chloroplast) [Tectona grandis] >gi|438688420|emb|CCP47316.1| ribulose-1,5-bisphosphat…	3	310.16	0.5624	0.028498	54.776	1	0	0	0	0	0	0
421	AMHAVIDR	8	Oxidation (M)	_AM(ox)HAVIDR_	Unigene80631_All	269 1465 ribulose-1,5-bisphosphate carboxylase/oxygenase large subun (chloroplast) [Tectona grandis] >gi|438687612|emb|CCP47138.1| ribulose-1,5-bisphosphate carboxylase/oxygenase large subun (chloroplast) [Tectona grandis] >gi|438688296|emb|CCP47227.1| ribulose-1,5-bisphosphate carboxylase/oxygenase large subun (chloroplast) [Tectona grandis] >gi|438688420|emb|CCP47316.1| ribulose-1,5-bisphosphat…	3	310.16	0.6754	0.019259	60.91	3	2557.7	2565	2692	2007.2	2083.2	2360.2
422	AMHAVIDR	8	Oxidation (M)	_AM(ox)HAVIDR_	Unigene80631_All	269 1465 ribulose-1,5-bisphosphate carboxylase/oxygenase large subun (chloroplast) [Tectona grandis] >gi|438687612|emb|CCP47138.1| ribulose-1,5-bisphosphate carboxylase/oxygenase large subun (chloroplast) [Tectona grandis] >gi|438688296|emb|CCP47227.1| ribulose-1,5-bisphosphate carboxylase/oxygenase large subun (chloroplast) [Tectona grandis] >gi|438688420|emb|CCP47316.1| ribulose-1,5-bisphosphat…	3	310.16	1.9819	0.02347	58.119	1	1251.3	1176.9	1160.1	1056.7	977.45	1110.4
423	AMHAVIDR	8	Oxidation (M)	_AM(ox)HAVIDR_	Unigene80631_All	269 1465 ribulose-1,5-bisphosphate carboxylase/oxygenase large subun (chloroplast) [Tectona grandis] >gi|438687612|emb|CCP47138.1| ribulose-1,5-bisphosphate carboxylase/oxygenase large subun (chloroplast) [Tectona grandis] >gi|438688296|emb|CCP47227.1| ribulose-1,5-bisphosphate carboxylase/oxygenase large subun (chloroplast) [Tectona grandis] >gi|438688420|emb|CCP47316.1| ribulose-1,5-bisphosphat…	3	310.16	-0.18218	0.00067061	90.37	2	1973.4	2526.7	2444.8	2520.5	2380.1	1985.2
424	AMHAVIDR	8	Oxidation (M)	_AM(ox)HAVIDR_	Unigene80631_All	269 1465 ribulose-1,5-bisphosphate carboxylase/oxygenase large subun (chloroplast) [Tectona grandis] >gi|438687612|emb|CCP47138.1| ribulose-1,5-bisphosphate carboxylase/oxygenase large subun (chloroplast) [Tectona grandis] >gi|438688296|emb|CCP47227.1| ribulose-1,5-bisphosphate carboxylase/oxygenase large subun (chloroplast) [Tectona grandis] >gi|438688420|emb|CCP47316.1| ribulose-1,5-bisphosphat…	3	310.16	-1.41432	0.0098747	69.628	1	890.21	662.29	693.4	374.06	818.79	490.7
425	AMHAVIDR	8	Oxidation (M)	_AM(ox)HAVIDR_	Unigene80631_All	269 1465 ribulose-1,5-bisphosphate carboxylase/oxygenase large subun (chloroplast) [Tectona grandis] >gi|438687612|emb|CCP47138.1| ribulose-1,5-bisphosphate carboxylase/oxygenase large subun (chloroplast) [Tectona grandis] >gi|438688296|emb|CCP47227.1| ribulose-1,5-bisphosphate carboxylase/oxygenase large subun (chloroplast) [Tectona grandis] >gi|438688420|emb|CCP47316.1| ribulose-1,5-bisphosphat…	3	310.16	-0.994371	0.0087042	71.379	2	1874.8	2199.8	1941.5	1973	1834.5	2022
426	AMHAVIDR	8	Oxidation (M)	_AM(ox)HAVIDR_	Unigene80631_All	269 1465 ribulose-1,5-bisphosphate carboxylase/oxygenase large subun (chloroplast) [Tectona grandis] >gi|438687612|emb|CCP47138.1| ribulose-1,5-bisphosphate carboxylase/oxygenase large subun (chloroplast) [Tectona grandis] >gi|438688296|emb|CCP47227.1| ribulose-1,5-bisphosphate carboxylase/oxygenase large subun (chloroplast) [Tectona grandis] >gi|438688420|emb|CCP47316.1| ribulose-1,5-bisphosphat…	2	464.737	-0.05314	0.031073	65.88	1	7242.3	7081.7	7078.9	7553.7	7634.2	6863.1
427	AMHAVIDR	8	Oxidation (M)	_AM(ox)HAVIDR_	Unigene80631_All	269 1465 ribulose-1,5-bisphosphate carboxylase/oxygenase large subun (chloroplast) [Tectona grandis] >gi|438687612|emb|CCP47138.1| ribulose-1,5-bisphosphate carboxylase/oxygenase large subun (chloroplast) [Tectona grandis] >gi|438688296|emb|CCP47227.1| ribulose-1,5-bisphosphate carboxylase/oxygenase large subun (chloroplast) [Tectona grandis] >gi|438688420|emb|CCP47316.1| ribulose-1,5-bisphosphat…	2	464.737	-0.55773	0.027489	68.016	2	4532.1	4569.8	4682.5	4584.4	4680.2	4616.9
428	AMHAVIDR	8	Oxidation (M)	_AM(ox)HAVIDR_	Unigene80631_All	269 1465 ribulose-1,5-bisphosphate carboxylase/oxygenase large subun (chloroplast) [Tectona grandis] >gi|438687612|emb|CCP47138.1| ribulose-1,5-bisphosphate carboxylase/oxygenase large subun (chloroplast) [Tectona grandis] >gi|438688296|emb|CCP47227.1| ribulose-1,5-bisphosphate carboxylase/oxygenase large subun (chloroplast) [Tectona grandis] >gi|438688420|emb|CCP47316.1| ribulose-1,5-bisphosphat…	3	310.16	-1.97606	0.0018216	84.498	2	1388.9	899.85	1110.1	696.51	1025.6	971.62
429	AMHAVIDR	8	Oxidation (M)	_AM(ox)HAVIDR_	Unigene80631_All	269 1465 ribulose-1,5-bisphosphate carboxylase/oxygenase large subun (chloroplast) [Tectona grandis] >gi|438687612|emb|CCP47138.1| ribulose-1,5-bisphosphate carboxylase/oxygenase large subun (chloroplast) [Tectona grandis] >gi|438688296|emb|CCP47227.1| ribulose-1,5-bisphosphate carboxylase/oxygenase large subun (chloroplast) [Tectona grandis] >gi|438688420|emb|CCP47316.1| ribulose-1,5-bisphosphat…	3	310.16	-1.60148	0.0098747	69.628	2	2405.7	2691.9	2527.2	2226.6	2271	2225.8
430	AMHAVIDR	8	Oxidation (M)	_AM(ox)HAVIDR_	Unigene80631_All	269 1465 ribulose-1,5-bisphosphate carboxylase/oxygenase large subun (chloroplast) [Tectona grandis] >gi|438687612|emb|CCP47138.1| ribulose-1,5-bisphosphate carboxylase/oxygenase large subun (chloroplast) [Tectona grandis] >gi|438688296|emb|CCP47227.1| ribulose-1,5-bisphosphate carboxylase/oxygenase large subun (chloroplast) [Tectona grandis] >gi|438688420|emb|CCP47316.1| ribulose-1,5-bisphosphat…	3	310.16	-0.72298	0.0011507	87.181	3	3359.3	3552.4	3518.9	4122.2	2765	3185.4
431	AMHAVIDR	8	Unmodified	_AMHAVIDR_	Unigene80631_All	269 1465 ribulose-1,5-bisphosphate carboxylase/oxygenase large subun (chloroplast) [Tectona grandis] >gi|438687612|emb|CCP47138.1| ribulose-1,5-bisphosphate carboxylase/oxygenase large subun (chloroplast) [Tectona grandis] >gi|438688296|emb|CCP47227.1| ribulose-1,5-bisphosphate carboxylase/oxygenase large subun (chloroplast) [Tectona grandis] >gi|438688420|emb|CCP47316.1| ribulose-1,5-bisphosphat…	3	304.829	1.4624	0.00016005	106.04	1	1413.3	2152.9	2017.4	1856.1	2092.9	1921.5
432	AMHAVIDR	8	Unmodified	_AMHAVIDR_	Unigene80631_All	269 1465 ribulose-1,5-bisphosphate carboxylase/oxygenase large subun (chloroplast) [Tectona grandis] >gi|438687612|emb|CCP47138.1| ribulose-1,5-bisphosphate carboxylase/oxygenase large subun (chloroplast) [Tectona grandis] >gi|438688296|emb|CCP47227.1| ribulose-1,5-bisphosphate carboxylase/oxygenase large subun (chloroplast) [Tectona grandis] >gi|438688420|emb|CCP47316.1| ribulose-1,5-bisphosphat…	3	304.829	0.9537	0.00068667	93.992	2	5019.8	5120.1	4953.6	4729.5	4102.4	4515.1
433	AMHAVIDR	8	Unmodified	_AMHAVIDR_	Unigene80631_All	269 1465 ribulose-1,5-bisphosphate carboxylase/oxygenase large subun (chloroplast) [Tectona grandis] >gi|438687612|emb|CCP47138.1| ribulose-1,5-bisphosphate carboxylase/oxygenase large subun (chloroplast) [Tectona grandis] >gi|438688296|emb|CCP47227.1| ribulose-1,5-bisphosphate carboxylase/oxygenase large subun (chloroplast) [Tectona grandis] >gi|438688420|emb|CCP47316.1| ribulose-1,5-bisphosphat…	3	304.829	-0.3037	6.5429e-55	153.78	4	7516.9	8922.8	9090.7	8745.4	7907.5	8237
434	AMHAVIDR	8	Unmodified	_AMHAVIDR_	Unigene80631_All	269 1465 ribulose-1,5-bisphosphate carboxylase/oxygenase large subun (chloroplast) [Tectona grandis] >gi|438687612|emb|CCP47138.1| ribulose-1,5-bisphosphate carboxylase/oxygenase large subun (chloroplast) [Tectona grandis] >gi|438688296|emb|CCP47227.1| ribulose-1,5-bisphosphate carboxylase/oxygenase large subun (chloroplast) [Tectona grandis] >gi|438688420|emb|CCP47316.1| ribulose-1,5-bisphosphat…	2	456.74	0.7648	7.9679e-15	125.31	3	15423	16731	16449	15915	16002	15291
435	AMHAVIDR	8	Unmodified	_AMHAVIDR_	Unigene80631_All	269 1465 ribulose-1,5-bisphosphate carboxylase/oxygenase large subun (chloroplast) [Tectona grandis] >gi|438687612|emb|CCP47138.1| ribulose-1,5-bisphosphate carboxylase/oxygenase large subun (chloroplast) [Tectona grandis] >gi|438688296|emb|CCP47227.1| ribulose-1,5-bisphosphate carboxylase/oxygenase large subun (chloroplast) [Tectona grandis] >gi|438688420|emb|CCP47316.1| ribulose-1,5-bisphosphat…	3	304.829	-0.72391	0.0003884	101.6	2	2253.5	2669.8	3186.3	2638.4	2629.2	2645.9
436	AMHAVIDR	8	Unmodified	_AMHAVIDR_	Unigene80631_All	269 1465 ribulose-1,5-bisphosphate carboxylase/oxygenase large subun (chloroplast) [Tectona grandis] >gi|438687612|emb|CCP47138.1| ribulose-1,5-bisphosphate carboxylase/oxygenase large subun (chloroplast) [Tectona grandis] >gi|438688296|emb|CCP47227.1| ribulose-1,5-bisphosphate carboxylase/oxygenase large subun (chloroplast) [Tectona grandis] >gi|438688420|emb|CCP47316.1| ribulose-1,5-bisphosphat…	2	456.74	1.0405	0.0015694	100.02	1	3487.8	3959.4	3562.7	3396.7	3667	3804.9
437	AMHAVIDR	8	Unmodified	_AMHAVIDR_	Unigene80631_All	269 1465 ribulose-1,5-bisphosphate carboxylase/oxygenase large subun (chloroplast) [Tectona grandis] >gi|438687612|emb|CCP47138.1| ribulose-1,5-bisphosphate carboxylase/oxygenase large subun (chloroplast) [Tectona grandis] >gi|438688296|emb|CCP47227.1| ribulose-1,5-bisphosphate carboxylase/oxygenase large subun (chloroplast) [Tectona grandis] >gi|438688420|emb|CCP47316.1| ribulose-1,5-bisphosphat…	3	304.829	1.5291	0.0019375	85.38	1	1988.9	5154.4	3045.8	2736.8	7506.2	4198.6
438	AMHAVIDR	8	Unmodified	_AMHAVIDR_	Unigene80631_All	269 1465 ribulose-1,5-bisphosphate carboxylase/oxygenase large subun (chloroplast) [Tectona grandis] >gi|438687612|emb|CCP47138.1| ribulose-1,5-bisphosphate carboxylase/oxygenase large subun (chloroplast) [Tectona grandis] >gi|438688296|emb|CCP47227.1| ribulose-1,5-bisphosphate carboxylase/oxygenase large subun (chloroplast) [Tectona grandis] >gi|438688420|emb|CCP47316.1| ribulose-1,5-bisphosphat…	3	304.829	-1.09252	0.0079486	81.296	1	1295.3	1778.8	1633.5	1767.8	1032.3	1394.7
439	AMHAVIDR	8	Unmodified	_AMHAVIDR_	Unigene80631_All	269 1465 ribulose-1,5-bisphosphate carboxylase/oxygenase large subun (chloroplast) [Tectona grandis] >gi|438687612|emb|CCP47138.1| ribulose-1,5-bisphosphate carboxylase/oxygenase large subun (chloroplast) [Tectona grandis] >gi|438688296|emb|CCP47227.1| ribulose-1,5-bisphosphate carboxylase/oxygenase large subun (chloroplast) [Tectona grandis] >gi|438688420|emb|CCP47316.1| ribulose-1,5-bisphosphat…	2	456.74	0.3295	0.0055981	86.332	1	0	0	0	0	0	0
440	AMHAVIDR	8	Unmodified	_AMHAVIDR_	Unigene80631_All	269 1465 ribulose-1,5-bisphosphate carboxylase/oxygenase large subun (chloroplast) [Tectona grandis] >gi|438687612|emb|CCP47138.1| ribulose-1,5-bisphosphate carboxylase/oxygenase large subun (chloroplast) [Tectona grandis] >gi|438688296|emb|CCP47227.1| ribulose-1,5-bisphosphate carboxylase/oxygenase large subun (chloroplast) [Tectona grandis] >gi|438688420|emb|CCP47316.1| ribulose-1,5-bisphosphat…	3	304.829	-1.19274	0.01186	71.379	1	2055	2146.9	1957.1	1938.8	1780	1748.3
441	AMHAVIDR	8	Unmodified	_AMHAVIDR_	Unigene80631_All	269 1465 ribulose-1,5-bisphosphate carboxylase/oxygenase large subun (chloroplast) [Tectona grandis] >gi|438687612|emb|CCP47138.1| ribulose-1,5-bisphosphate carboxylase/oxygenase large subun (chloroplast) [Tectona grandis] >gi|438688296|emb|CCP47227.1| ribulose-1,5-bisphosphate carboxylase/oxygenase large subun (chloroplast) [Tectona grandis] >gi|438688420|emb|CCP47316.1| ribulose-1,5-bisphosphat…	3	304.829	0.0838	0.00014901	106.38	1	3152.7	3052	3189.7	2872.8	2761.6	2924.4
442	AMHAVIDR	8	Unmodified	_AMHAVIDR_	Unigene80631_All	269 1465 ribulose-1,5-bisphosphate carboxylase/oxygenase large subun (chloroplast) [Tectona grandis] >gi|438687612|emb|CCP47138.1| ribulose-1,5-bisphosphate carboxylase/oxygenase large subun (chloroplast) [Tectona grandis] >gi|438688296|emb|CCP47227.1| ribulose-1,5-bisphosphate carboxylase/oxygenase large subun (chloroplast) [Tectona grandis] >gi|438688420|emb|CCP47316.1| ribulose-1,5-bisphosphat…	3	304.829	0.8361	0.00058689	98.458	2	3024	3800.1	3872.6	3612.8	3774.7	3126.5
443	AMHAVIDR	8	Unmodified	_AMHAVIDR_	Unigene80631_All	269 1465 ribulose-1,5-bisphosphate carboxylase/oxygenase large subun (chloroplast) [Tectona grandis] >gi|438687612|emb|CCP47138.1| ribulose-1,5-bisphosphate carboxylase/oxygenase large subun (chloroplast) [Tectona grandis] >gi|438688296|emb|CCP47227.1| ribulose-1,5-bisphosphate carboxylase/oxygenase large subun (chloroplast) [Tectona grandis] >gi|438688420|emb|CCP47316.1| ribulose-1,5-bisphosphat…	2	456.74	2.2958	7.8063e-05	110.22	1	8760.3	11868	8789.7	7794.2	9121.9	8046.5
444	AMHAVIDR	8	Unmodified	_AMHAVIDR_	Unigene80631_All	269 1465 ribulose-1,5-bisphosphate carboxylase/oxygenase large subun (chloroplast) [Tectona grandis] >gi|438687612|emb|CCP47138.1| ribulose-1,5-bisphosphate carboxylase/oxygenase large subun (chloroplast) [Tectona grandis] >gi|438688296|emb|CCP47227.1| ribulose-1,5-bisphosphate carboxylase/oxygenase large subun (chloroplast) [Tectona grandis] >gi|438688420|emb|CCP47316.1| ribulose-1,5-bisphosphat…	3	304.829	0.8492	0.0007247	91.516	1	2417.6	2394.8	1947.5	2067.5	2199.6	2186.8
445	AMRDTRTAPSAQK	13	Phospho (STY)	_AMRDTRTAPS(ph)AQK_	Unigene5246_All	2 268 predicted protein [Populus trichocarpa] >gi|222843908|gb|EEE81455.1| predicted protein [Populus trichocarpa]	3	504.904	1.3261	0.010834	44.511	1	1163.2	1198.4	921.67	1345.4	964.57	1218.8
446	AMRDTRTAPSAQK	13	Phospho (STY)	_AMRDTRTAPS(ph)AQK_	Unigene5246_All	2 268 predicted protein [Populus trichocarpa] >gi|222843908|gb|EEE81455.1| predicted protein [Populus trichocarpa]	3	504.904	0.7551	0.010834	44.511	1	1012.6	1130.4	1052.3	1558.8	801.54	1342.9
447	ANDNRSPVHSK	11	Phospho (STY)	_ANDNRS(ph)PVHSK_	CL6797.Contig7_All	222 1448 serine/threonine-protein kinase cx32, putative [Ricinus communis] >gi|223551382|gb|EEF52868.1| serine/threonine-protein kinase cx32, putative [Ricinus communis]	4	326.899	1.1551	9.8406e-05	74.89	1	5144.6	5670.1	6281.3	5551.8	5689.5	5985.8
448	ANFNDKYDENR	11	Unmodified	_ANFNDKYDENR_	Unigene52548_All	2 211 PREDICTED: 60S ribosomal protein L7a-like [Vitis vinifera]	3	462.541	1.4244	0.015788	61.235	1	2469.5	2761.7	2450	2276.2	2075.4	2131.7
449	ANLGMEVMHER	11	2 Oxidation (M)	_ANLGM(ox)EVM(ox)HER_	Unigene1373_All	1 282 photosystem II protein D1 [Panax ginseng] >gi|75254109|sp|Q68S26.1|PSBA_PANGI RecName: Full=Photosystem Q(B) protein; AltName: Full=32 kDa thylakoid membrane protein; AltName: Full=Photosystem II protein D1; Flags: Precursor >gi|51235293|gb|AAT98489.1| PSII 32 kDa protein [Panax ginseng] >gi|290488428|gb|ADD30598.1| photosystem II protein D1 [Meliosma aff. cuneifolia Moore 333] >gi|38626834…	3	440.201	2.6045	7.0131e-05	75.088	2	2929.7	2573.6	2776.6	2365.1	2203.8	2324.6
450	ANLGMEVMHER	11	2 Oxidation (M)	_ANLGM(ox)EVM(ox)HER_	Unigene1373_All	1 282 photosystem II protein D1 [Panax ginseng] >gi|75254109|sp|Q68S26.1|PSBA_PANGI RecName: Full=Photosystem Q(B) protein; AltName: Full=32 kDa thylakoid membrane protein; AltName: Full=Photosystem II protein D1; Flags: Precursor >gi|51235293|gb|AAT98489.1| PSII 32 kDa protein [Panax ginseng] >gi|290488428|gb|ADD30598.1| photosystem II protein D1 [Meliosma aff. cuneifolia Moore 333] >gi|38626834…	2	659.798	3.5652	0.0067616	45.891	1	5110.4	5501.6	4792.1	5093.1	4716	5327.3
451	ANLGMEVMHER	11	2 Oxidation (M)	_ANLGM(ox)EVM(ox)HER_	Unigene1373_All	1 282 photosystem II protein D1 [Panax ginseng] >gi|75254109|sp|Q68S26.1|PSBA_PANGI RecName: Full=Photosystem Q(B) protein; AltName: Full=32 kDa thylakoid membrane protein; AltName: Full=Photosystem II protein D1; Flags: Precursor >gi|51235293|gb|AAT98489.1| PSII 32 kDa protein [Panax ginseng] >gi|290488428|gb|ADD30598.1| photosystem II protein D1 [Meliosma aff. cuneifolia Moore 333] >gi|38626834…	3	440.201	1.9899	0.0026417	48.568	2	3981.5	5238.2	5255	4094.2	4520.2	4603.4
452	ANLGMEVMHER	11	2 Oxidation (M)	_ANLGM(ox)EVM(ox)HER_	Unigene1373_All	1 282 photosystem II protein D1 [Panax ginseng] >gi|75254109|sp|Q68S26.1|PSBA_PANGI RecName: Full=Photosystem Q(B) protein; AltName: Full=32 kDa thylakoid membrane protein; AltName: Full=Photosystem II protein D1; Flags: Precursor >gi|51235293|gb|AAT98489.1| PSII 32 kDa protein [Panax ginseng] >gi|290488428|gb|ADD30598.1| photosystem II protein D1 [Meliosma aff. cuneifolia Moore 333] >gi|38626834…	3	440.201	0.3561	0.00081877	62.338	2	2712.8	3164.2	3035.7	2951.3	2629.3	2612.6
453	ANLGMEVMHER	11	2 Oxidation (M)	_ANLGM(ox)EVM(ox)HER_	Unigene1373_All	1 282 photosystem II protein D1 [Panax ginseng] >gi|75254109|sp|Q68S26.1|PSBA_PANGI RecName: Full=Photosystem Q(B) protein; AltName: Full=32 kDa thylakoid membrane protein; AltName: Full=Photosystem II protein D1; Flags: Precursor >gi|51235293|gb|AAT98489.1| PSII 32 kDa protein [Panax ginseng] >gi|290488428|gb|ADD30598.1| photosystem II protein D1 [Meliosma aff. cuneifolia Moore 333] >gi|38626834…	3	440.201	1.2623	0.0012906	57.175	1	2243.4	2011.9	2465.3	1496.2	2056.1	1993.8
454	ANLGMEVMHER	11	2 Oxidation (M)	_ANLGM(ox)EVM(ox)HER_	Unigene1373_All	1 282 photosystem II protein D1 [Panax ginseng] >gi|75254109|sp|Q68S26.1|PSBA_PANGI RecName: Full=Photosystem Q(B) protein; AltName: Full=32 kDa thylakoid membrane protein; AltName: Full=Photosystem II protein D1; Flags: Precursor >gi|51235293|gb|AAT98489.1| PSII 32 kDa protein [Panax ginseng] >gi|290488428|gb|ADD30598.1| photosystem II protein D1 [Meliosma aff. cuneifolia Moore 333] >gi|38626834…	3	440.201	2.5977	8.8893e-06	80.69	2	10329	10408	11122	9623.4	8609.5	10572
455	ANLGMEVMHER	11	2 Oxidation (M)	_ANLGM(ox)EVM(ox)HER_	Unigene1373_All	1 282 photosystem II protein D1 [Panax ginseng] >gi|75254109|sp|Q68S26.1|PSBA_PANGI RecName: Full=Photosystem Q(B) protein; AltName: Full=32 kDa thylakoid membrane protein; AltName: Full=Photosystem II protein D1; Flags: Precursor >gi|51235293|gb|AAT98489.1| PSII 32 kDa protein [Panax ginseng] >gi|290488428|gb|ADD30598.1| photosystem II protein D1 [Meliosma aff. cuneifolia Moore 333] >gi|38626834…	3	440.201	0.8074	0.0031779	46.063	1	2138.1	2646.9	2603.7	2560	2320.1	2370.9
456	ANLGMEVMHER	11	Oxidation (M)	_ANLGM(ox)EVMHER_	Unigene1373_All	1 282 photosystem II protein D1 [Panax ginseng] >gi|75254109|sp|Q68S26.1|PSBA_PANGI RecName: Full=Photosystem Q(B) protein; AltName: Full=32 kDa thylakoid membrane protein; AltName: Full=Photosystem II protein D1; Flags: Precursor >gi|51235293|gb|AAT98489.1| PSII 32 kDa protein [Panax ginseng] >gi|290488428|gb|ADD30598.1| photosystem II protein D1 [Meliosma aff. cuneifolia Moore 333] >gi|38626834…	3	434.869	1.0876	0.0011984	69.03	2	2204.7	2541.4	2173.5	2179.2	1821.2	2427.3
457	ANLGMEVMHER	11	Oxidation (M)	_ANLGMEVM(ox)HER_	Unigene1373_All	1 282 photosystem II protein D1 [Panax ginseng] >gi|75254109|sp|Q68S26.1|PSBA_PANGI RecName: Full=Photosystem Q(B) protein; AltName: Full=32 kDa thylakoid membrane protein; AltName: Full=Photosystem II protein D1; Flags: Precursor >gi|51235293|gb|AAT98489.1| PSII 32 kDa protein [Panax ginseng] >gi|290488428|gb|ADD30598.1| photosystem II protein D1 [Meliosma aff. cuneifolia Moore 333] >gi|38626834…	3	434.869	2.0549	2.6746e-05	81.565	2	3725.8	4205.7	3979	4109.6	3456.8	3683.4
458	ANLGMEVMHER	11	Oxidation (M)	_ANLGM(ox)EVMHER_	Unigene1373_All	1 282 photosystem II protein D1 [Panax ginseng] >gi|75254109|sp|Q68S26.1|PSBA_PANGI RecName: Full=Photosystem Q(B) protein; AltName: Full=32 kDa thylakoid membrane protein; AltName: Full=Photosystem II protein D1; Flags: Precursor >gi|51235293|gb|AAT98489.1| PSII 32 kDa protein [Panax ginseng] >gi|290488428|gb|ADD30598.1| photosystem II protein D1 [Meliosma aff. cuneifolia Moore 333] >gi|38626834…	3	434.869	2.3138	0.00042659	72.705	2	4259.3	4848.9	4711.8	5037.5	3672.5	4490.5
459	ANLGMEVMHER	11	Unmodified	_ANLGMEVMHER_	Unigene1373_All	1 282 photosystem II protein D1 [Panax ginseng] >gi|75254109|sp|Q68S26.1|PSBA_PANGI RecName: Full=Photosystem Q(B) protein; AltName: Full=32 kDa thylakoid membrane protein; AltName: Full=Photosystem II protein D1; Flags: Precursor >gi|51235293|gb|AAT98489.1| PSII 32 kDa protein [Panax ginseng] >gi|290488428|gb|ADD30598.1| photosystem II protein D1 [Meliosma aff. cuneifolia Moore 333] >gi|38626834…	3	429.538	1.925	3.6444e-05	81.565	1	1803.8	2044.7	1649	1781.4	1655	1977
460	ANLPEDDVK	9	Unmodified	_ANLPEDDVK_	CL26129.Contig11_All	158 1150 minus strand malate dehydrogenase, putative [Ricinus communis] >gi|223536453|gb|EEF38101.1| malate dehydrogenase, putative [Ricinus communis]	2	500.751	4.2935	0.028561	67.385	1	5834.8	6166.9	6843.3	6188	6945	7276.1
461	ANLPEDEIK	9	Unmodified	_ANLPEDEIK_	CL26129.Contig7_All	143 1162 minus strand malate dehydrogenase, putative [Ricinus communis] >gi|223536453|gb|EEF38101.1| malate dehydrogenase, putative [Ricinus communis]	2	514.767	3.5175	0.010348	73.9	1	0	0	0	0	0	0
462	ANLPEDEIK	9	Unmodified	_ANLPEDEIK_	CL26129.Contig7_All	143 1162 minus strand malate dehydrogenase, putative [Ricinus communis] >gi|223536453|gb|EEF38101.1| malate dehydrogenase, putative [Ricinus communis]	3	343.513	2.333	0.0032305	74.841	1	0	0	0	0	0	0
463	ANPSPVNSPAK	11	Phospho (STY)	_ANPS(ph)PVNSPAK_	CL1974.Contig10_All	73 3009 unnamed protein product [Vitis vinifera]	3	387.848	3.4427	0.0039333	49.988	1	5296.8	5978.1	6157.5	4997.1	4615.2	4560.8
464	ANPSPVNSPAK	11	Phospho (STY)	_ANPS(ph)PVNSPAK_	CL1974.Contig10_All	73 3009 unnamed protein product [Vitis vinifera]	2	581.269	4.3749	0.014251	47.537	1	7814.4	7892.8	7333	5747.9	5396.4	6229.8
465	ANSALVLK	8	Phospho (STY)	_ANS(ph)ALVLK_	CL8433.Contig10_All	3 3797 minus strand PREDICTED: uncharacterized protein LOC100261025 [Vitis vinifera]	2	448.236	2.934	0.022557	62.338	1	5519.7	6128	5576.8	5392.6	4362.4	5253.2
466	ANSQGTIEIVK	11	Phospho (STY)	_ANS(ph)QGTIEIVK_	CL15490.Contig6_All	258 2705 minus strand hypothetical protein PRUPE_ppa001558mg [Prunus persica]	3	413.871	3.3003	2.2155e-05	78.615	2	5317.8	6933.8	6460	6580.1	6234.6	6618.6
467	ANSQGTIEIVK	11	Phospho (STY)	_ANS(ph)QGTIEIVK_	CL15490.Contig6_All	258 2705 minus strand hypothetical protein PRUPE_ppa001558mg [Prunus persica]	2	620.303	4.6737	2.4361e-08	104.21	2	10564	13452	12108	11962	11323	10919
468	ANSSDRYDR	9	Phospho (STY)	_ANS(ph)SDRYDR_	CL423.Contig84_All	1778 3457 arsenite-resistance protein, putative [Ricinus communis] >gi|223539157|gb|EEF40752.1| arsenite-resistance protein, putative [Ricinus communis]	3	388.487	0.6849	0.024099	45.115	1	4087.5	5136.2	4758.1	4224.1	3850.2	3979.2
469	ANSSDRYDR	9	Phospho (STY)	_ANS(ph)SDRYDR_	CL423.Contig84_All	1778 3457 arsenite-resistance protein, putative [Ricinus communis] >gi|223539157|gb|EEF40752.1| arsenite-resistance protein, putative [Ricinus communis]	2	582.227	0.8595	0.012884	81.676	1	3306.7	3835.6	4027.9	3219.8	3295.7	3247.9
470	ANSYSVHGSALGAK	14	Phospho (STY)	_ANSYS(ph)VHGSALGAK_	CL3899.Contig7_All	64 2298 minus strand transketolase, putative [Ricinus communis] >gi|223548870|gb|EEF50359.1| transketolase, putative [Ricinus communis]	3	481.221	1.8853	3.2978e-06	86.8	1	4551.4	4415.9	4814	4845.5	5001.6	4517.8
471	ANTDQISNSPEIKEPSPK	18	Phospho (STY)	_ANTDQISNS(ph)PEIKEPSPK_	CL27939.Contig4_All	103 294 minus strand PREDICTED: deoxyuridine 5&apos;-triphosphate nucleotidohydrolase-like [Vitis vinifera] >gi|296083887|emb|CBI24275.3| unnamed protein product [Vitis vinifera]	4	509.49	4.3262	1.5398e-58	134.66	1	4817.7	5142.5	5058.2	3961	3968	3766.5
472	ANTDQISNSPEIKEPSPK	18	Phospho (STY)	_ANTDQISNS(ph)PEIKEPSPK_	CL27939.Contig4_All	103 294 minus strand PREDICTED: deoxyuridine 5&apos;-triphosphate nucleotidohydrolase-like [Vitis vinifera] >gi|296083887|emb|CBI24275.3| unnamed protein product [Vitis vinifera]	3	678.984	4.8564	1.0932e-126	167.51	1	19059	20959	21427	13821	13464	12553
473	ANTDQISNSPEIKEPSPK	18	Phospho (STY)	_ANTDQISNSPEIKEPS(ph)PK_	CL27939.Contig4_All	103 294 minus strand PREDICTED: deoxyuridine 5&apos;-triphosphate nucleotidohydrolase-like [Vitis vinifera] >gi|296083887|emb|CBI24275.3| unnamed protein product [Vitis vinifera]	3	678.984	3.6893	5.8233e-06	71.696	1	7658	7345.3	7869.1	6727	6666.6	6397.7
474	ANVVSIDNYEDVPINNER	18	Unmodified	_ANVVSIDNYEDVPINNER_	CL16103.Contig6_All	119 1495 minus strand predicted protein [Populus trichocarpa] >gi|222835265|gb|EEE73700.1| predicted protein [Populus trichocarpa]	3	687.668	4.062	6.4089e-16	98.804	1	3254.9	3870.4	3942.4	3469.8	2819.2	3085.6
475	ANVYLDSSGK	10	Phospho (STY)	_ANVYLDS(ph)SGK_	CL2267.Contig31_All	245 1066 unknown [Medicago truncatula]	2	567.247	5.2285	0.00065197	95.067	1	8719.1	11108	10826	9690.3	9097	9952
476	ANVYLDSSGK	10	Phospho (STY)	_ANVYLDS(ph)SGK_	CL2267.Contig31_All	245 1066 unknown [Medicago truncatula]	3	378.501	4.0523	0.0056473	51.726	1	4887	5873.2	5593.3	4937.2	4682.7	4766.7
477	APEKVETEAPTPVEVK	16	Phospho (STY)	_APEKVETEAPT(ph)PVEVK_	CL900.Contig40_All	174 1925 Patellin-3, putative [Ricinus communis] >gi|223539014|gb|EEF40611.1| Patellin-3, putative [Ricinus communis]	3	601.964	3.9788	0.00063028	63.225	1	4506.3	5562.3	5950.3	5798.1	5833.1	5759
478	APEKVETEAPTPVEVK	16	Phospho (STY)	_APEKVETEAPT(ph)PVEVK_	CL900.Contig40_All	174 1925 Patellin-3, putative [Ricinus communis] >gi|223539014|gb|EEF40611.1| Patellin-3, putative [Ricinus communis]	4	451.725	3.6549	1.1788e-06	86.539	1	2666.5	3203.7	3009.3	3703.2	3648.3	3574
479	APESVEHNEKISPK	14	Phospho (STY)	_APESVEHNEKIS(ph)PK_	CL2815.Contig11_All	381 1529 hypothetical protein PRUPE_ppa007058mg [Prunus persica]	4	411.946	4.1531	0.00038145	77.871	1	3517.4	3904.4	3848.8	3487.2	3148.1	2812
480	APESVEHNENISPK	14	Phospho (STY)	_APESVEHNENIS(ph)PK_	CL2815.Contig7_All	117 1271 hypothetical protein PRUPE_ppa007058mg [Prunus persica]	3	544.242	3.8585	1.3246e-43	131.25	1	5622.2	5951.9	6278.1	5485.9	5759.7	5838.7
481	APGMPGEQSPYR	12	Oxidation (M),Phospho (STY)	_APGM(ox)PGEQS(ph)PYR_	CL26169.Contig23_All	303 1043 predicted protein [Populus trichocarpa] >gi|222843524|gb|EEE81071.1| predicted protein [Populus trichocarpa]	2	693.281	3.0828	0.001765	57.414	1	2702.7	3160.5	2902.7	3385.8	3548.8	3745
482	APGMPGEQSPYR	12	Phospho (STY)	_APGMPGEQS(ph)PYR_	CL26169.Contig23_All	303 1043 predicted protein [Populus trichocarpa] >gi|222843524|gb|EEE81071.1| predicted protein [Populus trichocarpa]	2	685.284	2.7682	3.9959e-10	105.14	1	3025.5	2947.3	3018.6	3504.2	3433.1	3629
483	APGMPGEQSPYR	12	Phospho (STY)	_APGMPGEQS(ph)PYR_	CL26169.Contig23_All	303 1043 predicted protein [Populus trichocarpa] >gi|222843524|gb|EEE81071.1| predicted protein [Populus trichocarpa]	3	457.192	2.3169	8.0119e-06	79.885	1	4363	5579.4	5153.9	5102.8	4991.8	5144.9
484	APGMPGEQSPYR	12	Phospho (STY)	_APGMPGEQS(ph)PYR_	CL26169.Contig23_All	303 1043 predicted protein [Populus trichocarpa] >gi|222843524|gb|EEE81071.1| predicted protein [Populus trichocarpa]	2	685.284	1.7399	0.0059952	50.04	1	7569.7	7534	8497	7277.3	6731.8	7322.2
485	APHAHHQADSISK	13	Phospho (STY)	_APHAHHQADS(ph)ISK_	Unigene35705_All	9 3380 phytochrome B [Vitis riparia]	4	370.419	1.4342	1.9713e-11	97.767	1	9962.2	9976.1	10579	9228	9357.6	9187.4
486	APHAHHQADSISK	13	Phospho (STY)	_APHAHHQADSIS(ph)K_	Unigene35705_All	9 3380 phytochrome B [Vitis riparia]	4	370.419	0.7514	0.0015188	68.536	1	2571.8	2772.4	3031.5	2753.5	2930.5	2946.3
487	APLLPTNPYK	10	Phospho (STY)	_APLLPT(ph)NPYK_	CL27529.Contig4_All	226 882 minus strand glutathione-S-transferase tau 1 [Hevea brasiliensis]	2	597.302	4.4938	0.0086504	62.732	1	3756.3	4139	4066.4	3471.7	4394	4433.2
488	APLLPTNPYK	10	Phospho (STY)	_APLLPT(ph)NPYK_	CL27529.Contig4_All	226 882 minus strand glutathione-S-transferase tau 1 [Hevea brasiliensis]	3	398.537	3.5059	0.0028955	58.172	1	1434.2	1686.5	1942.4	1692.7	1617.9	1727
489	APLPPDTVISPPRPR	15	Phospho (STY)	_APLPPDTVIS(ph)PPRPR_	Unigene13793_All	223 681 high mobility group family [Populus trichocarpa] >gi|222851336|gb|EEE88883.1| high mobility group family [Populus trichocarpa]	3	564.966	1.0825	0.0021768	45.82	1	1741	2546.1	2228.6	1852.7	1338.4	1356
490	APLPSDAVVSPPRPR	15	Phospho (STY)	_APLPSDAVVS(ph)PPRPR_	CL8138.Contig4_All	368 826 hypothetical protein PRUPE_ppa018145mg [Prunus persica]	3	546.95	2.0911	7.5191e-15	101.53	2	1793.1	1745.3	1892.8	1292.3	978.27	1396.2
491	APLQSPR	7	Phospho (STY)	_APLQS(ph)PR_	CL5657.Contig5_All	5 1210 minus strand Nodulation receptor kinase precursor, putative [Ricinus communis] >gi|223526229|gb|EEF28551.1| Nodulation receptor kinase precursor, putative [Ricinus communis]	2	424.705	2.4673	0.012153	78.516	1	2489.5	3741.8	2963.5	2992.6	2705.9	3244.6
492	APLTPDVVVSPPRPR	15	Phospho (STY)	_APLTPDVVVS(ph)PPRPR_	Unigene36995_All	219 686 minus strand hypothetical protein PRUPE_ppa018145mg [Prunus persica]	3	560.966	0.9314	0.0016732	51.566	1	0	0	0	0	0	0
493	APPPSPVASGR	11	Phospho (STY)	_APPPS(ph)PVASGR_	CL13400.Contig1_All	52 888 minus strand conserved hypothetical protein [Ricinus communis] >gi|223544878|gb|EEF46393.1| conserved hypothetical protein [Ricinus communis]	2	558.266	3.4503	0.0030632	64.842	3	11944	14691	13420	9822.4	9119.1	9669.9
494	APQNLGSFK	9	Phospho (STY)	_APQNLGS(ph)FK_	CL7156.Contig9_All	205 978 minus strand Patellin-5, putative [Ricinus communis] >gi|223539011|gb|EEF40608.1| Patellin-5, putative [Ricinus communis]	2	521.242	3.7075	0.0011578	96.745	2	7997.6	8202.4	8804.7	6296.1	5986.3	5700.4
495	APQTPATPPATGSK	14	Phospho (STY)	_APQTPAT(ph)PPATGSK_	CL9924.Contig15_All	45 944 unnamed protein product [Vitis vinifera]	3	468.557	3.5104	0.0016954	70.802	1	0	0	0	0	0	0
496	APRPPSPSLAAQR	13	Phospho (STY)	_APRPPS(ph)PSLAAQR_	CL5310.Contig13_All	122 1570 predicted protein [Populus trichocarpa] >gi|222840996|gb|EEE78543.1| predicted protein [Populus trichocarpa]	3	476.577	2.8793	0.0022331	64.275	1	4622.3	5108.1	4820.9	5508.1	4562.1	5404
497	APRPPSPSLAAQR	13	Phospho (STY)	_APRPPS(ph)PSLAAQR_	CL5310.Contig13_All	122 1570 predicted protein [Populus trichocarpa] >gi|222840996|gb|EEE78543.1| predicted protein [Populus trichocarpa]	2	714.361	3.0325	0.016792	67.902	1	12671	12822	12912	13372	12924	11769
498	APRPPSPSLAAQR	13	Phospho (STY)	_APRPPS(ph)PSLAAQR_	CL5310.Contig13_All	122 1570 predicted protein [Populus trichocarpa] >gi|222840996|gb|EEE78543.1| predicted protein [Populus trichocarpa]	2	714.361	3.7811	0.015778	58.98	1	6404.5	7636.3	7171.1	7351.7	6706.3	7682.8
499	APSADEKPPK	10	Phospho (STY)	_APS(ph)ADEKPPK_	CL1793.Contig9_All	171 866 hypothetical protein PRUPE_ppa010844mg [Prunus persica]	3	373.841	4.3902	0.0032902	61.11	2	7858.5	9030.4	8559.7	8509.3	8274	9240.2
500	APSKVDVQQLK	11	Phospho (STY)	_APS(ph)KVDVQQLK_	Unigene46008_All	1 153 PREDICTED: aspartate--tRNA ligase-like [Cucumis sativus]	3	431.559	3.4962	0.0012743	65.374	1	5644.8	5859.8	6455.9	5016.4	4507.9	4010.5
501	APSLLDR	7	Phospho (STY)	_APS(ph)LLDR_	Unigene24257_All	159 974 predicted protein [Populus trichocarpa] >gi|222854274|gb|EEE91821.1| predicted protein [Populus trichocarpa]	2	426.205	1.9759	0.014872	76.572	2	13639	14996	14441	15394	14927	14516
502	APSLLHR	7	Phospho (STY)	_APS(ph)LLHR_	Unigene6403_All	150 779 predicted protein [Populus trichocarpa] >gi|222854274|gb|EEE91821.1| predicted protein [Populus trichocarpa]	3	291.816	-0.63236	0.026597	51.113	1	1078.8	1146.4	1395.7	894.71	745.59	941.27
503	APSLVSLPQAASPK	14	Phospho (STY)	_APSLVSLPQAAS(ph)PK_	Unigene23266_All	480 1145 minus strand predicted protein [Populus trichocarpa] >gi|222872305|gb|EEF09436.1| predicted protein [Populus trichocarpa]	3	482.585	3.2777	0.0018629	68.41	1	1452	1987.2	1888.8	1596	1416.3	1236.6
504	APSPANNPLLGSLPK	15	Phospho (STY)	_APS(ph)PANNPLLGSLPK_	Unigene13439_All	2 880 PREDICTED: topless-related protein 1-like [Glycine max]	3	519.268	2.004	0.0013229	71.872	1	2499.5	2881.6	3088	2298	2085.1	2211.9
505	APSPANNPLLGSLPK	15	Phospho (STY)	_APS(ph)PANNPLLGSLPK_	Unigene13439_All	2 880 PREDICTED: topless-related protein 1-like [Glycine max]	2	778.398	2.1586	6.0865e-34	121.21	1	2390.6	2358.5	2973.4	1829.4	1848.9	1603.1
506	APSPGEVAVHPLVK	14	Phospho (STY)	_APS(ph)PGEVAVHPLVK_	CL7888.Contig11_All	171 1328 predicted protein [Populus trichocarpa] >gi|222861053|gb|EEE98595.1| predicted protein [Populus trichocarpa]	3	494.257	2.8923	2.0979e-10	96.773	1	0	0	0	0	0	0
507	APSPVTNPLMSAVPK	15	Oxidation (M),Phospho (STY)	_APS(ph)PVTNPLM(ox)SAVPK_	Unigene20029_All	2 1075 minus strand PREDICTED: topless-related protein 4-like [Glycine max]	3	535.597	3.8311	0.027869	67.418	1	3221.7	3312.9	2948.4	2636.5	3196.6	3528
508	APSPVTNPLMSAVPK	15	Oxidation (M),Phospho (STY)	_APS(ph)PVTNPLM(ox)SAVPK_	Unigene20029_All	2 1075 minus strand PREDICTED: topless-related protein 4-like [Glycine max]	3	535.597	2.6449	0.0059271	79.88	1	2420.4	2291.8	2956.9	2425.2	1947.8	2209
509	APSPVTNPLMSTVPK	15	Oxidation (M),Phospho (STY)	_APS(ph)PVTNPLM(ox)STVPK_	Unigene28377_All	131 3517 hypothetical protein PRUPE_ppa000478mg [Prunus persica]	2	817.897	4.1626	2.3731e-50	136.49	1	3105.4	3518.1	3605.9	2133.4	2526.3	2311.9
510	APSPVTNPLMSTVPK	15	Oxidation (M),Phospho (STY)	_APS(ph)PVTNPLM(ox)STVPK_	Unigene28377_All	131 3517 hypothetical protein PRUPE_ppa000478mg [Prunus persica]	4	409.452	3.7099	9.4533e-05	86.8	1	2176.7	2366.8	2351.6	1450.2	1447.5	1704
511	APSPVTNPLMSTVPK	15	Oxidation (M),Phospho (STY)	_APS(ph)PVTNPLM(ox)STVPK_	Unigene28377_All	131 3517 hypothetical protein PRUPE_ppa000478mg [Prunus persica]	3	545.6	4.0569	7.9769e-06	90.872	1	1787.4	2363.5	2207.3	1538.9	1561.2	1250.6
512	APSPVTNPLMSTVPK	15	Oxidation (M),Phospho (STY)	_APS(ph)PVTNPLM(ox)STVPK_	Unigene28377_All	131 3517 hypothetical protein PRUPE_ppa000478mg [Prunus persica]	3	545.6	3.8209	1.6556e-08	95.205	1	3501.3	3650.9	3536.9	3177.7	2679	3344
513	APSPVTNPLMSTVPK	15	Oxidation (M),Phospho (STY)	_APS(ph)PVTNPLM(ox)STVPK_	Unigene28377_All	131 3517 hypothetical protein PRUPE_ppa000478mg [Prunus persica]	2	817.897	4.0014	9.3395e-29	111.65	1	2416.1	2069.9	2519.8	1499.3	1697	1618.7
514	APSPVTNPLMSTVPK	15	Oxidation (M),Phospho (STY)	_APS(ph)PVTNPLM(ox)STVPK_	Unigene28377_All	131 3517 hypothetical protein PRUPE_ppa000478mg [Prunus persica]	3	545.6	3.8443	1.0823e-20	108.75	1	1608.1	2190.9	2011.5	1222.3	1097.7	1149.7
515	APSPVTNPLMSTVPK	15	Oxidation (M),Phospho (STY)	_APS(ph)PVTNPLM(ox)STVPK_	Unigene28377_All	131 3517 hypothetical protein PRUPE_ppa000478mg [Prunus persica]	4	409.452	3.1037	0.00012827	85.203	1	1787.3	1511.7	1905.7	1450.3	1492.7	1303.5
516	APSPVTNPLMSTVPK	15	Phospho (STY)	_APS(ph)PVTNPLMSTVPK_	Unigene28377_All	131 3517 hypothetical protein PRUPE_ppa000478mg [Prunus persica]	3	540.269	2.6491	0.0013022	63.29	1	2198.4	2723	2347.1	2207.5	2025.3	2196.2
517	APSPVTNPLMSTVPK	15	Phospho (STY)	_APS(ph)PVTNPLMSTVPK_	Unigene28377_All	131 3517 hypothetical protein PRUPE_ppa000478mg [Prunus persica]	3	540.269	1.6275	2.0125e-34	121.26	1	5389.5	5173.4	6190.5	4013.9	4269.3	4188.9
518	APSPVTNPLMSTVPK	15	Phospho (STY)	_APS(ph)PVTNPLMSTVPK_	Unigene28377_All	131 3517 hypothetical protein PRUPE_ppa000478mg [Prunus persica]	2	809.899	2.1327	1.1721e-14	102.39	1	1239.7	1448.9	1736.7	1314.8	948.24	1110
519	APSSPQGTSGDSNLK	15	Phospho (STY)	_APSS(ph)PQGTSGDSNLK_	Unigene41500_All	205 615 unnamed protein product [Vitis vinifera]	3	509.223	3.978	1.9268e-15	103.39	1	2040.6	2213.2	2535.1	2449	2079.7	2489
520	APTKHPSGSEEK	12	Phospho (STY)	_APTKHPSGS(ph)EEK_	CL28213.Contig19_All	209 1996 PREDICTED: cyclin-T1-5-like isoform 1 [Vitis vinifera]	4	337.654	2.7457	0.0077147	40.857	1	0	0	0	0	0	0
521	APTPVTLPVAAVAK	14	Phospho (STY)	_APT(ph)PVTLPVAAVAK_	CL27678.Contig19_All	3 2828 PREDICTED: topless-related protein 2-like [Fragaria vesca subsp. vesca]	3	472.262	2.648	7.7181e-67	147.07	1	7103.1	7666.9	7016.4	5756	5759.4	5745.6
522	APTPVTLPVAAVAK	14	Phospho (STY)	_APT(ph)PVTLPVAAVAK_	CL27678.Contig19_All	3 2828 PREDICTED: topless-related protein 2-like [Fragaria vesca subsp. vesca]	2	707.889	3.194	5.5037e-44	136.39	1	5954.8	6251.5	7126.1	4570.7	4402.2	5025.7
523	APTPVTLPVAAVAK	14	Phospho (STY)	_APT(ph)PVTLPVAAVAK_	CL27678.Contig19_All	3 2828 PREDICTED: topless-related protein 2-like [Fragaria vesca subsp. vesca]	3	472.262	1.4454	0.00047655	77.746	1	0	0	0	0	0	0
524	AQAETGEIK	9	Unmodified	_AQAETGEIK_	Unigene80631_All	269 1465 ribulose-1,5-bisphosphate carboxylase/oxygenase large subun (chloroplast) [Tectona grandis] >gi|438687612|emb|CCP47138.1| ribulose-1,5-bisphosphate carboxylase/oxygenase large subun (chloroplast) [Tectona grandis] >gi|438688296|emb|CCP47227.1| ribulose-1,5-bisphosphate carboxylase/oxygenase large subun (chloroplast) [Tectona grandis] >gi|438688420|emb|CCP47316.1| ribulose-1,5-bisphosphat…	3	316.166	2.6673	0.0032305	74.841	1	6288.6	7144.3	6472.5	6410.4	6304.3	6925.7
525	AQAETGEIK	9	Unmodified	_AQAETGEIK_	Unigene80631_All	269 1465 ribulose-1,5-bisphosphate carboxylase/oxygenase large subun (chloroplast) [Tectona grandis] >gi|438687612|emb|CCP47138.1| ribulose-1,5-bisphosphate carboxylase/oxygenase large subun (chloroplast) [Tectona grandis] >gi|438688296|emb|CCP47227.1| ribulose-1,5-bisphosphate carboxylase/oxygenase large subun (chloroplast) [Tectona grandis] >gi|438688420|emb|CCP47316.1| ribulose-1,5-bisphosphat…	3	316.166	4.628	0.0044909	86.18	1	5402.1	6044	6429.1	6037.7	4986.8	5862.3
526	AQAETGEIK	9	Unmodified	_AQAETGEIK_	Unigene80631_All	269 1465 ribulose-1,5-bisphosphate carboxylase/oxygenase large subun (chloroplast) [Tectona grandis] >gi|438687612|emb|CCP47138.1| ribulose-1,5-bisphosphate carboxylase/oxygenase large subun (chloroplast) [Tectona grandis] >gi|438688296|emb|CCP47227.1| ribulose-1,5-bisphosphate carboxylase/oxygenase large subun (chloroplast) [Tectona grandis] >gi|438688420|emb|CCP47316.1| ribulose-1,5-bisphosphat…	3	316.166	2.7213	3.4761e-10	116.52	2	1665	1565.5	1752.3	1812.4	1811.8	1683.3
527	AQAETGEIK	9	Unmodified	_AQAETGEIK_	Unigene80631_All	269 1465 ribulose-1,5-bisphosphate carboxylase/oxygenase large subun (chloroplast) [Tectona grandis] >gi|438687612|emb|CCP47138.1| ribulose-1,5-bisphosphate carboxylase/oxygenase large subun (chloroplast) [Tectona grandis] >gi|438688296|emb|CCP47227.1| ribulose-1,5-bisphosphate carboxylase/oxygenase large subun (chloroplast) [Tectona grandis] >gi|438688420|emb|CCP47316.1| ribulose-1,5-bisphosphat…	2	473.746	4.1461	0.0088359	94.767	1	2922.5	3190.4	2738.1	3207	2847.3	3885.6
528	AQAETGEIK	9	Unmodified	_AQAETGEIK_	Unigene80631_All	269 1465 ribulose-1,5-bisphosphate carboxylase/oxygenase large subun (chloroplast) [Tectona grandis] >gi|438687612|emb|CCP47138.1| ribulose-1,5-bisphosphate carboxylase/oxygenase large subun (chloroplast) [Tectona grandis] >gi|438688296|emb|CCP47227.1| ribulose-1,5-bisphosphate carboxylase/oxygenase large subun (chloroplast) [Tectona grandis] >gi|438688420|emb|CCP47316.1| ribulose-1,5-bisphosphat…	2	473.746	4.5888	0.028561	67.385	1	12610	14051	13799	11367	11437	11391
529	AQAETGEIK	9	Unmodified	_AQAETGEIK_	Unigene80631_All	269 1465 ribulose-1,5-bisphosphate carboxylase/oxygenase large subun (chloroplast) [Tectona grandis] >gi|438687612|emb|CCP47138.1| ribulose-1,5-bisphosphate carboxylase/oxygenase large subun (chloroplast) [Tectona grandis] >gi|438688296|emb|CCP47227.1| ribulose-1,5-bisphosphate carboxylase/oxygenase large subun (chloroplast) [Tectona grandis] >gi|438688420|emb|CCP47316.1| ribulose-1,5-bisphosphat…	3	316.166	3.6058	0.0043281	85.355	1	5901.1	6475.9	6082.8	6124	5414.2	5753.2
530	AQAETGEIK	9	Unmodified	_AQAETGEIK_	Unigene80631_All	269 1465 ribulose-1,5-bisphosphate carboxylase/oxygenase large subun (chloroplast) [Tectona grandis] >gi|438687612|emb|CCP47138.1| ribulose-1,5-bisphosphate carboxylase/oxygenase large subun (chloroplast) [Tectona grandis] >gi|438688296|emb|CCP47227.1| ribulose-1,5-bisphosphate carboxylase/oxygenase large subun (chloroplast) [Tectona grandis] >gi|438688420|emb|CCP47316.1| ribulose-1,5-bisphosphat…	2	473.746	4.5886	0.00052545	101.39	1	4026.1	4129.8	3811.8	3556.2	4142.7	3751.8
531	AQAETGEIK	9	Unmodified	_AQAETGEIK_	Unigene80631_All	269 1465 ribulose-1,5-bisphosphate carboxylase/oxygenase large subun (chloroplast) [Tectona grandis] >gi|438687612|emb|CCP47138.1| ribulose-1,5-bisphosphate carboxylase/oxygenase large subun (chloroplast) [Tectona grandis] >gi|438688296|emb|CCP47227.1| ribulose-1,5-bisphosphate carboxylase/oxygenase large subun (chloroplast) [Tectona grandis] >gi|438688420|emb|CCP47316.1| ribulose-1,5-bisphosphat…	2	473.746	1.9959	0.028561	67.385	1	2040.7	2318.3	2483.9	2177.6	2277.6	2025.3
532	AQAETGEIK	9	Unmodified	_AQAETGEIK_	Unigene80631_All	269 1465 ribulose-1,5-bisphosphate carboxylase/oxygenase large subun (chloroplast) [Tectona grandis] >gi|438687612|emb|CCP47138.1| ribulose-1,5-bisphosphate carboxylase/oxygenase large subun (chloroplast) [Tectona grandis] >gi|438688296|emb|CCP47227.1| ribulose-1,5-bisphosphate carboxylase/oxygenase large subun (chloroplast) [Tectona grandis] >gi|438688420|emb|CCP47316.1| ribulose-1,5-bisphosphat…	3	316.166	1.2839	0.00077755	97.277	1	1587.3	1437.7	1758.2	1443.7	1632.7	1448
533	AQAETGEIK	9	Unmodified	_AQAETGEIK_	Unigene80631_All	269 1465 ribulose-1,5-bisphosphate carboxylase/oxygenase large subun (chloroplast) [Tectona grandis] >gi|438687612|emb|CCP47138.1| ribulose-1,5-bisphosphate carboxylase/oxygenase large subun (chloroplast) [Tectona grandis] >gi|438688296|emb|CCP47227.1| ribulose-1,5-bisphosphate carboxylase/oxygenase large subun (chloroplast) [Tectona grandis] >gi|438688420|emb|CCP47316.1| ribulose-1,5-bisphosphat…	3	316.166	2.9199	3.4761e-10	116.52	1	3379.5	3588.5	3601.9	3397.2	3565	3206.8
534	AQAETGEIK	9	Unmodified	_AQAETGEIK_	Unigene80631_All	269 1465 ribulose-1,5-bisphosphate carboxylase/oxygenase large subun (chloroplast) [Tectona grandis] >gi|438687612|emb|CCP47138.1| ribulose-1,5-bisphosphate carboxylase/oxygenase large subun (chloroplast) [Tectona grandis] >gi|438688296|emb|CCP47227.1| ribulose-1,5-bisphosphate carboxylase/oxygenase large subun (chloroplast) [Tectona grandis] >gi|438688420|emb|CCP47316.1| ribulose-1,5-bisphosphat…	3	316.166	2.9446	0.012633	64.73	1	0	0	0	0	0	0
535	AQAETGEIK	9	Unmodified	_AQAETGEIK_	Unigene80631_All	269 1465 ribulose-1,5-bisphosphate carboxylase/oxygenase large subun (chloroplast) [Tectona grandis] >gi|438687612|emb|CCP47138.1| ribulose-1,5-bisphosphate carboxylase/oxygenase large subun (chloroplast) [Tectona grandis] >gi|438688296|emb|CCP47227.1| ribulose-1,5-bisphosphate carboxylase/oxygenase large subun (chloroplast) [Tectona grandis] >gi|438688420|emb|CCP47316.1| ribulose-1,5-bisphosphat…	2	473.746	3.1328	0.0088359	94.767	1	4424	4835.6	5275.2	4849.5	5049.8	4948.5
536	AQAETGEIK	9	Unmodified	_AQAETGEIK_	Unigene80631_All	269 1465 ribulose-1,5-bisphosphate carboxylase/oxygenase large subun (chloroplast) [Tectona grandis] >gi|438687612|emb|CCP47138.1| ribulose-1,5-bisphosphate carboxylase/oxygenase large subun (chloroplast) [Tectona grandis] >gi|438688296|emb|CCP47227.1| ribulose-1,5-bisphosphate carboxylase/oxygenase large subun (chloroplast) [Tectona grandis] >gi|438688420|emb|CCP47316.1| ribulose-1,5-bisphosphat…	3	316.166	1.8464	0.0032272	74.533	1	2367.3	3026.8	3139.8	2612.3	2430.2	2811.8
537	AQAETGEIK	9	Unmodified	_AQAETGEIK_	Unigene80631_All	269 1465 ribulose-1,5-bisphosphate carboxylase/oxygenase large subun (chloroplast) [Tectona grandis] >gi|438687612|emb|CCP47138.1| ribulose-1,5-bisphosphate carboxylase/oxygenase large subun (chloroplast) [Tectona grandis] >gi|438688296|emb|CCP47227.1| ribulose-1,5-bisphosphate carboxylase/oxygenase large subun (chloroplast) [Tectona grandis] >gi|438688420|emb|CCP47316.1| ribulose-1,5-bisphosphat…	2	473.746	2.2026	1.8845e-06	105.46	1	3851.7	4259.5	3876.8	3748.1	3603.5	4219.7
538	AQEELVQVAK	10	Unmodified	_AQEELVQVAK_	CL4638.Contig17_All	402 3296 phosphoenolpyruvate carboxylase 1 [Gossypium hirsutum]	2	557.809	1.3075	0.0017812	80.69	1	6692.2	8514.6	8371.4	7487.5	6262.8	7270
539	AQGDADSALDR	11	Unmodified	_AQGDADSALDR_	CL8354.Contig5_All	1 228 hypothetical protein VITISV_033219 [Vitis vinifera]	2	559.757	2.0383	0.00015958	80.318	1	6161.4	7053.5	7324.3	5675.4	5442.6	5786.9
540	AQGDADSALDR	11	Unmodified	_AQGDADSALDR_	CL8354.Contig5_All	1 228 hypothetical protein VITISV_033219 [Vitis vinifera]	2	559.757		0.032882	38.178	1	0	0	0	0	0	0
541	AQHGDSDSPQTPR	13	Phospho (STY)	_AQHGDSDSPQT(ph)PR_	Unigene85559_All	319 2367 ATP binding protein, putative [Ricinus communis] >gi|223527297|gb|EEF29449.1| ATP binding protein, putative [Ricinus communis]	3	492.535	0.5898	1.4381e-50	142.35	1	613.44	629.01	685.48	641.4	802.87	708.37
542	AQIDSSGK	8	Phospho (STY)	_AQIDS(ph)SGK_	Unigene104258_All	11 256 minus strand mitochondrial import receptor subunit TOM40 [Zea mays] >gi|195610654|gb|ACG27157.1| mitochondrial import receptor subunit TOM40 [Zea mays]	2	443.189	2.7479	0.015911	66.351	1	4044.3	4266.4	3771.3	3517.5	3597.5	3190.9
543	AQKPPSPPMSPASDSAVR	18	2 Phospho (STY)	_AQKPPS(ph)PPMS(ph)PASDSAVR_	CL28432.Contig21_All	129 1373 protein phosphatase PP2C [Gossypium hirsutum]	3	661.62	3.4281	3.0417e-06	77.401	1	6135.6	6897.6	7477.4	8806.1	8158.1	8304.5
544	AQLVSPNSAAHHK	13	Phospho (STY)	_AQLVS(ph)PNSAAHHK_	CL27624.Contig5_All	132 2960 minus strand PREDICTED: uncharacterized protein LOC100267937 [Vitis vinifera]	3	480.565	3.5549	3.9458e-18	116.13	1	10619	10377	11729	10491	9147.1	9431.8
545	AQLVSPNSAAHHK	13	Phospho (STY)	_AQLVS(ph)PNSAAHHK_	CL27624.Contig5_All	132 2960 minus strand PREDICTED: uncharacterized protein LOC100267937 [Vitis vinifera]	3	480.565	2.789	2.7319e-10	94.922	1	0	0	0	0	0	0
546	AQPGVTASDVNVDEVR	16	Unmodified	_AQPGVTASDVNVDEVR_	CL23158.Contig4_All	155 997 minus strand predicted protein [Populus trichocarpa] >gi|222871289|gb|EEF08420.1| predicted protein [Populus trichocarpa]	3	552.944	2.5178	2.1182e-06	89.311	2	2902.1	3828.5	3302	3093.2	2755.4	2946
547	AQPGVTASDVNVDEVR	16	Unmodified	_AQPGVTASDVNVDEVR_	CL23158.Contig4_All	155 997 minus strand predicted protein [Populus trichocarpa] >gi|222871289|gb|EEF08420.1| predicted protein [Populus trichocarpa]	2	828.913	3.0331	1.1742e-71	145.48	1	2846.7	3568.7	3406	3000.3	3403.6	3376.8
548	AQPSPRSPHPDSPVR	15	2 Phospho (STY)	_AQPS(ph)PRS(ph)PHPDSPVR_	CL5491.Contig18_All	157 852 minus strand run and tbc1 domain containing 3, plant, putative [Ricinus communis] >gi|223535635|gb|EEF37301.1| run and tbc1 domain containing 3, plant, putative [Ricinus communis]	3	596.592	1.9597	3.1853e-09	91.276	1	1089.1	1204.4	1482.4	716.26	905.26	710
549	AQPSRIHL	8	Phospho (STY)	_AQPS(ph)RIHL_	Unigene37468_All	2 142 conserved hypothetical protein [Ricinus communis] >gi|223534294|gb|EEF36006.1| conserved hypothetical protein [Ricinus communis]	3	334.502	0.8555	0.010739	61.56	2	3466.6	3830	3277.8	4206.2	4358.7	4631.2
550	AQSQGAALTPQK	12	Phospho (STY)	_AQSQGAALT(ph)PQK_	CL1365.Contig2_All	65 865 minus strand hypothetical protein PRUPE_ppa009666mg [Prunus persica]	3	427.206	2.6654	0.0031963	46.156	1	0	0	0	0	0	0
551	AQSYHDDAFQR	11	Phospho (STY)	_AQS(ph)YHDDAFQR_	Unigene67373_All	2 2113 minus strand hypothetical protein PRUPE_ppa000480mg [Prunus persica]	3	473.189	2.6927	0.0055086	45.614	1	3129.9	4037.5	3892.3	3493.7	2838.5	3706.3
552	AQTIDELHSLQK	12	Phospho (STY)	_AQTIDELHS(ph)LQK_	CL2597.Contig25_All	135 899 hypothetical protein PRUPE_ppa002424mg [Prunus persica]	3	488.236	2.3622	0.0006854	65.105	1	2987.2	3353.4	3346.8	3058.7	3016.4	2053.4
553	ARGSDDGYSSDSILR	15	Phospho (STY)	_ARGS(ph)DDGYSSDSILR_	CL2406.Contig7_All	1161 1685 minus strand predicted protein [Populus trichocarpa] >gi|222871127|gb|EEF08258.1| predicted protein [Populus trichocarpa]	3	560.24	2.9321	1.6873e-49	132.01	1	4337	5588.5	5515.1	5697.7	5191.6	5278.8
554	ARGSDDGYSSDSILR	15	Phospho (STY)	_ARGSDDGY(ph)SSDSILR_	CL2406.Contig7_All	1161 1685 minus strand predicted protein [Populus trichocarpa] >gi|222871127|gb|EEF08258.1| predicted protein [Populus trichocarpa]	2	839.857	3.7593	3.0495e-06	90.581	1	1451.8	2236.4	2207.4	2092.6	1656.9	2049.2
555	ARPPSLK	7	Phospho (STY)	_ARPPS(ph)LK_	Unigene69306_All	3 1049 RNA recognition motif protein 1 [Citrus sinensis]	3	283.485	3.0798	0.032403	52.579	1	21280	23210	23017	18192	17238	17317
556	ARSPVTTDK	9	Phospho (STY)	_ARS(ph)PVTTDK_	CL76.Contig15_All	1 783 PREDICTED: uncharacterized protein LOC101253573 [Solanum lycopersicum]	3	352.169	3.4913	0.016303	52.071	1	3950.4	4680.9	4566.5	3571.5	3608.6	3254.9
557	ARSPVTTDK	9	Phospho (STY)	_ARS(ph)PVTTDK_	CL76.Contig15_All	1 783 PREDICTED: uncharacterized protein LOC101253573 [Solanum lycopersicum]	2	527.75	4.3385	0.012688	81.278	1	12165	13566	12457	10969	11739	10575
558	ARSPVYDR	8	Phospho (STY)	_ARS(ph)PVYDR_	CL7165.Contig21_All	1523 2146 minus strand unnamed protein product [Vitis vinifera]	3	348.494	-0.1328	0.020625	51.286	2	5741.5	6836.6	6537.7	6946.8	6379.1	7316.1
559	ARSYHDDR	8	Phospho (STY)	_ARS(ph)YHDDR_	CL599.Contig9_All	2 1753 minus strand hypothetical protein PRUPE_ppa000480mg [Prunus persica]	3	367.149	-0.70443	0.0075476	65.179	1	1970.9	2301.8	1870.3	2022.9	2077.1	1894.8
560	ARTPPLLNVETQR	13	Phospho (STY)	_ART(ph)PPLLNVETQR_	CL6324.Contig13_All	1 1236 PREDICTED: uncharacterized protein LOC100241871 [Vitis vinifera]	3	525.607	1.4041	0.0080162	43.955	1	3018.6	3995.4	3287.4	3273	2740.2	3358.6
561	ASAASEAIEK	10	Unmodified	_ASAASEAIEK_	CL2104.Contig7_All	9 938 thiosulfate sulfurtransferase [Datisca glomerata]	2	488.751	3.8766	0.0017812	80.69	1	12859	13415	14188	11137	11428	11986
562	ASAEVLGK	8	Phospho (STY)	_AS(ph)AEVLGK_	CL26356.Contig2_All	226 2100 minus strand ATP binding protein, putative [Ricinus communis] >gi|223529412|gb|EEF31374.1| ATP binding protein, putative [Ricinus communis]	3	285.472	1.5263	0.0041262	70.552	4	14759	15900	15769	12220	12637	11101
563	ASAEVLGK	8	Phospho (STY)	_AS(ph)AEVLGK_	CL26356.Contig2_All	226 2100 minus strand ATP binding protein, putative [Ricinus communis] >gi|223529412|gb|EEF31374.1| ATP binding protein, putative [Ricinus communis]	2	427.705	2.2855	0.0001835	105.13	6	28093	31252	32309	22236	25364	21607
564	ASAEVLGK	8	Phospho (STY)	_AS(ph)AEVLGK_	CL26356.Contig2_All	226 2100 minus strand ATP binding protein, putative [Ricinus communis] >gi|223529412|gb|EEF31374.1| ATP binding protein, putative [Ricinus communis]	2	427.705		0.0030072	66.664	1	0	0	0	0	0	0
565	ASAEVLGK	8	Phospho (STY)	_AS(ph)AEVLGK_	CL26356.Contig2_All	226 2100 minus strand ATP binding protein, putative [Ricinus communis] >gi|223529412|gb|EEF31374.1| ATP binding protein, putative [Ricinus communis]	3	285.472	-0.18678	0.01381	53.124	1	4147.6	3974.5	4414.9	3632.1	3216.3	2995.9
566	ASAEVLGK	8	Phospho (STY)	_AS(ph)AEVLGK_	CL26356.Contig2_All	226 2100 minus strand ATP binding protein, putative [Ricinus communis] >gi|223529412|gb|EEF31374.1| ATP binding protein, putative [Ricinus communis]	2	427.705	4.0756	0.024799	61.213	1	0	0	0	0	0	0
567	ASAFVLGK	8	Phospho (STY)	_AS(ph)AFVLGK_	CL5416.Contig1_All	153 2282 ATP binding protein, putative [Ricinus communis] >gi|223534364|gb|EEF36072.1| ATP binding protein, putative [Ricinus communis]	2	436.718	3.0379	0.00050022	99.568	1	7554.9	6979.8	7544.9	5219.3	5418.1	4638.8
568	ASAGASVDSAR	11	Phospho (STY)	_AS(ph)AGASVDSAR_	CL27830.Contig2_All	84 2723 minus strand hypothetical protein PRUPE_ppa001162mg [Prunus persica]	2	536.227	2.1168	0.021459	44.44	1	3856.2	5982.7	5277.3	4600.7	4602.7	4285.8
569	ASAGASVDSAR	11	Unmodified	_ASAGASVDSAR_	CL27830.Contig2_All	84 2723 minus strand hypothetical protein PRUPE_ppa001162mg [Prunus persica]	2	496.244	1.7785	0.0081975	66.492	1	0	0	0	0	0	0
570	ASANSLSAPIK	11	Phospho (STY)	_ASANSLS(ph)APIK_	CL61.Contig8_All	175 2322 minus strand hypothetical protein PRUPE_ppa002015mg [Prunus persica]	2	569.779	1.9835	0.0031937	64.52	1	1060	1035.3	1231	1410.5	901.72	1057.5
571	ASANSLSAPIK	11	Phospho (STY)	_ASANSLS(ph)APIK_	CL61.Contig8_All	175 2322 minus strand hypothetical protein PRUPE_ppa002015mg [Prunus persica]	2	569.779	2.761	0.0041909	62.055	1	4880.4	4586.1	4806.5	4700.9	5522.7	5048.9
572	ASANSLSAPIK	11	Phospho (STY)	_ASANSLS(ph)APIK_	CL61.Contig8_All	175 2322 minus strand hypothetical protein PRUPE_ppa002015mg [Prunus persica]	2	569.779	3.676	0.0045509	61.165	1	4042	4728.9	5005.5	4090.7	4314.1	4218.4
573	ASANSLSAPIK	11	Phospho (STY)	_ASANSLS(ph)APIK_	CL61.Contig8_All	175 2322 minus strand hypothetical protein PRUPE_ppa002015mg [Prunus persica]	3	380.188	1.7737	0.0052551	46.318	1	2799.1	3571.8	3619.2	3369.9	2966	3627.2
574	ASATHDEEAAAK	12	Unmodified	_ASATHDEEAAAK_	CL22958.Contig5_All	101 625 minus strand predicted protein [Populus trichocarpa] >gi|222868816|gb|EEF05947.1| predicted protein [Populus trichocarpa]	3	400.855	3.3893	2.6444e-05	79.492	1	3767.3	4886.8	4643.2	4107.4	4850.7	4049.2
575	ASAVSSFTIK	10	Phospho (STY)	_ASAVS(ph)SFTIK_	Unigene52832_All	211 3597 minus strand PREDICTED: uncharacterized protein LOC100259097 [Vitis vinifera] >gi|296085545|emb|CBI29277.3| unnamed protein product [Vitis vinifera]	2	545.763	2.4023	0.00051249	79.492	1	2081.1	2710.7	2730.3	1721.5	1887.3	1910.6
576	ASAYVLGK	8	Phospho (STY)	_AS(ph)AYVLGK_	Unigene45342_All	1 1062 minus strand protein with unknown function [Ricinus communis] >gi|223545993|gb|EEF47496.1| protein with unknown function [Ricinus communis]	2	444.715	4.1663	0.0011225	89.171	1	5406.8	5529.4	5456.2	4136.7	3788.5	4357
577	ASAYVLGK	8	Phospho (STY)	_AS(ph)AYVLGK_	Unigene45342_All	1 1062 minus strand protein with unknown function [Ricinus communis] >gi|223545993|gb|EEF47496.1| protein with unknown function [Ricinus communis]	2	444.715	2.8964	0.012985	69.672	1	5932.5	5931	5956.8	4065.5	3916	3643.5
578	ASDALINSSPYDSPK	15	Phospho (STY)	_ASDALINSSPYDS(ph)PK_	CL10348.Contig11_All	319 4248 PREDICTED: ethylene-insensitive protein 2-like [Vitis vinifera]	3	548.91	2.2785	0.0012898	63.044	1	4278.7	5419	5641.4	5020.6	5052.2	4900.5
579	ASDALINSSPYDSPK	15	Phospho (STY)	_ASDALINSSPYDS(ph)PK_	CL10348.Contig11_All	319 4248 PREDICTED: ethylene-insensitive protein 2-like [Vitis vinifera]	2	822.861	1.9504	1.2343e-59	139.11	1	3703.7	3808.2	3466.8	3171	3195.2	2958.5
580	ASDALINSSPYDSPK	15	Phospho (STY)	_ASDALINSSPYDS(ph)PK_	CL10348.Contig11_All	319 4248 PREDICTED: ethylene-insensitive protein 2-like [Vitis vinifera]	3	548.91	3.0271	0.00020629	81.357	1	6404.7	7219.2	6661.4	6112.2	5071.7	6271.1
581	ASEDIPDPNIVK	12	Unmodified	_ASEDIPDPNIVK_	Unigene88386_All	70 525 major latex-like protein [Gossypium hirsutum]	3	433.226	3.9659	1.4401e-05	81.92	1	3614.2	3709.8	3713.8	3438.6	3413	3527.6
582	ASEEIPDPSVIK	12	Unmodified	_ASEEIPDPSVIK_	CL15186.Contig2_All	67 489 minus strand major latex-like protein [Gossypium hirsutum]	2	642.838	3.3416	1.0612e-06	95.417	1	1978.1	2603.8	2901.4	2690.1	2369.6	2538.7
583	ASEEIPDPSVIK	12	Unmodified	_ASEEIPDPSVIK_	CL15186.Contig2_All	67 489 minus strand major latex-like protein [Gossypium hirsutum]	3	428.894	2.285	0.0023117	63.091	1	1203.2	1317.2	1334.8	1158	1442.6	1367.6
584	ASETPSSPAGAHK	13	Phospho (STY)	_ASETPSS(ph)PAGAHK_	CL7888.Contig11_All	171 1328 predicted protein [Populus trichocarpa] >gi|222861053|gb|EEE98595.1| predicted protein [Populus trichocarpa]	3	440.526	2.6484	0.0012243	72.898	1	3830.2	4681.9	3923.3	3526.4	3435.2	3512.1
585	ASEVGPRSPRPPYDV	15	Phospho (STY)	_ASEVGPRS(ph)PRPPYDV_	Unigene3876_All	81 455 conserved hypothetical protein [Ricinus communis] >gi|223548410|gb|EEF49901.1| conserved hypothetical protein [Ricinus communis]	3	569.601	3.6907	0.0027205	63.447	2	1924	2408.1	2111.2	2234.3	2055.9	2716
586	ASEVGPRSPRPPYDV	15	Phospho (STY)	_ASEVGPRS(ph)PRPPYDV_	Unigene3876_All	81 455 conserved hypothetical protein [Ricinus communis] >gi|223548410|gb|EEF49901.1| conserved hypothetical protein [Ricinus communis]	3	569.601	1.7397	0.0033365	46.494	1	0	0	0	0	0	0
587	ASFFSGENSSEK	12	Phospho (STY)	_ASFFSGENS(ph)SEK_	CL12662.Contig3_All	107 1687 minus strand predicted protein [Populus trichocarpa] >gi|222833835|gb|EEE72312.1| predicted protein [Populus trichocarpa]	2	685.269	4.4852	5.6236e-07	88.385	1	4680.2	5880	5600	4899.9	4531	4333.5
588	ASFFSGENSSEK	12	Phospho (STY)	_ASFFSGENS(ph)SEK_	CL12662.Contig3_All	107 1687 minus strand predicted protein [Populus trichocarpa] >gi|222833835|gb|EEE72312.1| predicted protein [Populus trichocarpa]	3	457.182	3.841	0.00070995	64.407	1	0	0	0	0	0	0
589	ASFIPSPR	8	Phospho (STY)	_ASFIPS(ph)PR_	CL2437.Contig48_All	1072 2322 minus strand predicted protein [Populus trichocarpa] >gi|222839206|gb|EEE77557.1| predicted protein [Populus trichocarpa]	2	477.726	2.6045	0.008156	81.017	1	2737.9	2913	3219.2	3200.2	3527.9	3226.1
590	ASGDYAIVISHNPDNDTSR	19	Unmodified	_ASGDYAIVISHNPDNDTSR_	Unigene51982_All	137 907 60S ribosomal protein L8 [Arabidopsis lyrata subsp. lyrata] >gi|297314879|gb|EFH45302.1| 60S ribosomal protein L8 [Arabidopsis lyrata subsp. lyrata]	3	677.984	3.0313	8.0391e-18	98.175	1	9544.5	9597.6	10826	8876.5	8946.1	9541.8
591	ASGDYAIVISHNPDNDTSR	19	Unmodified	_ASGDYAIVISHNPDNDTSR_	Unigene51982_All	137 907 60S ribosomal protein L8 [Arabidopsis lyrata subsp. lyrata] >gi|297314879|gb|EFH45302.1| 60S ribosomal protein L8 [Arabidopsis lyrata subsp. lyrata]	3	677.984	2.3262	1.2434e-24	108.47	1	1587.4	2125.2	1974.9	1748	1582.4	1355.6
592	ASGGDGDEEDEE	12	Unmodified	_ASGGDGDEEDEE_	Unigene59376_All	2 91 40S ribosomal protein S9, putative [Ricinus communis] >gi|223550672|gb|EEF52159.1| 40S ribosomal protein S9, putative [Ricinus communis]	2	605.205	1.9847	4.5566e-10	108.9	1	2061.9	2292.7	2228.6	2427.4	1809.7	2017.5
593	ASGGDGDEEDEE	12	Unmodified	_ASGGDGDEEDEE_	Unigene59376_All	2 91 40S ribosomal protein S9, putative [Ricinus communis] >gi|223550672|gb|EEF52159.1| 40S ribosomal protein S9, putative [Ricinus communis]	2	605.205	1.4699	2.749e-07	99.174	1	1567.1	1698.6	2193.2	2093.9	1734.8	1880.7
594	ASGHEAVAGSEFDPQR	16	Phospho (STY)	_ASGHEAVAGS(ph)EFDPQR_	CL27644.Contig21_All	497 1891 PREDICTED: casein kinase I isoform delta-like [Cucumis sativus]	3	579.912	3.5658	0.00036865	73.688	1	5500.1	6378.2	4950.9	5376.1	4286.9	4922.8
595	ASGPTISTDNPANNQK	16	Unmodified	_ASGPTISTDNPANNQK_	CL6639.Contig3_All	191 1714 PREDICTED: aldehyde dehydrogenase family 7 member B4-like [Cucumis sativus] >gi|449480506|ref|XP_004155914.1| PREDICTED: aldehyde dehydrogenase family 7 member B4-like [Cucumis sativus]	3	538.929	2.3318	7.6901e-22	108.66	1	3574.3	4293.9	3495.1	3556.1	3425	4052.3
596	ASGSMSPR	8	Phospho (STY)	_ASGSMS(ph)PR_	CL8578.Contig9_All	291 998 predicted protein [Populus trichocarpa] >gi|222861486|gb|EEE99028.1| predicted protein [Populus trichocarpa]	2	436.67	0.8508	0.011505	72.848	2	6104.1	7702.8	6692.5	5522.3	5537.8	5385.5
597	ASGSMSPR	8	Oxidation (M),Phospho (STY)	_ASGSM(ox)S(ph)PR_	CL8578.Contig9_All	291 998 predicted protein [Populus trichocarpa] >gi|222861486|gb|EEE99028.1| predicted protein [Populus trichocarpa]	2	444.668	-0.31482	0.026785	51.765	1	2473.4	2754.4	2395	2477.2	2163.2	2033
598	ASGSPPVPVMHSPPRPVTVK	20	Oxidation (M),2 Phospho (STY)	_ASGS(ph)PPVPVM(ox)HS(ph)PPRPVTVK_	CL18660.Contig5_All	205 1344 predicted protein [Populus trichocarpa] >gi|222832076|gb|EEE70553.1| predicted protein [Populus trichocarpa]	4	554.764	1.8808	0.00010517	52.674	1	4227.7	5120.8	5627.5	4599.6	4162.7	4191.2
599	ASGSPPVPVMHSPPRPVTVK	20	Oxidation (M),2 Phospho (STY)	_ASGS(ph)PPVPVM(ox)HS(ph)PPRPVTVK_	CL18660.Contig5_All	205 1344 predicted protein [Populus trichocarpa] >gi|222832076|gb|EEE70553.1| predicted protein [Populus trichocarpa]	3	739.349	2.5858	3.4628e-08	59.561	1	3464.3	3994.3	4164.7	3917.5	3154.1	3520.9
600	ASGSPPVPVMHSPPRPVTVK	20	Oxidation (M),2 Phospho (STY)	_AS(ph)GSPPVPVM(ox)HS(ph)PPRPVTVK_	CL18660.Contig5_All	205 1344 predicted protein [Populus trichocarpa] >gi|222832076|gb|EEE70553.1| predicted protein [Populus trichocarpa]	4	554.764	2.2926	1.2105e-07	59.372	2	3919.5	4832.5	4520.6	3981.9	3977.3	4603.5
601	ASGSPPVPVMHSPPRPVTVK	20	Oxidation (M),2 Phospho (STY)	_ASGS(ph)PPVPVM(ox)HS(ph)PPRPVTVK_	CL18660.Contig5_All	205 1344 predicted protein [Populus trichocarpa] >gi|222832076|gb|EEE70553.1| predicted protein [Populus trichocarpa]	3	739.349	2.8011	2.3245e-05	54.167	1	1459.8	1368.9	1723.2	1049.1	1114.3	1598.4
602	ASGSPPVPVMHSPPRPVTVK	20	2 Phospho (STY)	_ASGS(ph)PPVPVMHS(ph)PPRPVTVK_	CL18660.Contig5_All	205 1344 predicted protein [Populus trichocarpa] >gi|222832076|gb|EEE70553.1| predicted protein [Populus trichocarpa]	4	550.765	4.0505	0.0016676	41.222	1	2762.9	3430.3	3444	2873.2	2580.5	2709.5
603	ASGSPPVPVMHSPPRPVTVK	20	2 Phospho (STY)	_ASGS(ph)PPVPVMHS(ph)PPRPVTVK_	CL18660.Contig5_All	205 1344 predicted protein [Populus trichocarpa] >gi|222832076|gb|EEE70553.1| predicted protein [Populus trichocarpa]	4	550.765	2.7565	1.8883e-14	93.179	3	5829.1	6925.7	6495	5479.4	5323.4	5146.3
604	ASGSPPVPVMHSPPRPVTVK	20	Oxidation (M),Phospho (STY)	_ASGSPPVPVM(ox)HS(ph)PPRPVTVK_	CL18660.Contig5_All	205 1344 predicted protein [Populus trichocarpa] >gi|222832076|gb|EEE70553.1| predicted protein [Populus trichocarpa]	4	534.772	0.4467	2.1887e-10	81.477	3	17429	20555	20206	19254	18572	18693
605	ASGSPPVPVMHSPPRPVTVK	20	Oxidation (M),Phospho (STY)	_ASGSPPVPVM(ox)HS(ph)PPRPVTVK_	CL18660.Contig5_All	205 1344 predicted protein [Populus trichocarpa] >gi|222832076|gb|EEE70553.1| predicted protein [Populus trichocarpa]	4	534.772	2.2199	7.0158e-10	74.876	1	3595.3	3553.4	3488.3	2910.4	3545.4	3518.6
606	ASHSGPLAHR	10	Phospho (STY)	_ASHS(ph)GPLAHR_	CL2841.Contig16_All	4 654 minus strand predicted protein [Populus trichocarpa] >gi|222859960|gb|EEE97507.1| predicted protein [Populus trichocarpa]	3	371.505	0.9162	0.0044931	54.343	1	3125.3	3943.9	3617.7	2859.4	2717.1	3064.9
607	ASIEKPTK	8	Phospho (STY)	_AS(ph)IEKPTK_	Unigene61221_All	117 722 minus strand Nucleolar essential protein, putative [Ricinus communis] >gi|223528837|gb|EEF30840.1| Nucleolar essential protein, putative [Ricinus communis]	3	318.495	3.8575	0.031919	45.433	1	0	0	0	0	0	0
608	ASIGSENSIDKSPLHR	16	Phospho (STY)	_ASIGSENSIDKS(ph)PLHR_	Unigene42236_All	256 1044 predicted protein [Populus trichocarpa] >gi|222843524|gb|EEE81071.1| predicted protein [Populus trichocarpa]	3	597.619	3.3232	0.0010651	49.497	1	10960	14397	12675	14335	14647	13744
609	ASIGSENSIDKSPLHR	16	Phospho (STY)	_ASIGSENSIDKS(ph)PLHR_	Unigene42236_All	256 1044 predicted protein [Populus trichocarpa] >gi|222843524|gb|EEE81071.1| predicted protein [Populus trichocarpa]	3	597.619	2.4653	7.1929e-10	93.255	1	8800.2	10318	9689.2	10490	9883.1	10058
610	ASIGSENSIDKSPLHR	16	Phospho (STY)	_ASIGSENSIDKS(ph)PLHR_	Unigene42236_All	256 1044 predicted protein [Populus trichocarpa] >gi|222843524|gb|EEE81071.1| predicted protein [Populus trichocarpa]	4	448.466	1.7649	5.8344e-73	147.25	1	6946.5	9062.3	8490.9	8127	7758	7985.7
611	ASIGSENSIEKSPLHHQAR	19	Phospho (STY)	_ASIGSENSIEKS(ph)PLHHQAR_	CL26169.Contig1_All	1 699 predicted protein [Populus trichocarpa] >gi|222843524|gb|EEE81071.1| predicted protein [Populus trichocarpa]	4	536.009	3.7406	2.1151e-14	96.708	1	1671.4	1898.6	1766.9	1992.4	1925.2	1920.8
612	ASLSAGSPSEMFDYK	15	Oxidation (M),Phospho (STY)	_ASLS(ph)AGSPSEM(ox)FDYK_	Unigene53144_All	151 3141 PREDICTED: uncharacterized protein LOC100253761 [Vitis vinifera]	3	562.564	4.4374	1.7608e-05	90.385	1	5134.1	5696.9	4936.7	4602.2	4166.3	4616.6
613	ASLSAGSPSEMFDYK	15	Oxidation (M),Phospho (STY)	_ASLS(ph)AGSPSEM(ox)FDYK_	Unigene53144_All	151 3141 PREDICTED: uncharacterized protein LOC100253761 [Vitis vinifera]	2	843.342	4.486	0.0019785	59.372	1	1989.9	2165	2294.7	2063.8	2457.6	2297.8
614	ASLSAGSPSEMFDYK	15	Oxidation (M),Phospho (STY)	_ASLS(ph)AGSPSEM(ox)FDYK_	Unigene53144_All	151 3141 PREDICTED: uncharacterized protein LOC100253761 [Vitis vinifera]	3	562.564	4.2498	0.015411	75.682	1	2543.8	3048.4	3193.8	2799.9	3130	3377.3
615	ASLSDETLNKHENAQK	16	Phospho (STY)	_AS(ph)LSDETLNKHENAQK_	CL6529.Contig20_All	319 6654 PREDICTED: uncharacterized protein LOC100266068 [Vitis vinifera]	4	466.966	1.8276	0.00037702	64.377	1	10835	15564	18233	16769	18530	19161
616	ASLSSIPDSVIR	12	Phospho (STY)	_ASLSS(ph)IPDSVIR_	CL62.Contig20_All	97 2559 minus strand PREDICTED: uncharacterized protein LOC101209775 [Cucumis sativus]	2	662.829	1.9617	0.0030272	56.793	1	2014.4	2087.7	2461.5	2870	2353.3	2138.8
617	ASLSSIPDSVTR	12	Phospho (STY)	_ASLSS(ph)IPDSVTR_	Unigene14315_All	257 697 minus strand TPA: putative protein kinase superfamily protein [Zea mays]	2	656.811	3.5397	0.001085	70.197	1	5420.1	7748.7	6611.7	6414.6	5615.4	6051.8
618	ASNEHQSMSSTGK	13	Phospho (STY)	_ASNEHQSMS(ph)STGK_	CL4639.Contig1_All	2264 3952 minus strand hypothetical protein PRUPE_ppa000295mg [Prunus persica]	3	481.857	2.8447	0.0015959	68.123	1	2812.8	3211.9	3473.9	2817.2	2979.5	3132.9
619	ASNPFVNLK	9	Phospho (STY)	_AS(ph)NPFVNLK_	CL1224.Contig39_All	1024 1371 minus strand Alpha-1,4-glucan-protein synthase [UDP-forming], putative [Ricinus communis] >gi|223546230|gb|EEF47732.1| Alpha-1,4-glucan-protein synthase [UDP-forming], putative [Ricinus communis]	2	535.258	3.382	0.020465	60.161	1	3347.9	3865.8	3145	3574.5	2920.3	3223
620	ASNPPLAHSYGSHSR	15	Phospho (STY)	_ASNPPLAHSYGS(ph)HSR_	CL5613.Contig3_All	102 1130 minus strand Heterogeneous nuclear ribonucleoprotein A1, putative [Ricinus communis] >gi|223538031|gb|EEF39644.1| Heterogeneous nuclear ribonucleoprotein A1, putative [Ricinus communis]	3	554.246	2.4112	0.0016392	46.005	1	0	0	0	0	0	0
621	ASPDAPR	7	Unmodified	_ASPDAPR_	Unigene9367_All	156 1832 minus strand PREDICTED: dicarboxylate transporter 1, chloroplastic-like [Cucumis sativus]	2	357.182	1.5027	0.015074	83.364	1	3921.8	4218.2	4826.2	4184.1	4616.4	4769
622	ASPGVVR	7	Phospho (STY)	_AS(ph)PGVVR_	CL3326.Contig3_All	242 1063 minus strand predicted protein [Populus trichocarpa] >gi|222856320|gb|EEE93867.1| predicted protein [Populus trichocarpa]	2	383.186	3.0221	0.01063	93.467	1	2549.5	3077.6	3193.1	1587.6	1625	1542.1
623	ASPLPSPR	8	Phospho (STY)	_ASPLPS(ph)PR_	Unigene57224_All	356 1114 minus strand similar to hedgehog protein [Cyanidioschyzon merolae strain 10D]	2	452.718	3.1213	0.014719	67.704	1	2641.1	3343.2	3658.9	2723.2	2654.8	2902.6
624	ASPPSDDVESQPKPR	15	Phospho (STY)	_AS(ph)PPSDDVESQPKPR_	CL8138.Contig2_All	260 727 minus strand high mobility group family [Populus trichocarpa] >gi|222851336|gb|EEE88883.1| high mobility group family [Populus trichocarpa]	3	563.921	3.392	0.0016017	52.866	1	7208.3	7957.8	7213.9	7147.7	6523.7	6456.3
625	ASPPSDDVESQPKPR	15	Phospho (STY)	_AS(ph)PPSDDVESQPKPR_	CL8138.Contig2_All	260 727 minus strand high mobility group family [Populus trichocarpa] >gi|222851336|gb|EEE88883.1| high mobility group family [Populus trichocarpa]	3	563.921	3.5282	0.00079715	76.761	1	2795.2	3491.8	3259	2828.4	2537.1	2611.6
626	ASPPSDDVESQPKPR	15	Phospho (STY)	_AS(ph)PPSDDVESQPKPR_	CL8138.Contig2_All	260 727 minus strand high mobility group family [Populus trichocarpa] >gi|222851336|gb|EEE88883.1| high mobility group family [Populus trichocarpa]	3	563.921	3.1123	0.0014803	59.733	2	9079.8	10364	10069	9024.9	9332.3	9572.7
627	ASPPSDDVESQPKPR	15	2 Phospho (STY)	_AS(ph)PPS(ph)DDVESQPKPR_	CL8138.Contig2_All	260 727 minus strand high mobility group family [Populus trichocarpa] >gi|222851336|gb|EEE88883.1| high mobility group family [Populus trichocarpa]	3	590.576	3.8976	0.0063231	41.798	1	10136	10749	10406	10026	9491.1	8966
628	ASPVAVSTDESSESEEEEEDEEEPEPAK	28	Phospho (STY)	_ASPVAVSTDESSES(ph)EEEEEDEEEPEPAK_	CL5662.Contig3_All	236 2986 alpha-1,4 glucan phosphorylase [Gossypium hirsutum]	4	779.559	1.9864	3.4684e-59	115.72	1	3135.7	3049.8	3636.5	3156.6	2765.5	3394.1
629	ASPVAVSTDESSESEEEEEDEEEPEPAK	28	Phospho (STY)	_ASPVAVSTDESSES(ph)EEEEEDEEEPEPAK_	CL5662.Contig3_All	236 2986 alpha-1,4 glucan phosphorylase [Gossypium hirsutum]	4	779.559	1.3701	3.09e-09	52.144	1	0	0	0	0	0	0
630	ASPVAVSTDESSESEEEEEDEEEPEPAK	28	Phospho (STY)	_ASPVAVSTDESSES(ph)EEEEEDEEEPEPAK_	CL5662.Contig3_All	236 2986 alpha-1,4 glucan phosphorylase [Gossypium hirsutum]	4	779.559	4.5851	4.501e-43	96.317	1	2249.5	2590.6	2531.4	1900.6	2508.5	2099.9
631	ASQHEDLDHGR	11	Unmodified	_ASQHEDLDHGR_	CL14494.Contig1_All	142 405 hypothetical protein PRUPE_ppa019086mg [Prunus persica]	4	316.897	-1.68751	2.9317e-05	78.705	1	0	0	0	0	0	0
632	ASQIQSPQSPVQTPSGSR	18	Phospho (STY)	_ASQIQSPQS(ph)PVQTPSGSR_	Unigene70055_All	90 1010 minus strand hypothetical protein ARALYDRAFT_353023 [Arabidopsis lyrata subsp. lyrata] >gi|297312747|gb|EFH43170.1| hypothetical protein ARALYDRAFT_353023 [Arabidopsis lyrata subsp. lyrata]	3	645.637	2.5254	8.868e-42	118.21	2	4698.2	5163.4	5426.4	4756.4	3717	4751.5
633	ASQIQSPQSPVQTPSGSR	18	Phospho (STY)	_ASQIQSPQS(ph)PVQTPSGSR_	Unigene70055_All	90 1010 minus strand hypothetical protein ARALYDRAFT_353023 [Arabidopsis lyrata subsp. lyrata] >gi|297312747|gb|EFH43170.1| hypothetical protein ARALYDRAFT_353023 [Arabidopsis lyrata subsp. lyrata]	2	967.952	2.4402	1.1043e-143	171.78	1	1290.7	1745.3	1151.1	1286.5	1276.8	1296.2
634	ASQPSSPSYR	10	Phospho (STY)	_ASQPS(ph)SPSYR_	Unigene5293_All	106 510 minus strand predicted protein [Populus trichocarpa] >gi|222844379|gb|EEE81926.1| predicted protein [Populus trichocarpa]	2	580.243	1.4965	0.00063485	77.644	1	2229.8	2433.9	2432.1	2671	2187.4	2261.7
635	ASSAEDIFER	10	Unmodified	_ASSAEDIFER_	CL16593.Contig3_All	96 956 minus strand predicted protein [Populus trichocarpa] >gi|222860138|gb|EEE97685.1| predicted protein [Populus trichocarpa]	2	562.765	2.5964	0.027688	59.198	1	6644.4	7323.3	7516.3	6498.5	5901.5	6615.1
636	ASSFGEQSPALK	12	Phospho (STY)	_AS(ph)SFGEQSPALK_	CL3060.Contig17_All	93 5507 PREDICTED: uncharacterized protein LOC100262487 [Vitis vinifera]	3	434.531	3.4966	5.1783e-06	81.632	2	4130.8	4064.4	4366.6	3501.5	3589.7	3570
637	ASSFGEQSPALK	12	Phospho (STY)	_ASS(ph)FGEQSPALK_	CL3060.Contig17_All	93 5507 PREDICTED: uncharacterized protein LOC100262487 [Vitis vinifera]	2	651.292	4.7696	3.3321e-79	162.81	1	8992.3	10222	10270	7983.2	7174.7	8194.7
638	ASSFGEQSPSIK	12	Phospho (STY)	_ASS(ph)FGEQSPSIK_	CL3060.Contig8_All	87 2567 minus strand unnamed protein product [Vitis vinifera]	2	659.29	4.0028	0.0015168	67.872	1	0	0	0	0	0	0
639	ASSFGEQSPSIK	12	Phospho (STY)	_ASS(ph)FGEQSPSIK_	CL3060.Contig8_All	87 2567 minus strand unnamed protein product [Vitis vinifera]	2	659.29	5.4132	0.002964	57.148	1	4102.3	4766	5674.6	3874.6	3706.4	4323.3
640	ASSFHGR	7	Phospho (STY)	_AS(ph)SFHGR_	Unigene69898_All	293 826 conserved hypothetical protein [Ricinus communis] >gi|223533186|gb|EEF34943.1| conserved hypothetical protein [Ricinus communis]	3	281.117	0.2734	0.018574	56.81	1	0	0	0	0	0	0
641	ASSFIFSPGR	10	Phospho (STY)	_ASS(ph)FIFSPGR_	CL28179.Contig11_All	106 1239 HIV-1 rev binding protein, hrbl, putative [Ricinus communis] >gi|223529468|gb|EEF31425.1| HIV-1 rev binding protein, hrbl, putative [Ricinus communis]	2	574.76	2.7551	5.3327e-12	115.57	2	8530.5	9078.1	9922.8	7759.5	8002.1	7723.7
642	ASSFSAQNRESPSR	14	Phospho (STY)	_ASSFSAQNRES(ph)PSR_	Unigene79333_All	337 3093 predicted protein [Populus trichocarpa] >gi|222853300|gb|EEE90847.1| predicted protein [Populus trichocarpa]	3	535.234	1.6008	0.0022739	54.292	1	0	0	0	0	0	0
643	ASSGLEGFSPVSTTR	15	Phospho (STY)	_ASSGLEGFS(ph)PVSTTR_	CL10762.Contig12_All	115 714 predicted protein [Populus trichocarpa] >gi|222841296|gb|EEE78843.1| predicted protein [Populus trichocarpa]	2	788.356	3.6315	0.0043847	48.372	1	2564.9	2617	2943	3085.6	2740.8	2390.7
644	ASSLSSIDSIMTPSR	15	Oxidation (M),Phospho (STY)	_AS(ph)SLSSIDSIM(ox)TPSR_	CL2276.Contig25_All	367 2646 hypothetical protein PRUPE_ppa001710mg [Prunus persica]	3	549.915	2.7393	0.026469	50.944	1	0	0	0	0	0	0
645	ASSLSSIDSIMTPSR	15	Phospho (STY)	_ASS(ph)LSSIDSIMTPSR_	CL2276.Contig25_All	367 2646 hypothetical protein PRUPE_ppa001710mg [Prunus persica]	2	816.371	1.7944	0.0037563	51.566	1	1083.7	1414.1	1222.3	893.94	893.78	1062.7
646	ASSPHNQPEHLKPGEGLR	18	Phospho (STY)	_AS(ph)SPHNQPEHLKPGEGLR_	CL27151.Contig26_All	312 3350 minus strand hypothetical protein PRUPE_ppa000689mg [Prunus persica]	4	509.244	2.5622	1.8426e-16	98.21	1	4388.8	5691.8	5702.9	5578.2	4681.8	5112.1
647	ASSPHNQPEHLKPGEGLR	18	Phospho (STY)	_AS(ph)SPHNQPEHLKPGEGLR_	CL27151.Contig26_All	312 3350 minus strand hypothetical protein PRUPE_ppa000689mg [Prunus persica]	4	509.244	2.091	1.3255e-16	99.93	1	2653.5	2944.9	2563.6	2767	2000.3	2409.9
648	ASSPPGGSVGSPNNK	15	Phospho (STY)	_ASSPPGGSVGS(ph)PNNK_	CL24483.Contig5_All	312 2609 minus strand predicted protein [Populus trichocarpa] >gi|222860251|gb|EEE97798.1| predicted protein [Populus trichocarpa]	3	479.212	3.416	2.2865e-10	97.081	1	3009.7	3291.2	2723.8	2698.4	2323	2822.6
649	ASSPPGGSVGSPNNK	15	Phospho (STY)	_AS(ph)SPPGGSVGSPNNK_	CL24483.Contig5_All	312 2609 minus strand predicted protein [Populus trichocarpa] >gi|222860251|gb|EEE97798.1| predicted protein [Populus trichocarpa]	3	479.212	2.8221	0.001084	73.498	1	3233.8	3393.3	3151.9	2836.8	2021.6	2646.2
650	ASSPPGGSVGSPNNK	15	Phospho (STY)	_AS(ph)SPPGGSVGSPNNK_	CL24483.Contig5_All	312 2609 minus strand predicted protein [Populus trichocarpa] >gi|222860251|gb|EEE97798.1| predicted protein [Populus trichocarpa]	3	479.212	3.5419	2.6847e-06	88.536	2	6417.8	7383.4	7455.9	6253.4	5928.6	5467
651	ASSPPVTAMPVK	12	Phospho (STY)	_AS(ph)SPPVTAMPVK_	Unigene26403_All	12 665 conserved hypothetical protein [Ricinus communis] >gi|223532389|gb|EEF34184.1| conserved hypothetical protein [Ricinus communis]	3	422.205	1.7001	3.1838e-35	131.08	1	4130.2	5235.5	5114.5	5451	4284.6	4591.7
652	ASSPPVTAMPVK	12	Phospho (STY)	_ASS(ph)PPVTAMPVK_	Unigene26403_All	12 665 conserved hypothetical protein [Ricinus communis] >gi|223532389|gb|EEF34184.1| conserved hypothetical protein [Ricinus communis]	2	632.804	3.1653	2.4658e-14	114.21	1	4119.3	4542.4	5017.4	4316.9	3995.8	3997.4
653	ASSPTHIK	8	Phospho (STY)	_ASS(ph)PTHIK_	CL3573.Contig29_All	321 1340 trehalose-6-phosphate synthase, putative [Ricinus communis] >gi|223527056|gb|EEF29241.1| trehalose-6-phosphate synthase, putative [Ricinus communis]	3	307.479	2.6565	0.0045063	69.275	1	4106.4	4277.7	4443	4398.2	5420.3	4844.1
654	ASSPTHIK	8	Phospho (STY)	_ASS(ph)PTHIK_	CL3573.Contig29_All	321 1340 trehalose-6-phosphate synthase, putative [Ricinus communis] >gi|223527056|gb|EEF29241.1| trehalose-6-phosphate synthase, putative [Ricinus communis]	2	460.716	4.4082	0.011405	72.434	1	8739.8	9549.7	10475	9914.7	9258.2	9657.2
655	ASSPVAPVATTR	12	Phospho (STY)	_ASS(ph)PVAPVATTR_	Unigene1250_All	83 808 minus strand PREDICTED: zinc finger protein-like 1 [Vitis vinifera] >gi|296083059|emb|CBI22463.3| unnamed protein product [Vitis vinifera]	2	618.803	3.8645	0.0032123	55.755	1	10318	11395	12046	10544	10672	10379
656	ASSPVGPVATTR	12	Phospho (STY)	_ASS(ph)PVGPVATTR_	Unigene1247_All	153 1082 minus strand hypothetical protein PRUPE_ppa007921mg [Prunus persica]	2	611.795	3.9224	6.7712e-20	118.52	2	5442.2	6415.8	6562.1	6167.7	5848.6	5865.9
657	ASSSFSDDNKDHDNGK	16	Phospho (STY)	_ASS(ph)SFSDDNKDHDNGK_	CL18551.Contig3_All	148 534 unknown [Medicago truncatula]	4	451.676	2.5221	9.4885e-73	145.48	1	4659.2	4655.9	4769.3	4155.9	4459.6	4784
658	ASSSMGLLFK	10	Phospho (STY)	_ASS(ph)SMGLLFK_	CL278.Contig5_All	1 3198 minus strand transferase, transferring glycosyl groups, putative [Ricinus communis] >gi|223542897|gb|EEF44433.1| transferase, transferring glycosyl groups, putative [Ricinus communis]	2	560.759	2.903	2.3165e-88	165.58	1	6230.6	5515.7	5816.1	4943.9	5160.3	4557.4
659	ASSSMGLLFK	10	Phospho (STY)	_AS(ph)SSMGLLFK_	CL278.Contig5_All	1 3198 minus strand transferase, transferring glycosyl groups, putative [Ricinus communis] >gi|223542897|gb|EEF44433.1| transferase, transferring glycosyl groups, putative [Ricinus communis]	3	374.175	1.3346	3.2563e-05	99.539	1	1652.5	1956.9	2079.8	1847.6	1742	1865.4
660	ASSSMGLLFK	10	Oxidation (M),Phospho (STY)	_ASS(ph)SM(ox)GLLFK_	CL278.Contig5_All	1 3198 minus strand transferase, transferring glycosyl groups, putative [Ricinus communis] >gi|223542897|gb|EEF44433.1| transferase, transferring glycosyl groups, putative [Ricinus communis]	2	568.757	2.15	0.00054431	93.766	1	3532.4	3718	4327.4	3806.4	3596	3406.7
661	ASSSMGLLFK	10	Oxidation (M),Phospho (STY)	_ASS(ph)SM(ox)GLLFK_	CL278.Contig5_All	1 3198 minus strand transferase, transferring glycosyl groups, putative [Ricinus communis] >gi|223542897|gb|EEF44433.1| transferase, transferring glycosyl groups, putative [Ricinus communis]	2	568.757	2.3211	0.007438	55.261	1	2235.6	2631.4	2719.4	2214.4	2409.8	2065.2
662	ASSSPPSLSQQSVR	14	Phospho (STY)	_ASS(ph)SPPSLSQQSVR_	CL2276.Contig25_All	367 2646 hypothetical protein PRUPE_ppa001710mg [Prunus persica]	2	755.849	3.4784	2.6934e-34	125.9	1	6086.6	7868.5	7599.9	7615.4	8168.5	8279.7
663	ASSSYSHEIDEHENER	16	Phospho (STY)	_ASSSYS(ph)HEIDEHENER_	CL10409.Contig2_All	239 592 hypothetical protein PRUPE_ppa013434mg [Prunus persica]	3	657.257	2.4914	0.00044583	62.617	1	0	0	0	0	0	0
664	ASSSYSHEIDEHENER	16	Phospho (STY)	_ASS(ph)SYSHEIDEHENER_	CL10409.Contig2_All	239 592 hypothetical protein PRUPE_ppa013434mg [Prunus persica]	3	657.257	2.2504	1.2595e-34	118.96	1	2349.2	3221	2931.1	3062.6	2683.8	2628.7
665	ASSTEVR	7	Phospho (STY)	_ASS(ph)TEVR_	CL2736.Contig1_All	3 281 predicted protein [Populus trichocarpa] >gi|222849149|gb|EEE86696.1| predicted protein [Populus trichocarpa]	2	415.176	1.4559	0.011275	94.309	1	2476.8	2372.5	2646.6	2304.5	2308.5	2353.4
666	ASSVSSFTIK	10	Phospho (STY)	_AS(ph)SVSSFTIK_	Unigene52837_All	66 3452 minus strand PREDICTED: uncharacterized protein LOC100259097 [Vitis vinifera] >gi|296085545|emb|CBI29277.3| unnamed protein product [Vitis vinifera]	3	369.509		0.0019728	62.338	1	0	0	0	0	0	0
667	ASSYADELVK	10	Phospho (STY)	_ASS(ph)YADELVK_	Unigene30042_All	138 1316 fructose 1,6 bisphosphate aldolase class 1 [Carica papaya]	2	581.755	3.2958	2.4514e-73	162.31	1	7144.2	8104.8	7602.1	7122.3	6339.3	6340.8
668	ASSYGTSPFMSSR	13	Oxidation (M),Phospho (STY)	_ASSYGTSPFM(ox)S(ph)SR_	Unigene84724_All	890 1267 minus strand hypothetical protein ARALYDRAFT_494585 [Arabidopsis lyrata subsp. lyrata] >gi|297309445|gb|EFH39869.1| hypothetical protein ARALYDRAFT_494585 [Arabidopsis lyrata subsp. lyrata]	2	737.289	3.1547	0.0027417	59.625	1	12312	13164	12255	10076	8860.9	9729.6
669	ASSYGTSPFMSSR	13	Phospho (STY)	_ASSYGTSPFMS(ph)SR_	Unigene84724_All	890 1267 minus strand hypothetical protein ARALYDRAFT_494585 [Arabidopsis lyrata subsp. lyrata] >gi|297309445|gb|EFH39869.1| hypothetical protein ARALYDRAFT_494585 [Arabidopsis lyrata subsp. lyrata]	2	729.292	2.3554	8.6233e-23	120.59	1	9302.7	11174	12178	7548.7	8337.8	8208.3
670	ASTEPKSPSK	10	Phospho (STY)	_ASTEPKSPS(ph)K_	CL26934.Contig4_All	128 574 uncharacterized protein LOC100305705 [Glycine max]	3	371.173	1.6287	0.0063576	53.448	1	4205.4	4747.8	4510.9	4153.9	3894.2	3830.5
671	ASTSESGANIIISR	14	Phospho (STY)	_AS(ph)TSESGANIIISR_	CL3833.Contig28_All	563 2515 Paramyosin, putative [Ricinus communis] >gi|223538020|gb|EEF39633.1| Paramyosin, putative [Ricinus communis]	2	743.351	1.7893	4.7549e-92	160.02	1	11186	11893	12379	12027	12348	12173
672	ASTSESGANITISR	14	Phospho (STY)	_AS(ph)TSESGANITISR_	CL3833.Contig12_All	3 857 Paramyosin, putative [Ricinus communis] >gi|223538020|gb|EEF39633.1| Paramyosin, putative [Ricinus communis]	2	737.333	2.8462	0.0045742	72.793	1	3892.9	3926.8	4027.4	4993.9	4872.4	4826.9
673	ASTSSSSFRGD	11	Phospho (STY)	_ASTSSS(ph)SFRGD_	CL9264.Contig7_All	136 717 unknown [Populus trichocarpa]	2	591.227	2.5485	0.014382	62.357	1	4391.7	5518.3	5028.3	4522.6	4440.3	3997.9
674	ASTVGSPQVPSPLSK	15	2 Phospho (STY)	_ASTVGS(ph)PQVPS(ph)PLSK_	CL11778.Contig1_All	245 4093 minus strand hypothetical protein PRUPE_ppa000319mg [Prunus persica]	3	538.911	4.4636	0.012506	72.09	2	2179.7	2331.7	2377.5	2477.9	2134.7	2261.7
675	ASTVGSPQVPSPLSK	15	2 Phospho (STY)	_ASTVGS(ph)PQVPS(ph)PLSK_	CL11778.Contig1_All	245 4093 minus strand hypothetical protein PRUPE_ppa000319mg [Prunus persica]	2	807.862	5.0045	4.7757e-09	91.964	1	1451.8	1973.6	1485.1	1789.3	1304.8	1478.4
676	ASTVGSPQVPSPLSK	15	Phospho (STY)	_ASTVGSPQVPS(ph)PLSK_	CL11778.Contig1_All	245 4093 minus strand hypothetical protein PRUPE_ppa000319mg [Prunus persica]	3	512.255	3.2231	0.0011974	53.554	1	3423.9	4007.6	3391	4115.8	3059.6	3130.5
677	ASTVGSPQVPSPLSK	15	Phospho (STY)	_ASTVGSPQVPS(ph)PLSK_	CL11778.Contig1_All	245 4093 minus strand hypothetical protein PRUPE_ppa000319mg [Prunus persica]	3	512.255	1.9732	0.000515	77.372	3	5052	5441.6	5661.2	5369.4	4431.2	5105.9
678	ASTVGSPQVPSPLSK	15	Phospho (STY)	_ASTVGSPQVPS(ph)PLSK_	CL11778.Contig1_All	245 4093 minus strand hypothetical protein PRUPE_ppa000319mg [Prunus persica]	2	767.879	2.5087	6.4816e-132	170.38	2	3754.7	4065.3	3937.2	4225.6	3932.1	4754.8
679	ASTVGSPQVPSPLSK	15	Phospho (STY)	_ASTVGSPQVPS(ph)PLSK_	CL11778.Contig1_All	245 4093 minus strand hypothetical protein PRUPE_ppa000319mg [Prunus persica]	4	384.443	1.8506	0.0011349	54.253	2	3123.2	4155	3562.2	4196.4	3697.3	3380.1
680	ASTVGSPQVPSPLSK	15	Phospho (STY)	_ASTVGS(ph)PQVPSPLSK_	CL11778.Contig1_All	245 4093 minus strand hypothetical protein PRUPE_ppa000319mg [Prunus persica]	3	512.255	1.7929	0.0013925	65.085	1	3365.2	4259.2	3704.3	3600.7	3334.1	3900.5
681	ASVLQSFHHR	10	Phospho (STY)	_ASVLQS(ph)FHHR_	CL27044.Contig1_All	107 625 minus strand PREDICTED: thioredoxin M-type, chloroplastic [Vitis vinifera] >gi|302142749|emb|CBI19952.3| unnamed protein product [Vitis vinifera]	3	421.199	2.1665	0.0028138	59.227	1	3844.8	4688.1	4423	4234.1	3865.2	3863.7
682	ASVSPGPSSSR	11	Phospho (STY)	_ASVS(ph)PGPSSSR_	Unigene67918_All	466 1932 protein binding protein, putative [Ricinus communis] >gi|223530186|gb|EEF32095.1| protein binding protein, putative [Ricinus communis]	2	556.243	1.5146	0.029575	42.682	1	2471	3034.6	2934.2	3241.7	3219.1	3277
683	ASYDSSHGTPGR	12	Phospho (STY)	_ASYDSSHGT(ph)PGR_	CL26169.Contig1_All	1 699 predicted protein [Populus trichocarpa] >gi|222843524|gb|EEE81071.1| predicted protein [Populus trichocarpa]	3	438.842	1.065	0.0010581	55.097	2	0	0	0	0	0	0
684	ASYDSSHGTPGR	12	Phospho (STY)	_ASYDSSHGT(ph)PGR_	CL26169.Contig1_All	1 699 predicted protein [Populus trichocarpa] >gi|222843524|gb|EEE81071.1| predicted protein [Populus trichocarpa]	2	657.759	1.0821	0.0043996	55.011	1	1265.5	1612.2	1675.2	1643	1348	1661.9
685	ASYDSSHGTPGR	12	Phospho (STY)	_ASYDS(ph)SHGTPGR_	CL26169.Contig1_All	1 699 predicted protein [Populus trichocarpa] >gi|222843524|gb|EEE81071.1| predicted protein [Populus trichocarpa]	2	657.759	0.6954	3.1197e-05	78.326	1	1910.5	2254.1	2336.6	2711.3	3109.6	3039.5
686	ASYDSSHGTPGR	12	Phospho (STY)	_ASY(ph)DSSHGTPGR_	CL26169.Contig1_All	1 699 predicted protein [Populus trichocarpa] >gi|222843524|gb|EEE81071.1| predicted protein [Populus trichocarpa]	3	438.842	1.3321	2.2171e-07	85.45	1	0	0	0	0	0	0
687	ASYDSSHGTPGR	12	Phospho (STY)	_ASYDSSHGT(ph)PGR_	CL26169.Contig1_All	1 699 predicted protein [Populus trichocarpa] >gi|222843524|gb|EEE81071.1| predicted protein [Populus trichocarpa]	2	657.759	2.1818	4.8392e-14	112.63	1	2203.5	2188.8	2981.2	3745.7	4079.8	3502.6
688	ASYDSSHGTPGR	12	Phospho (STY)	_ASYDS(ph)SHGTPGR_	CL26169.Contig1_All	1 699 predicted protein [Populus trichocarpa] >gi|222843524|gb|EEE81071.1| predicted protein [Populus trichocarpa]	3	438.842	0.7985	1.9495e-07	88.706	1	2813	3426.2	3116.7	3201.8	3651.3	3887.7
689	ASYDSSHGTPGR	12	Phospho (STY)	_ASYDS(ph)SHGTPGR_	CL26169.Contig1_All	1 699 predicted protein [Populus trichocarpa] >gi|222843524|gb|EEE81071.1| predicted protein [Populus trichocarpa]	2	657.759	1.635	1.0369e-05	82.663	1	1748.6	1794.4	1639.7	2182	1946.6	2301.2
690	ASYDSSHGTPGR	12	Phospho (STY)	_ASY(ph)DSSHGTPGR_	CL26169.Contig1_All	1 699 predicted protein [Populus trichocarpa] >gi|222843524|gb|EEE81071.1| predicted protein [Populus trichocarpa]	3	438.842	0.4638	9.0925e-15	115.12	2	3272.7	3194.4	4126	4382.3	5873.5	5048.1
691	ASYDSSHGTPGR	12	Phospho (STY)	_ASYDSSHGT(ph)PGR_	CL26169.Contig1_All	1 699 predicted protein [Populus trichocarpa] >gi|222843524|gb|EEE81071.1| predicted protein [Populus trichocarpa]	2	657.759	1.4796	4.7061e-07	94.994	1	3520.3	3785.9	4319	4991.2	4807.2	4772.3
692	ASYDSSHGTPGR	12	Phospho (STY)	_ASYDSS(ph)HGTPGR_	CL26169.Contig1_All	1 699 predicted protein [Populus trichocarpa] >gi|222843524|gb|EEE81071.1| predicted protein [Populus trichocarpa]	3	438.842	0.0005	1.1636e-20	121.18	1	2106.2	2075.7	1867.2	1922.4	2030.5	2067
693	ASYDSSHGTPGR	12	Phospho (STY)	_ASYDS(ph)SHGTPGR_	CL26169.Contig1_All	1 699 predicted protein [Populus trichocarpa] >gi|222843524|gb|EEE81071.1| predicted protein [Populus trichocarpa]	2	657.759	1.0172	7.5288e-11	109.79	1	1807.1	2599.3	2261.7	2967.1	3093.7	2520.2
694	ASYDSSHGTPGR	12	Phospho (STY)	_ASYDSSHGT(ph)PGR_	CL26169.Contig1_All	1 699 predicted protein [Populus trichocarpa] >gi|222843524|gb|EEE81071.1| predicted protein [Populus trichocarpa]	3	438.842	0.9438	7.2109e-12	110.55	3	1996.9	2432	2816	3124.7	3976.5	2555
695	ASYDSSHGTPGR	12	Phospho (STY)	_ASYDSSHGT(ph)PGR_	CL26169.Contig1_All	1 699 predicted protein [Populus trichocarpa] >gi|222843524|gb|EEE81071.1| predicted protein [Populus trichocarpa]	2	657.759	1.627	0.00205	67.648	2	4567.1	5076.2	5126.2	5472.6	5448.1	5334
696	ASYDSSHGTPGR	12	Phospho (STY)	_ASYDS(ph)SHGTPGR_	CL26169.Contig1_All	1 699 predicted protein [Populus trichocarpa] >gi|222843524|gb|EEE81071.1| predicted protein [Populus trichocarpa]	2	657.759	1.7923	1.3671e-07	97.45	1	0	0	0	0	0	0
697	ASYDSSHGTPGR	12	Phospho (STY)	_ASYDSSHGT(ph)PGR_	CL26169.Contig1_All	1 699 predicted protein [Populus trichocarpa] >gi|222843524|gb|EEE81071.1| predicted protein [Populus trichocarpa]	3	438.842	-0.3014	2.7488e-08	98.943	2	1217	1232.2	1235.5	1522	1132.5	1414.5
698	ASYDSSHGTPGR	12	Phospho (STY)	_ASYDS(ph)SHGTPGR_	CL26169.Contig1_All	1 699 predicted protein [Populus trichocarpa] >gi|222843524|gb|EEE81071.1| predicted protein [Populus trichocarpa]	2	657.759	0.2921	0.0025924	59.68	1	807.97	755.65	897	1173.6	868.78	1015.5
699	ASYDSSHGTPGR	12	2 Phospho (STY)	_ASYDS(ph)SHGT(ph)PGR_	CL26169.Contig1_All	1 699 predicted protein [Populus trichocarpa] >gi|222843524|gb|EEE81071.1| predicted protein [Populus trichocarpa]	3	465.497	1.9814	0.00078043	61.127	1	3248.8	3457.5	4038.1	3724.8	3874.5	4188.3
700	ATAGDTHLGGEDFDNR	16	Unmodified	_ATAGDTHLGGEDFDNR_	Unigene21169_All	533 2473 heat shock protein 70 [Gossypium hirsutum]	3	559.248	2.3668	4.5493e-29	112.67	2	8585.1	10861	10308	8820.9	8338.6	8816.2
701	ATAGDTHLGGEDFDNR	16	Unmodified	_ATAGDTHLGGEDFDNR_	Unigene21169_All	533 2473 heat shock protein 70 [Gossypium hirsutum]	3	559.248	3.3349	0.0015255	54.315	1	3486.9	4411.3	4586	3514.1	3956.9	3620.8
702	ATAGDTHLGGEDFDNR	16	Unmodified	_ATAGDTHLGGEDFDNR_	Unigene21169_All	533 2473 heat shock protein 70 [Gossypium hirsutum]	3	559.248	3.1293	1.4241e-49	131.61	1	2837.1	2716.1	2750.2	2574.6	2206.6	2676.8
703	ATAGDTHLGGEDFDNR	16	Unmodified	_ATAGDTHLGGEDFDNR_	Unigene21169_All	533 2473 heat shock protein 70 [Gossypium hirsutum]	3	559.248	2.7426	1.925e-60	141.55	1	936.44	978.39	1180.3	1023.8	1017.3	1201.4
704	ATAGDTHLGGEDFDNR	16	Unmodified	_ATAGDTHLGGEDFDNR_	Unigene21169_All	533 2473 heat shock protein 70 [Gossypium hirsutum]	3	559.248	2.9089	0.0012721	57.288	1	0	0	0	0	0	0
705	ATAGDTHLGGEDFDNR	16	Unmodified	_ATAGDTHLGGEDFDNR_	Unigene21169_All	533 2473 heat shock protein 70 [Gossypium hirsutum]	3	559.248	2.1692	0.00077115	75.969	1	0	0	0	0	0	0
706	ATAGDTHLGGEDFDNR	16	Unmodified	_ATAGDTHLGGEDFDNR_	Unigene21169_All	533 2473 heat shock protein 70 [Gossypium hirsutum]	3	559.248	2.3842	3.2703e-06	88.243	1	2713.6	2947.4	2329.5	2357.1	2374.2	2291.9
707	ATAGDTHLGGEDFDNR	16	Unmodified	_ATAGDTHLGGEDFDNR_	Unigene21169_All	533 2473 heat shock protein 70 [Gossypium hirsutum]	3	559.248	1.5709	0.0012493	72.904	1	0	0	0	0	0	0
708	ATDSNPQQQPVLSDLPK	17	Phospho (STY)	_ATDS(ph)NPQQQPVLSDLPK_	Unigene70653_All	190 810 minus strand high mobility group family [Populus trichocarpa] >gi|222868505|gb|EEF05636.1| high mobility group family [Populus trichocarpa]	3	639.97	3.5148	0.00041061	49.125	1	0	0	0	0	0	0
709	ATDVMLAGK	9	Unmodified	_ATDVMLAGK_	Unigene115638_All	97 1392 minus strand unknown [Lotus japonicus]	2	453.242	3.0567	4.2738e-07	109.66	1	11965	12875	12373	12122	10985	11701
710	ATELSHGENPPRASTEGK	18	Phospho (STY)	_ATELSHGENPPRAS(ph)TEGK_	CL5808.Contig10_All	1369 4005 Paramyosin, putative [Ricinus communis] >gi|223550923|gb|EEF52409.1| Paramyosin, putative [Ricinus communis]	3	654.297	3.9757	1.5075e-12	97.5	1	4112.7	4300	5475.7	4693.7	5572.8	5157.5
711	ATELSHGENPPRASTEGKK	19	Phospho (STY)	_ATELSHGENPPRAS(ph)TEGKK_	CL5808.Contig10_All	1369 4005 Paramyosin, putative [Ricinus communis] >gi|223550923|gb|EEF52409.1| Paramyosin, putative [Ricinus communis]	4	522.998	3.1922	1.3756e-43	121.5	1	4163.9	4449.2	4657.9	4348.3	4574.9	5413.2
712	ATELSHGVNSPR	12	Phospho (STY)	_ATELSHGVNS(ph)PR_	CL5808.Contig8_All	61 2727 minus strand Paramyosin, putative [Ricinus communis] >gi|223550923|gb|EEF52409.1| Paramyosin, putative [Ricinus communis]	2	674.306	1.9401	9.273e-08	98.552	1	5045.6	6372.6	5602.5	5667.1	4492.4	5685.4
713	ATELSHGVNSPR	12	Phospho (STY)	_ATELSHGVNS(ph)PR_	CL5808.Contig8_All	61 2727 minus strand Paramyosin, putative [Ricinus communis] >gi|223550923|gb|EEF52409.1| Paramyosin, putative [Ricinus communis]	3	449.873	2.6681	1.2733e-20	120.92	1	2147.3	3202.6	2580.4	2459.8	2225.9	2099.7
714	ATELSHGVNSPR	12	Phospho (STY)	_ATELSHGVNS(ph)PR_	CL5808.Contig8_All	61 2727 minus strand Paramyosin, putative [Ricinus communis] >gi|223550923|gb|EEF52409.1| Paramyosin, putative [Ricinus communis]	2	674.306	3.3048	4.8798e-06	83.806	1	6280.7	6483.2	6882.6	5797.9	5593	5782.6
715	ATELSHGVNSPRASTEGKK	19	2 Phospho (STY)	_ATELSHGVNS(ph)PRAS(ph)TEGKK_	CL5808.Contig8_All	61 2727 minus strand Paramyosin, putative [Ricinus communis] >gi|223550923|gb|EEF52409.1| Paramyosin, putative [Ricinus communis]	4	532.991	3.8708	3.7998e-09	76.899	1	7445.9	9768.8	8414.4	8547.6	9598.5	8083.4
716	ATEMPSVSEQSATSGGDSGR	20	Oxidation (M)	_ATEM(ox)PSVSEQSATSGGDSGR_	CL23158.Contig4_All	155 997 minus strand predicted protein [Populus trichocarpa] >gi|222871289|gb|EEF08420.1| predicted protein [Populus trichocarpa]	3	657.285	1.6227	4.1607e-117	157.57	1	2239.4	3040.9	2878.9	2950.9	2588.9	2452.8
717	ATEMPSVSEQSATSGGDSGR	20	Oxidation (M)	_ATEM(ox)PSVSEQSATSGGDSGR_	CL23158.Contig4_All	155 997 minus strand predicted protein [Populus trichocarpa] >gi|222871289|gb|EEF08420.1| predicted protein [Populus trichocarpa]	3	657.285	1.6355	4.2684e-68	136.49	1	2120.5	2165.9	1567.7	2347.8	1493.2	1949.1
718	ATEMPSVSEQSATSGGDSGR	20	Unmodified	_ATEMPSVSEQSATSGGDSGR_	CL23158.Contig4_All	155 997 minus strand predicted protein [Populus trichocarpa] >gi|222871289|gb|EEF08420.1| predicted protein [Populus trichocarpa]	3	651.953	3.9215	1.06e-13	91.889	1	2172.3	2667.6	2808.4	2461	1846.5	2285.4
719	ATESSHVVNSPR	12	Phospho (STY)	_ATESSHVVNS(ph)PR_	Unigene68357_All	5 1204 Paramyosin, putative [Ricinus communis] >gi|223550923|gb|EEF52409.1| Paramyosin, putative [Ricinus communis]	3	455.205	2.2059	0.0024295	48.899	1	2352.9	1983.4	2072.4	1956.1	1889.6	1834.4
720	ATESSHVVNSPR	12	Phospho (STY)	_ATESSHVVNS(ph)PR_	Unigene68357_All	5 1204 Paramyosin, putative [Ricinus communis] >gi|223550923|gb|EEF52409.1| Paramyosin, putative [Ricinus communis]	3	455.205	2.0582	0.00068773	65.038	1	1741.1	2266.4	2160.4	1725.9	1572.1	1961.3
721	ATESSHVVNSPR	12	Phospho (STY)	_ATESSHVVNS(ph)PR_	Unigene68357_All	5 1204 Paramyosin, putative [Ricinus communis] >gi|223550923|gb|EEF52409.1| Paramyosin, putative [Ricinus communis]	2	682.304	3.0656	0.0023403	62.104	1	1720.7	1686.5	1816.1	1759.5	1312.7	1626
722	ATESSHVVNSPRASTEGK	18	2 Phospho (STY)	_ATESSHVVNS(ph)PRAS(ph)TEGK_	Unigene68357_All	5 1204 Paramyosin, putative [Ricinus communis] >gi|223550923|gb|EEF52409.1| Paramyosin, putative [Ricinus communis]	4	504.966	2.7269	1.6374e-07	83.934	1	5800.3	6418	6008.6	5661.9	5759.3	5847.1
723	ATESSHVVNSPRASTEGK	18	2 Phospho (STY)	_ATESSHVVNS(ph)PRAST(ph)EGK_	Unigene68357_All	5 1204 Paramyosin, putative [Ricinus communis] >gi|223550923|gb|EEF52409.1| Paramyosin, putative [Ricinus communis]	3	672.952	3.2893	2.8913e-05	55.677	1	6378.4	5246.9	6521.4	6480.9	6143.9	5741.7
724	ATESSHVVNSPRASTEGKK	19	2 Phospho (STY)	_ATESSHVVNS(ph)PRAS(ph)TEGKK_	Unigene68357_All	5 1204 Paramyosin, putative [Ricinus communis] >gi|223550923|gb|EEF52409.1| Paramyosin, putative [Ricinus communis]	4	536.99	2.3614	8.1779e-09	67.827	1	3869.8	4240.4	3894.4	3985.2	3841	4508.5
725	ATESSHVVNSPRASTEGKK	19	2 Phospho (STY)	_ATESSHVVNS(ph)PRAST(ph)EGKK_	Unigene68357_All	5 1204 Paramyosin, putative [Ricinus communis] >gi|223550923|gb|EEF52409.1| Paramyosin, putative [Ricinus communis]	5	429.793	2.1698	3.6006e-08	61.039	1	0	0	0	0	0	0
726	ATFDNLEYDK	10	Unmodified	_ATFDNLEYDK_	CL17887.Contig4_All	191 1360 PREDICTED: sedoheptulose-1,7-bisphosphatase, chloroplastic [Vitis vinifera] >gi|296086099|emb|CBI31540.3| unnamed protein product [Vitis vinifera]	2	608.28	3.1293	1.4887e-36	140.14	1	11070	11097	11696	11205	11597	11676
727	ATFDNLEYDK	10	Unmodified	_ATFDNLEYDK_	CL17887.Contig4_All	191 1360 PREDICTED: sedoheptulose-1,7-bisphosphatase, chloroplastic [Vitis vinifera] >gi|296086099|emb|CBI31540.3| unnamed protein product [Vitis vinifera]	3	405.856		0.0096087	53.08	1	0	0	0	0	0	0
728	ATFDNPEYDK	10	Unmodified	_ATFDNPEYDK_	Unigene37071_All	177 1349 PREDICTED: sedoheptulose-1,7-bisphosphatase, chloroplastic [Vitis vinifera] >gi|296086099|emb|CBI31540.3| unnamed protein product [Vitis vinifera]	2	600.264	4.1732	2.2116e-16	117.79	1	6876.2	7968.6	6955	6814.3	6648.8	7113.9
729	ATFDNPEYDK	10	Unmodified	_ATFDNPEYDK_	Unigene37071_All	177 1349 PREDICTED: sedoheptulose-1,7-bisphosphatase, chloroplastic [Vitis vinifera] >gi|296086099|emb|CBI31540.3| unnamed protein product [Vitis vinifera]	3	400.512	3.1646	0.00062864	77.744	1	10669	11131	10351	9185	8664.2	9422
730	ATFDNPEYDK	10	Unmodified	_ATFDNPEYDK_	Unigene37071_All	177 1349 PREDICTED: sedoheptulose-1,7-bisphosphatase, chloroplastic [Vitis vinifera] >gi|296086099|emb|CBI31540.3| unnamed protein product [Vitis vinifera]	2	600.264	3.7459	5.8068e-17	122.33	1	6241.7	6055.3	6793.1	5912.8	6684.5	5929
731	ATGIGNTASPAWEGK	15	Phospho (STY)	_ATGIGNTAS(ph)PAWEGK_	CL26169.Contig8_All	1321 2085 predicted protein [Populus trichocarpa] >gi|222843524|gb|EEE81071.1| predicted protein [Populus trichocarpa]	3	513.899	3.1123	2.2418e-10	97.095	1	1172.6	1740.1	1487.1	1213.2	1395.8	1430.6
732	ATGIGNTASPAWEGK	15	Phospho (STY)	_ATGIGNTAS(ph)PAWEGK_	CL26169.Contig8_All	1321 2085 predicted protein [Populus trichocarpa] >gi|222843524|gb|EEE81071.1| predicted protein [Populus trichocarpa]	2	770.346	3.6029	0.0040844	67.396	1	1350.7	1598.3	1917.9	1605.1	1337.7	1495.3
733	ATGITTQNTTPR	12	Phospho (STY)	_ATGITTQNTT(ph)PR_	CL6494.Contig7_All	43 2517 minus strand PREDICTED: uncharacterized protein LOC100252487 [Vitis vinifera]	2	670.814	2.8869	7.8426e-07	89.136	1	2656.2	3288.2	3476.1	3116.8	2848.5	2955
734	ATGITTQNTTPR	12	Phospho (STY)	_ATGITTQNTT(ph)PR_	CL6494.Contig7_All	43 2517 minus strand PREDICTED: uncharacterized protein LOC100252487 [Vitis vinifera]	3	447.545	1.5669	0.00026523	71.545	1	0	0	0	0	0	0
735	ATGPGAGTSSPLPPAIASADR	21	Phospho (STY)	_ATGPGAGT(ph)SSPLPPAIASADR_	Unigene29280_All	2 493 minus strand casein kinase, putative [Ricinus communis] >gi|223546586|gb|EEF48084.1| casein kinase, putative [Ricinus communis]	3	658.649	4.4522	1.1764e-13	71.071	1	2825.1	3228.9	3080	2756.2	2513.7	2596.6
736	ATLQSPTK	8	Phospho (STY)	_ATLQS(ph)PTK_	Unigene24268_All	1231 1938 minus strand PREDICTED: mitogen-activated protein kinase 14-like [Brachypodium distachyon]	2	463.223	4.9732	0.0245	61.363	1	12805	13479	13222	11265	11913	11310
737	ATLSPDSSTTLHK	13	Phospho (STY)	_ATLS(ph)PDSSTTLHK_	CL12756.Contig7_All	253 2397 minus strand OSJNBa0084K01.2 [Oryza sativa Japonica Group] >gi|38345206|emb|CAE54543.1| OSJNBa0015K02.22 [Oryza sativa Japonica Group] >gi|116310045|emb|CAH67068.1| H0112G12.13 [Oryza sativa Indica Group]	3	479.892	2.6077	0.0093607	40.547	1	0	0	0	0	0	0
738	ATPQQVADYTLK	12	Unmodified	_ATPQQVADYTLK_	Unigene30042_All	138 1316 fructose 1,6 bisphosphate aldolase class 1 [Carica papaya]	3	445.57	3.6897	0.0061419	50.088	1	0	0	0	0	0	0
739	ATPQQVADYTLK	12	Unmodified	_ATPQQVADYTLK_	Unigene30042_All	138 1316 fructose 1,6 bisphosphate aldolase class 1 [Carica papaya]	2	667.851	4.4025	1.4703e-13	111.66	1	7070.1	8347.8	8027.9	7708.1	6565	7792.5
740	ATPQQVADYTLK	12	Unmodified	_ATPQQVADYTLK_	Unigene30042_All	138 1316 fructose 1,6 bisphosphate aldolase class 1 [Carica papaya]	3	445.57	2.1162	0.0078284	48.527	1	2135	2233.8	2676.7	2310.9	1937.4	2321.8
741	ATPQQVADYTLK	12	Unmodified	_ATPQQVADYTLK_	Unigene30042_All	138 1316 fructose 1,6 bisphosphate aldolase class 1 [Carica papaya]	3	445.57		9.4653e-05	56.569	1	0	0	0	0	0	0
742	ATPSATAVESDDTDIVPTPK	20	Unmodified	_ATPSATAVESDDTDIVPTPK_	CL2267.Contig31_All	245 1066 unknown [Medicago truncatula]	3	672.332	4.6533	8.2143e-55	124.84	1	5240.9	6020.3	5512.7	5595.5	5378.2	4883.7
743	ATPTPEKEPPK	11	Phospho (STY)	_AT(ph)PTPEKEPPK_	Unigene59173_All	133 951 Nucleosome-binding protein, putative [Ricinus communis] >gi|223543265|gb|EEF44797.1| Nucleosome-binding protein, putative [Ricinus communis]	3	425.539	4.9138	0.0013933	65.043	1	2955.7	3718.7	3925.2	2971.3	3224.5	3172.1
744	ATPTPEKEPPK	11	Phospho (STY)	_ATPT(ph)PEKEPPK_	Unigene59173_All	133 951 Nucleosome-binding protein, putative [Ricinus communis] >gi|223543265|gb|EEF44797.1| Nucleosome-binding protein, putative [Ricinus communis]	4	319.406	4.2752	0.00013016	72.891	1	2425.5	2538.5	2612.5	1939	1571.4	2125.3
745	ATPTPEKEPQK	11	Phospho (STY)	_ATPT(ph)PEKEPQK_	CL1745.Contig1_All	957 1712 minus strand Nucleosome-binding protein, putative [Ricinus communis] >gi|223543265|gb|EEF44797.1| Nucleosome-binding protein, putative [Ricinus communis]	3	435.874	3.2491	0.0018752	62.494	1	9342.8	10351	10049	7463.3	6679.9	7128.6
746	ATQNQLAR	8	Unmodified	_ATQNQLAR_	CL17455.Contig3_All	2578 4098 ATP synthase CF1 alpha subunit [Gossypium hirsutum] >gi|372290991|ref|YP_005087678.1| ATP synthase CF1 alpha subunit (chloroplast) [Gossypium raimondii] >gi|372291093|ref|YP_005087774.1| ATP synthase CF1 alpha subunit (chloroplast) [Gossypium darwinii] >gi|372291448|ref|YP_005088265.1| ATP synthase alpha subunit (chloroplast) [Gossypium tomentosum] >gi|372291834|ref|YP_005088901.1| ATP …	2	451.246	2.3515	0.00031992	107.9	1	5913.5	6602.8	6598.2	7581.9	6759.1	7154.9
747	ATQNQLAR	8	Unmodified	_ATQNQLAR_	CL17455.Contig3_All	2578 4098 ATP synthase CF1 alpha subunit [Gossypium hirsutum] >gi|372290991|ref|YP_005087678.1| ATP synthase CF1 alpha subunit (chloroplast) [Gossypium raimondii] >gi|372291093|ref|YP_005087774.1| ATP synthase CF1 alpha subunit (chloroplast) [Gossypium darwinii] >gi|372291448|ref|YP_005088265.1| ATP synthase alpha subunit (chloroplast) [Gossypium tomentosum] >gi|372291834|ref|YP_005088901.1| ATP …	2	451.246	0.3057	0.028511	80.755	1	3388.8	2874.2	3482	3239.2	3617	3121.6
748	ATQTGEGSSR	10	Phospho (STY)	_ATQT(ph)GEGSSR_	Unigene15299_All	995 1213 minus strand photosystem II protein H [Gossypium hirsutum] >gi|119368528|ref|YP_913216.1| PSII 10kD phosphoprotein [Gossypium barbadense] >gi|325210959|ref|YP_004286033.1| photosystem II phosphoprotein [Gossypium thurberi] >gi|372290958|ref|YP_005087722.1| photosystem II protein H (chloroplast) [Gossypium raimondii] >gi|372291060|ref|YP_005087818.1| photosystem II protein H (chloroplast)…	2	537.217	0.5637	0.027013	50.305	1	1512	1686.6	1672.9	1957.1	2191.1	2376
749	ATQTGEGSSR	10	Phospho (STY)	_AT(ph)QTGEGSSR_	Unigene15299_All	995 1213 minus strand photosystem II protein H [Gossypium hirsutum] >gi|119368528|ref|YP_913216.1| PSII 10kD phosphoprotein [Gossypium barbadense] >gi|325210959|ref|YP_004286033.1| photosystem II phosphoprotein [Gossypium thurberi] >gi|372290958|ref|YP_005087722.1| photosystem II protein H (chloroplast) [Gossypium raimondii] >gi|372291060|ref|YP_005087818.1| photosystem II protein H (chloroplast)…	2	537.217	0.6224	0.003314	71.031	1	2160	2239.9	2688.3	2143.3	1788.5	1876.3
750	ATQTGEGSSR	10	Phospho (STY)	_ATQT(ph)GEGSSR_	Unigene15299_All	995 1213 minus strand photosystem II protein H [Gossypium hirsutum] >gi|119368528|ref|YP_913216.1| PSII 10kD phosphoprotein [Gossypium barbadense] >gi|325210959|ref|YP_004286033.1| photosystem II phosphoprotein [Gossypium thurberi] >gi|372290958|ref|YP_005087722.1| photosystem II protein H (chloroplast) [Gossypium raimondii] >gi|372291060|ref|YP_005087818.1| photosystem II protein H (chloroplast)…	2	537.217	0.7232	0.032804	48.67	1	3146.9	2650.9	3032.8	3268.6	3638.3	3590.6
751	ATQTGEGSSR	10	Phospho (STY)	_AT(ph)QTGEGSSR_	Unigene15299_All	995 1213 minus strand photosystem II protein H [Gossypium hirsutum] >gi|119368528|ref|YP_913216.1| PSII 10kD phosphoprotein [Gossypium barbadense] >gi|325210959|ref|YP_004286033.1| photosystem II phosphoprotein [Gossypium thurberi] >gi|372290958|ref|YP_005087722.1| photosystem II protein H (chloroplast) [Gossypium raimondii] >gi|372291060|ref|YP_005087818.1| photosystem II protein H (chloroplast)…	2	537.217	0.7014	0.0080268	63.682	1	2437.7	2113.6	2615.3	2231	2407.1	1748
752	ATQTGEGSSR	10	Phospho (STY)	_ATQT(ph)GEGSSR_	Unigene15299_All	995 1213 minus strand photosystem II protein H [Gossypium hirsutum] >gi|119368528|ref|YP_913216.1| PSII 10kD phosphoprotein [Gossypium barbadense] >gi|325210959|ref|YP_004286033.1| photosystem II phosphoprotein [Gossypium thurberi] >gi|372290958|ref|YP_005087722.1| photosystem II protein H (chloroplast) [Gossypium raimondii] >gi|372291060|ref|YP_005087818.1| photosystem II protein H (chloroplast)…	2	537.217	-0.26516	0.019993	52.599	1	1515	1707.9	1677	1764.7	2549.6	2443.1
753	ATQTGEGSSR	10	Phospho (STY)	_AT(ph)QTGEGSSR_	Unigene15299_All	995 1213 minus strand photosystem II protein H [Gossypium hirsutum] >gi|119368528|ref|YP_913216.1| PSII 10kD phosphoprotein [Gossypium barbadense] >gi|325210959|ref|YP_004286033.1| photosystem II phosphoprotein [Gossypium thurberi] >gi|372290958|ref|YP_005087722.1| photosystem II protein H (chloroplast) [Gossypium raimondii] >gi|372291060|ref|YP_005087818.1| photosystem II protein H (chloroplast)…	2	537.217	-0.49715	0.030579	49.298	1	949.97	1180.6	1021.6	862.36	1135.3	996.72
754	ATQTGEGSSR	10	Phospho (STY)	_AT(ph)QTGEGSSR_	Unigene15299_All	995 1213 minus strand photosystem II protein H [Gossypium hirsutum] >gi|119368528|ref|YP_913216.1| PSII 10kD phosphoprotein [Gossypium barbadense] >gi|325210959|ref|YP_004286033.1| photosystem II phosphoprotein [Gossypium thurberi] >gi|372290958|ref|YP_005087722.1| photosystem II protein H (chloroplast) [Gossypium raimondii] >gi|372291060|ref|YP_005087818.1| photosystem II protein H (chloroplast)…	2	537.217	-0.27715	0.0061968	66.509	1	2645.1	3007.8	2883.4	2411.6	2044.9	2152.9
755	ATQTGEGSSR	10	Phospho (STY)	_AT(ph)QTGEGSSR_	Unigene15299_All	995 1213 minus strand photosystem II protein H [Gossypium hirsutum] >gi|119368528|ref|YP_913216.1| PSII 10kD phosphoprotein [Gossypium barbadense] >gi|325210959|ref|YP_004286033.1| photosystem II phosphoprotein [Gossypium thurberi] >gi|372290958|ref|YP_005087722.1| photosystem II protein H (chloroplast) [Gossypium raimondii] >gi|372291060|ref|YP_005087818.1| photosystem II protein H (chloroplast)…	2	537.217	0.3064	0.010938	59.248	1	1885.3	2208.1	1906.8	1289.1	1441.8	1664
756	ATQTGEGSSR	10	Phospho (STY)	_AT(ph)QTGEGSSR_	Unigene15299_All	995 1213 minus strand photosystem II protein H [Gossypium hirsutum] >gi|119368528|ref|YP_913216.1| PSII 10kD phosphoprotein [Gossypium barbadense] >gi|325210959|ref|YP_004286033.1| photosystem II phosphoprotein [Gossypium thurberi] >gi|372290958|ref|YP_005087722.1| photosystem II protein H (chloroplast) [Gossypium raimondii] >gi|372291060|ref|YP_005087818.1| photosystem II protein H (chloroplast)…	2	537.217	-0.08282	0.0047676	68.751	1	2878.6	3248.2	3480.2	2638	2783.8	2129.3
757	ATQTGEGSSR	10	Phospho (STY)	_ATQT(ph)GEGSSR_	Unigene15299_All	995 1213 minus strand photosystem II protein H [Gossypium hirsutum] >gi|119368528|ref|YP_913216.1| PSII 10kD phosphoprotein [Gossypium barbadense] >gi|325210959|ref|YP_004286033.1| photosystem II phosphoprotein [Gossypium thurberi] >gi|372290958|ref|YP_005087722.1| photosystem II protein H (chloroplast) [Gossypium raimondii] >gi|372291060|ref|YP_005087818.1| photosystem II protein H (chloroplast)…	2	537.217	0.4607	0.017401	54.402	1	1011.1	1185	1234.6	1338.4	1662.6	1565.1
758	ATQTGEGSSR	10	Phospho (STY)	_AT(ph)QTGEGSSR_	Unigene15299_All	995 1213 minus strand photosystem II protein H [Gossypium hirsutum] >gi|119368528|ref|YP_913216.1| PSII 10kD phosphoprotein [Gossypium barbadense] >gi|325210959|ref|YP_004286033.1| photosystem II phosphoprotein [Gossypium thurberi] >gi|372290958|ref|YP_005087722.1| photosystem II protein H (chloroplast) [Gossypium raimondii] >gi|372291060|ref|YP_005087818.1| photosystem II protein H (chloroplast)…	2	537.217	0.7057	0.0012969	76.311	1	2044.3	2578.9	2357	1893.3	2401.6	1696.8
759	ATQTGEGSSR	10	Phospho (STY)	_AT(ph)QTGEGSSR_	Unigene15299_All	995 1213 minus strand photosystem II protein H [Gossypium hirsutum] >gi|119368528|ref|YP_913216.1| PSII 10kD phosphoprotein [Gossypium barbadense] >gi|325210959|ref|YP_004286033.1| photosystem II phosphoprotein [Gossypium thurberi] >gi|372290958|ref|YP_005087722.1| photosystem II protein H (chloroplast) [Gossypium raimondii] >gi|372291060|ref|YP_005087818.1| photosystem II protein H (chloroplast)…	2	537.217	0.1814	0.00077455	83.292	1	2088.1	2371.7	2282.3	2273.9	2606.5	2019.3
760	ATQTGEGSSR	10	2 Phospho (STY)	_AT(ph)QT(ph)GEGSSR_	Unigene15299_All	995 1213 minus strand photosystem II protein H [Gossypium hirsutum] >gi|119368528|ref|YP_913216.1| PSII 10kD phosphoprotein [Gossypium barbadense] >gi|325210959|ref|YP_004286033.1| photosystem II phosphoprotein [Gossypium thurberi] >gi|372290958|ref|YP_005087722.1| photosystem II protein H (chloroplast) [Gossypium raimondii] >gi|372291060|ref|YP_005087818.1| photosystem II protein H (chloroplast)…	2	577.2	0.6623	0.0059471	95.195	1	1330.2	1937.4	1566.5	1836.4	2443.2	2040.9
761	ATQTGEGSSR	10	2 Phospho (STY)	_AT(ph)QT(ph)GEGSSR_	Unigene15299_All	995 1213 minus strand photosystem II protein H [Gossypium hirsutum] >gi|119368528|ref|YP_913216.1| PSII 10kD phosphoprotein [Gossypium barbadense] >gi|325210959|ref|YP_004286033.1| photosystem II phosphoprotein [Gossypium thurberi] >gi|372290958|ref|YP_005087722.1| photosystem II protein H (chloroplast) [Gossypium raimondii] >gi|372291060|ref|YP_005087818.1| photosystem II protein H (chloroplast)…	2	577.2	0.1681	2.4196e-06	106.33	1	1493.5	1908.4	1620.5	1716.2	2417.8	1843.2
762	ATQTGEGSSR	10	2 Phospho (STY)	_AT(ph)QT(ph)GEGSSR_	Unigene15299_All	995 1213 minus strand photosystem II protein H [Gossypium hirsutum] >gi|119368528|ref|YP_913216.1| PSII 10kD phosphoprotein [Gossypium barbadense] >gi|325210959|ref|YP_004286033.1| photosystem II phosphoprotein [Gossypium thurberi] >gi|372290958|ref|YP_005087722.1| photosystem II protein H (chloroplast) [Gossypium raimondii] >gi|372291060|ref|YP_005087818.1| photosystem II protein H (chloroplast)…	2	577.2	-0.26052	0.00039764	102.26	1	1536	1421.2	2044.3	2103.6	2609.4	2215.2
763	ATQTGEGSSR	10	2 Phospho (STY)	_AT(ph)QT(ph)GEGSSR_	Unigene15299_All	995 1213 minus strand photosystem II protein H [Gossypium hirsutum] >gi|119368528|ref|YP_913216.1| PSII 10kD phosphoprotein [Gossypium barbadense] >gi|325210959|ref|YP_004286033.1| photosystem II phosphoprotein [Gossypium thurberi] >gi|372290958|ref|YP_005087722.1| photosystem II protein H (chloroplast) [Gossypium raimondii] >gi|372291060|ref|YP_005087818.1| photosystem II protein H (chloroplast)…	2	577.2	1.396	3.3275e-21	127.32	1	1296.9	1204.1	1432.7	1717.1	2002	1612.8
764	ATQTGEGSSR	10	2 Phospho (STY)	_AT(ph)QT(ph)GEGSSR_	Unigene15299_All	995 1213 minus strand photosystem II protein H [Gossypium hirsutum] >gi|119368528|ref|YP_913216.1| PSII 10kD phosphoprotein [Gossypium barbadense] >gi|325210959|ref|YP_004286033.1| photosystem II phosphoprotein [Gossypium thurberi] >gi|372290958|ref|YP_005087722.1| photosystem II protein H (chloroplast) [Gossypium raimondii] >gi|372291060|ref|YP_005087818.1| photosystem II protein H (chloroplast)…	2	577.2	0.4855	2.2598e-17	123.72	1	1341	1364.5	1388.8	2225.6	2161.9	1762.2
765	ATQTGEGSSR	10	2 Phospho (STY)	_AT(ph)QT(ph)GEGSSR_	Unigene15299_All	995 1213 minus strand photosystem II protein H [Gossypium hirsutum] >gi|119368528|ref|YP_913216.1| PSII 10kD phosphoprotein [Gossypium barbadense] >gi|325210959|ref|YP_004286033.1| photosystem II phosphoprotein [Gossypium thurberi] >gi|372290958|ref|YP_005087722.1| photosystem II protein H (chloroplast) [Gossypium raimondii] >gi|372291060|ref|YP_005087818.1| photosystem II protein H (chloroplast)…	2	577.2	0.1037	0.0058775	84.759	1	944.1	820.97	667.74	1137.1	1509.5	1265.4
766	ATQTGEGSSR	10	2 Phospho (STY)	_AT(ph)QT(ph)GEGSSR_	Unigene15299_All	995 1213 minus strand photosystem II protein H [Gossypium hirsutum] >gi|119368528|ref|YP_913216.1| PSII 10kD phosphoprotein [Gossypium barbadense] >gi|325210959|ref|YP_004286033.1| photosystem II phosphoprotein [Gossypium thurberi] >gi|372290958|ref|YP_005087722.1| photosystem II protein H (chloroplast) [Gossypium raimondii] >gi|372291060|ref|YP_005087818.1| photosystem II protein H (chloroplast)…	2	577.2	-0.10232	0.02917	69.878	1	718.77	934.52	1071.8	1044.2	1025.2	1009.7
767	ATQTGEGSSR	10	Unmodified	_ATQTGEGSSR_	Unigene15299_All	995 1213 minus strand photosystem II protein H [Gossypium hirsutum] >gi|119368528|ref|YP_913216.1| PSII 10kD phosphoprotein [Gossypium barbadense] >gi|325210959|ref|YP_004286033.1| photosystem II phosphoprotein [Gossypium thurberi] >gi|372290958|ref|YP_005087722.1| photosystem II protein H (chloroplast) [Gossypium raimondii] >gi|372291060|ref|YP_005087818.1| photosystem II protein H (chloroplast)…	2	497.233	0.0061	0.0049517	74.392	1	0	0	0	0	0	0
768	ATSEGFDPDRDLVK	14	Unmodified	_ATSEGFDPDRDLVK_	CL619.Contig3_All	92 1468 PREDICTED: 4-hydroxy-3-methylbut-2-enyl diphosphate reductase, chloroplastic-like [Fragaria vesca subsp. vesca]	3	517.255	3.8218	0.0185	52.599	1	4966.2	5224.4	5899.6	5218.1	4773.8	5133.7
769	ATSLVLPR	8	Phospho (STY)	_ATS(ph)LVLPR_	Unigene54116_All	73 1095 RING finger family protein [Medicago truncatula] >gi|355480121|gb|AES61324.1| RING finger family protein [Medicago truncatula]	2	468.749	1.7395	0.012542	77.14	1	773.63	768.52	780.44	1075.5	1034.3	1064.6
770	ATSPQPSSQQTGGALK	16	Phospho (STY)	_ATS(ph)PQPSSQQTGGALK_	CL6107.Contig2_All	1 1218 minus strand PREDICTED: dynamin-2B [Vitis vinifera] >gi|297734796|emb|CBI17030.3| unnamed protein product [Vitis vinifera]	3	546.589	3.9253	3.2368e-15	100.41	1	2690.7	3481.2	2930.5	2654.7	2411.6	2244.5
771	ATSPQPSSQQTGGALK	16	Phospho (STY)	_AT(ph)SPQPSSQQTGGALK_	CL6107.Contig2_All	1 1218 minus strand PREDICTED: dynamin-2B [Vitis vinifera] >gi|297734796|emb|CBI17030.3| unnamed protein product [Vitis vinifera]	3	546.589	4.005	0.00048893	53.565	1	5221.1	5773.6	5611	4272.9	4347.9	4687.1
772	ATSPQPSSQQTGGALK	16	Phospho (STY)	_AT(ph)SPQPSSQQTGGALK_	CL6107.Contig2_All	1 1218 minus strand PREDICTED: dynamin-2B [Vitis vinifera] >gi|297734796|emb|CBI17030.3| unnamed protein product [Vitis vinifera]	2	819.38	3.6078	0.00013622	83.167	1	11944	11518	12471	10774	10989	10952
773	ATSPQPSSQQTGGALK	16	Phospho (STY)	_ATS(ph)PQPSSQQTGGALK_	CL6107.Contig2_All	1 1218 minus strand PREDICTED: dynamin-2B [Vitis vinifera] >gi|297734796|emb|CBI17030.3| unnamed protein product [Vitis vinifera]	3	546.589	4.006	9.7998e-62	143.23	3	8092.2	9389.8	8825.3	7852.9	8921.4	7779.4
774	ATSPQPSSQQTGGALK	16	Phospho (STY)	_ATS(ph)PQPSSQQTGGALK_	CL6107.Contig2_All	1 1218 minus strand PREDICTED: dynamin-2B [Vitis vinifera] >gi|297734796|emb|CBI17030.3| unnamed protein product [Vitis vinifera]	2	819.38	3.6083	7.5426e-152	182.47	1	3716.5	4513.6	4685.5	3759.7	3972.7	3418.7
775	ATSPQPSSQQTGGALK	16	Phospho (STY)	_AT(ph)SPQPSSQQTGGALK_	CL6107.Contig2_All	1 1218 minus strand PREDICTED: dynamin-2B [Vitis vinifera] >gi|297734796|emb|CBI17030.3| unnamed protein product [Vitis vinifera]	3	546.589	1.9029	0.001851	42.947	1	0	0	0	0	0	0
776	ATSPQPSSQQTGGALK	16	Phospho (STY)	_AT(ph)SPQPSSQQTGGALK_	CL6107.Contig2_All	1 1218 minus strand PREDICTED: dynamin-2B [Vitis vinifera] >gi|297734796|emb|CBI17030.3| unnamed protein product [Vitis vinifera]	3	546.589	1.8867	0.00052509	52.185	1	1026.2	1085	1258.2	942.41	758.19	998.17
777	ATSSDNAVPSDPSVER	16	Unmodified	_ATSSDNAVPSDPSVER_	CL1017.Contig14_All	1037 1918 minus strand carbonic anhydrase [Gossypium hirsutum]	2	816.379	3.6963	1.3159e-28	113.14	1	3250.1	4547.9	3603.6	4087.3	4512.4	3666.6
778	ATSSDNAVPSDPSVER	16	Unmodified	_ATSSDNAVPSDPSVER_	CL1017.Contig14_All	1037 1918 minus strand carbonic anhydrase [Gossypium hirsutum]	2	816.379	3.5951	0.0072875	50.188	1	0	0	0	0	0	0
779	ATTSMLSDQSTPK	13	Phospho (STY)	_ATTSMLSDQST(ph)PK_	CL27722.Contig1_All	505 2133 Na/H antiporter [Gossypium hirsutum]	3	482.878	2.2228	0.0029037	48.476	1	0	0	0	0	0	0
780	ATVDGSPLSVSETSPTVK	18	Phospho (STY)	_ATVDGS(ph)PLSVSETSPTVK_	Unigene3188_All	274 930 minus strand conserved hypothetical protein [Ricinus communis] >gi|223549437|gb|EEF50925.1| conserved hypothetical protein [Ricinus communis]	3	618.963	4.3019	2.7328e-23	107.39	1	2416.2	2746.9	2477.2	3203.1	3246.6	3339.6
781	ATVDGSPLSVSETSPTVK	18	Phospho (STY)	_ATVDGSPLSVSETS(ph)PTVK_	Unigene3188_All	274 930 minus strand conserved hypothetical protein [Ricinus communis] >gi|223549437|gb|EEF50925.1| conserved hypothetical protein [Ricinus communis]	3	618.963	5.0597	3.5834e-58	132.67	1	3215	4073.7	3812.6	4598.3	4198.7	4036.5
782	ATVDGSPLSVSETSPTVK	18	Phospho (STY)	_ATVDGSPLSVSETS(ph)PTVK_	Unigene3188_All	274 930 minus strand conserved hypothetical protein [Ricinus communis] >gi|223549437|gb|EEF50925.1| conserved hypothetical protein [Ricinus communis]	4	464.474	4.1797	5.2185e-05	51.876	1	2077	2694.8	3104.3	2805.5	3049.6	2840.3
783	ATVDGSPLSVSK	12	Phospho (STY)	_ATVDGS(ph)PLSVSK_	Unigene56036_All	532 999 minus strand conserved hypothetical protein [Ricinus communis] >gi|223549437|gb|EEF50925.1| conserved hypothetical protein [Ricinus communis]	2	620.795	3.6953	2.483e-05	79.652	1	3239.7	3510.3	3349.2	4294.8	4262.4	4597.6
784	ATYEDIK	7	Unmodified	_ATYEDIK_	CL7824.Contig6_All	193 1194 minus strand glyceraldehyde-3-phosphate dehydrogenase C subunit [Gossypium hirsutum]	2	420.211	1.6527	0.025851	81.296	1	4472.4	4841	4613.7	4354.4	4067.4	4171.9
785	AVAGAGVLAGYDK	13	Unmodified	_AVAGAGVLAGYDK_	CL2343.Contig6_All	290 1426 minus strand PREDICTED: ADP,ATP carrier protein 3, mitochondrial-like [Fragaria vesca subsp. vesca]	3	397.884	4.1303	0.0077924	49.978	1	0	0	0	0	0	0
786	AVATEDGQSYAEK	13	Unmodified	_AVATEDGQSYAEK_	CL13515.Contig5_All	114 758 minus strand protein with unknown function [Ricinus communis] >gi|223534211|gb|EEF35926.1| protein with unknown function [Ricinus communis]	3	456.881	3.6148	7.0053e-10	95.417	1	0	0	0	0	0	0
787	AVDDGVNTYK	10	Unmodified	_AVDDGVNTYK_	CL4645.Contig2_All	182 739 PREDICTED: T-complex protein 1 subunit theta-like [Glycine max]	2	541.262	3.7228	0.0034327	88.338	1	15336	16082	17138	13863	13650	14724
788	AVDIPTSNNSFSTR	14	Phospho (STY)	_AVDIPTSNNS(ph)FSTR_	Unigene27443_All	1 774 nodulin family protein [Gossypium hirsutum]	3	530.238	3.1333	0.0019418	65.274	1	7215.6	8312.2	7026.8	6730.2	7143.9	7097.9
789	AVDLVQVGSSPPKK	14	Phospho (STY)	_AVDLVQVGSS(ph)PPKK_	CL27915.Contig3_All	183 1475 predicted protein [Populus trichocarpa] >gi|222849321|gb|EEE86868.1| predicted protein [Populus trichocarpa]	4	376.95	3.1203	0.00072303	58.246	1	0	0	0	0	0	0
790	AVDPVQVGSSSPK	13	Phospho (STY)	_AVDPVQVGSSS(ph)PK_	CL27915.Contig34_All	162 1787 minus strand PREDICTED: uncharacterized protein LOC101231393 [Cucumis sativus]	3	450.882	4.6761	0.0001787	80.545	1	2036.5	2779.1	2688.5	2352.7	2139.7	2070.1
791	AVDPVQVGSSSPK	13	Phospho (STY)	_AVDPVQVGSSS(ph)PK_	CL27915.Contig34_All	162 1787 minus strand PREDICTED: uncharacterized protein LOC101231393 [Cucumis sativus]	2	675.819	5.2233	6.2182e-06	85.563	1	4773.3	4911.7	5006.5	5409	4591.3	5209.2
792	AVDSLVPIGR	10	Phospho (STY)	_AVDS(ph)LVPIGR_	Unigene62632_All	827 2326 ATP synthase subunit 1, partial (mitochondrion) [Gossypium hirsutum] >gi|429465365|gb|AFZ85289.1| ATP synthase subunit 1, partial (mitochondrion) [Gossypium hirsutum] >gi|429465368|gb|AFZ85290.1| ATP synthase subunit 1, partial (mitochondrion) [Gossypium hirsutum]	2	553.784	1.8757	0.014272	53.448	1	1602.6	1750.1	1693.1	1397.3	1319.5	1377
793	AVEESDSRSSELSR	14	Phospho (STY)	_AVEESDSRS(ph)SELSR_	CL26356.Contig14_All	227 2023 predicted protein [Populus trichocarpa] >gi|222848844|gb|EEE86391.1| predicted protein [Populus trichocarpa]	3	544.568	2.3368	0.0022263	60.826	1	4653.2	5658.3	5253.5	4820	4220.3	4936.4
794	AVENSPFLEK	10	Unmodified	_AVENSPFLEK_	CL11615.Contig10_All	128 2218 HSP90-1 [Glycine max]	2	567.295	2.6498	0.00032242	99.5	1	3181.1	3004.4	3651.2	4055	4048.1	4342.5
795	AVEQGNAIATSAEGIEHNSGSK	22	Phospho (STY)	_AVEQGNAIATS(ph)AEGIEHNSGSK_	CL1173.Contig4_All	148 1659 unknown [Populus trichocarpa x Populus deltoides]	3	750.673	4.0803	8.594e-72	131.79	1	3062.9	4367.7	4278.9	3705.5	3746.3	4068.9
796	AVEQGNAIATSAEGIEHNSGSK	22	Phospho (STY)	_AVEQGNAIATSAEGIEHNS(ph)GSK_	CL1173.Contig4_All	148 1659 unknown [Populus trichocarpa x Populus deltoides]	3	750.673	4.0101	7.8371e-184	181.88	1	4554.8	5754.9	6193.6	4696.4	5305.2	5165.9
797	AVEQGNAIATSAEGIEHNSGSK	22	Phospho (STY)	_AVEQGNAIATSAEGIEHNS(ph)GSK_	CL1173.Contig4_All	148 1659 unknown [Populus trichocarpa x Populus deltoides]	4	563.256	3.3778	4.5264e-30	110.07	1	3504.5	4720.9	3970.3	3895.6	3506.3	3544.6
798	AVFDSLK	7	Phospho (STY)	_AVFDS(ph)LK_	CL2954.Contig8_All	189 830 predicted protein [Populus trichocarpa] >gi|222856497|gb|EEE94044.1| predicted protein [Populus trichocarpa]	2	430.202	2.5992	0.011489	78.939	1	4316.2	4914.5	4583.4	3767.2	3471.3	3449.7
799	AVGESASRSNELSPVVK	17	Phospho (STY)	_AVGESASRS(ph)NELSPVVK_	CL26356.Contig2_All	226 2100 minus strand ATP binding protein, putative [Ricinus communis] >gi|223529412|gb|EEF31374.1| ATP binding protein, putative [Ricinus communis]	3	603.963	5.0992	4.3888e-41	118.32	1	6587.2	7457	7931.6	6815.3	6779.3	7049.2
800	AVGLPTEDDMGNSEVGHNALGAGR	24	Oxidation (M),Phospho (STY)	_AVGLPTEDDM(ox)GNS(ph)EVGHNALGAGR_	Unigene96003_All	268 1941 minus strand Putative 2-3 biphosphoglycerate independant phosphoglycerate mutase [Vitis vinifera]	3	821.692	3.5604	1.1012e-192	178.44	1	2075.3	2753.2	2096.6	2422.9	2330.1	2151.5
801	AVGLPTEDDMGNSEVGHNALGAGR	24	Oxidation (M),Phospho (STY)	_AVGLPTEDDM(ox)GNS(ph)EVGHNALGAGR_	Unigene96003_All	268 1941 minus strand Putative 2-3 biphosphoglycerate independant phosphoglycerate mutase [Vitis vinifera]	3	821.692	3.8174	4.7677e-215	187.89	1	2284.6	2353.4	2650.5	2977.2	2358	2544.2
802	AVGLPTEDDMGNSEVGHNALGAGR	24	Oxidation (M),Phospho (STY)	_AVGLPTEDDM(ox)GNS(ph)EVGHNALGAGR_	Unigene96003_All	268 1941 minus strand Putative 2-3 biphosphoglycerate independant phosphoglycerate mutase [Vitis vinifera]	3	821.692	3.6019	4.797e-264	201.6	1	2143	1656.9	2206	2290.3	2525.2	2169.8
803	AVGLPTEDDMGNSEVGHNALGAGR	24	Oxidation (M)	_AVGLPTEDDM(ox)GNSEVGHNALGAGR_	Unigene96003_All	268 1941 minus strand Putative 2-3 biphosphoglycerate independant phosphoglycerate mutase [Vitis vinifera]	3	795.036	2.949	1.0935e-289	208.27	1	3885.8	4665.5	4436.7	4233	4036.1	3875.5
804	AVGLPTEDDMGNSEVGHNALGAGR	24	Oxidation (M)	_AVGLPTEDDM(ox)GNSEVGHNALGAGR_	Unigene96003_All	268 1941 minus strand Putative 2-3 biphosphoglycerate independant phosphoglycerate mutase [Vitis vinifera]	3	795.036	2.7575	1.2095e-107	147.87	1	3056.5	3648	3218.3	2805.3	3340	3098
805	AVGLPTEDDMGNSEVGHNALGAGR	24	Oxidation (M)	_AVGLPTEDDM(ox)GNSEVGHNALGAGR_	Unigene96003_All	268 1941 minus strand Putative 2-3 biphosphoglycerate independant phosphoglycerate mutase [Vitis vinifera]	3	795.036	2.822	0	218.44	1	2614.9	2368.9	2411.7	2000.1	2391.1	2388.5
806	AVGSGNMASPAWEGK	15	Oxidation (M),Phospho (STY)	_AVGSGNM(ox)AS(ph)PAWEGK_	Unigene42225_All	3 749 minus strand predicted protein [Populus trichocarpa] >gi|222843524|gb|EEE81071.1| predicted protein [Populus trichocarpa]	3	519.885	4.3859	0.024537	68.639	2	5042.3	5376.1	5160	5819.9	5515	5263.1
807	AVGSGNMASPAWEGK	15	Oxidation (M),Phospho (STY)	_AVGSGNM(ox)AS(ph)PAWEGK_	Unigene42225_All	3 749 minus strand predicted protein [Populus trichocarpa] >gi|222843524|gb|EEE81071.1| predicted protein [Populus trichocarpa]	2	779.324	4.568	0.0024532	68.952	1	4018.5	4329	4130.1	4350.6	4129.4	4312.1
808	AVGSSSNSLATEKPQT	16	Phospho (STY)	_AVGSS(ph)SNSLATEKPQT_	Unigene60488_All	28 1338 minus strand PREDICTED: probable S-acyltransferase At3g26935-like [Fragaria vesca subsp. vesca]	2	828.877	3.6925	1.9302e-59	137.72	1	4035.8	4313.2	4093.4	3988.7	3781.1	3777
809	AVGSSSNSLATEKPQT	16	Phospho (STY)	_AVGSS(ph)SNSLATEKPQT_	Unigene60488_All	28 1338 minus strand PREDICTED: probable S-acyltransferase At3g26935-like [Fragaria vesca subsp. vesca]	3	552.921	3.9473	5.7211e-50	131.98	1	1704.8	1963.5	1828.6	1539.3	1580.4	1533.2
810	AVLDEGGSGPSTHGGAAVATR	21	Phospho (STY)	_AVLDEGGSGPS(ph)THGGAAVATR_	CL5709.Contig1_All	170 652 minus strand suppressor of K+ transport growth defect-like protein [Gossypium hirsutum]	3	663.972	3.4509	5.6086e-29	107.58	1	5407	6085.9	6193.6	5858.6	5138.7	5693.5
811	AVLDEGGSGPSTHGGAAVATRPK	23	Phospho (STY)	_AVLDEGGSGPS(ph)THGGAAVATRPK_	CL5709.Contig1_All	170 652 minus strand suppressor of K+ transport growth defect-like protein [Gossypium hirsutum]	4	554.518	1.7168	4.954e-08	58.858	1	1454.6	1777.9	1393.4	1700.1	1476.2	1421.6
812	AVLLEGGGLQSGSPK	15	Phospho (STY)	_AVLLEGGGLQSGS(ph)PK_	CL4948.Contig8_All	425 2056 minus strand PREDICTED: CAS1 domain-containing protein 1-like [Glycine max]	3	498.252	3.523	5.5978e-06	85.563	1	664.35	1089.6	776.29	625.57	641.46	673.17
813	AVLLEGGGLQSGSPK	15	Phospho (STY)	_AVLLEGGGLQSGS(ph)PK_	CL4948.Contig8_All	425 2056 minus strand PREDICTED: CAS1 domain-containing protein 1-like [Glycine max]	2	746.874	4.264	6.5646e-06	89.011	1	1423.4	2262.8	1542.9	1503.5	1690.2	1285.9
814	AVLLEGGGLQSGSPK	15	Phospho (STY)	_AVLLEGGGLQSGS(ph)PK_	CL4948.Contig8_All	425 2056 minus strand PREDICTED: CAS1 domain-containing protein 1-like [Glycine max]	3	498.252	2.9301	2.8341e-29	114.28	1	2207.3	3095.4	2964	2568.5	2456.4	2428.5
815	AVLLEGGGLQSGSPK	15	Phospho (STY)	_AVLLEGGGLQSGS(ph)PK_	CL4948.Contig8_All	425 2056 minus strand PREDICTED: CAS1 domain-containing protein 1-like [Glycine max]	3	498.252	1.363	2.089e-30	117.18	1	2567.6	3019	3124.4	2353	2422	2612.1
816	AVLLEGGGLQSGSPK	15	Phospho (STY)	_AVLLEGGGLQS(ph)GSPK_	CL4948.Contig8_All	425 2056 minus strand PREDICTED: CAS1 domain-containing protein 1-like [Glycine max]	2	746.874		4.0335e-10	64.275	1	0	0	0	0	0	0
817	AVLLEGGGLQSGSPK	15	Phospho (STY)	_AVLLEGGGLQSGS(ph)PK_	CL4948.Contig8_All	425 2056 minus strand PREDICTED: CAS1 domain-containing protein 1-like [Glycine max]	2	746.874	2.2447	6.099e-267	209.25	2	7088.6	7642.5	8052.5	5254.1	5454.4	5263.8
818	AVLLEGGGLQSGSPK	15	Phospho (STY)	_AVLLEGGGLQSGS(ph)PK_	CL4948.Contig8_All	425 2056 minus strand PREDICTED: CAS1 domain-containing protein 1-like [Glycine max]	4	373.941	1.2809	0.0013229	68.261	1	0	0	0	0	0	0
819	AVLLEGGGLQSGSPK	15	Phospho (STY)	_AVLLEGGGLQSGS(ph)PK_	CL4948.Contig8_All	425 2056 minus strand PREDICTED: CAS1 domain-containing protein 1-like [Glycine max]	3	498.252	0.8147	0.00037502	78.501	2	1376.2	1800.3	1884.1	1306.2	1395.6	1983.5
820	AVLLEGGGLQSGSPK	15	Phospho (STY)	_AVLLEGGGLQSGS(ph)PK_	CL4948.Contig8_All	425 2056 minus strand PREDICTED: CAS1 domain-containing protein 1-like [Glycine max]	3	498.252	0.6681	0.0011486	55.437	1	0	0	0	0	0	0
821	AVLLEGGGLQSGSPK	15	Phospho (STY)	_AVLLEGGGLQSGS(ph)PK_	CL4948.Contig8_All	425 2056 minus strand PREDICTED: CAS1 domain-containing protein 1-like [Glycine max]	3	498.252	0.5764	0.0012845	62.94	1	0	0	0	0	0	0
822	AVLLEGGGLQSGSPK	15	Phospho (STY)	_AVLLEGGGLQSGS(ph)PK_	CL4948.Contig8_All	425 2056 minus strand PREDICTED: CAS1 domain-containing protein 1-like [Glycine max]	3	498.252	1.5736	3.6906e-29	113.33	1	3006.1	3249.8	2931.6	2289.9	2195.1	2528
823	AVLLEGGGLQSGSPR	15	Phospho (STY)	_AVLLEGGGLQSGS(ph)PR_	CL4948.Contig2_All	444 2075 minus strand PREDICTED: CAS1 domain-containing protein 1-like [Glycine max]	3	507.587	3.8096	8.8068e-15	100.01	1	2881.4	3679.1	2813.5	3175	2755.7	3038.7
824	AVLLEGGGLQSGSPR	15	Phospho (STY)	_AVLLEGGGLQSGS(ph)PR_	CL4948.Contig2_All	444 2075 minus strand PREDICTED: CAS1 domain-containing protein 1-like [Glycine max]	3	507.587	3.2979	0.0011488	73.057	1	1777.8	1998.8	1786.6	1741.6	1487	1610
825	AVLLEGGGLQSGSPR	15	Phospho (STY)	_AVLLEGGGLQSGS(ph)PR_	CL4948.Contig2_All	444 2075 minus strand PREDICTED: CAS1 domain-containing protein 1-like [Glycine max]	3	507.587	1.6589	6.6185e-61	142.84	1	586.58	629.68	765.46	416.55	543.31	665.66
826	AVLLEGGGLQSGSPR	15	Phospho (STY)	_AVLLEGGGLQSGS(ph)PR_	CL4948.Contig2_All	444 2075 minus strand PREDICTED: CAS1 domain-containing protein 1-like [Glycine max]	3	507.587	1.1754	5.4344e-42	130.01	2	146.63	398.78	551.61	318.35	161.2	410.69
827	AVLLEGGGLQSGSPR	15	Phospho (STY)	_AVLLEGGGLQSGS(ph)PR_	CL4948.Contig2_All	444 2075 minus strand PREDICTED: CAS1 domain-containing protein 1-like [Glycine max]	2	760.877	1.1565	1.6318e-49	134.86	2	1515.3	1632.7	1606.6	984.33	1127.9	1430.7
828	AVLLEGGGLQSGSPR	15	Phospho (STY)	_AVLLEGGGLQSGS(ph)PR_	CL4948.Contig2_All	444 2075 minus strand PREDICTED: CAS1 domain-containing protein 1-like [Glycine max]	3	507.587	1.8556	0.0013827	64.89	1	228.29	376.01	329.15	270.67	244.07	371.81
829	AVLLEGGGLQSGSPR	15	Phospho (STY)	_AVLLEGGGLQSGS(ph)PR_	CL4948.Contig2_All	444 2075 minus strand PREDICTED: CAS1 domain-containing protein 1-like [Glycine max]	2	760.877	2.313	0.00043377	82.367	1	1509	1785.2	1808.6	1460.8	1311.4	1400
830	AVLLEGGGLQSGSPR	15	Phospho (STY)	_AVLLEGGGLQSGS(ph)PR_	CL4948.Contig2_All	444 2075 minus strand PREDICTED: CAS1 domain-containing protein 1-like [Glycine max]	3	507.587	1.285	1.0861e-21	106.58	1	1528.6	1767.5	1859.4	1418.3	1238.5	1551.2
833	AVPPASSPK	9	Phospho (STY)	_AVPPAS(ph)SPK_	CL5808.Contig10_All	1369 4005 Paramyosin, putative [Ricinus communis] >gi|223550923|gb|EEF52409.1| Paramyosin, putative [Ricinus communis]	3	311.82	2.2255	0.023791	41.399	1	0	0	0	0	0	0
834	AVPPASSPK	9	Phospho (STY)	_AVPPASS(ph)PK_	CL5808.Contig10_All	1369 4005 Paramyosin, putative [Ricinus communis] >gi|223550923|gb|EEF52409.1| Paramyosin, putative [Ricinus communis]	2	467.226	3.9934	0.017272	61.932	2	15687	17208	17647	16247	16384	17588
835	AVPVPNEQAQVALTSPR	17	Phospho (STY)	_AVPVPNEQAQVALTS(ph)PR_	CL17014.Contig3_All	1 1077 unnamed protein product [Vitis vinifera]	3	619.647	2.7392	9.1857e-16	98.376	1	2471.8	2810.7	2670.4	2710.1	2810.4	2473.3
836	AVSDSGISNTTK	12	Phospho (STY)	_AVSDS(ph)GISNTTK_	CL12909.Contig1_All	135 401 conserved hypothetical protein [Ricinus communis] >gi|223532223|gb|EEF34027.1| conserved hypothetical protein [Ricinus communis]	2	630.279	1.9339	6.1939e-53	144.46	1	30269	28666	33365	24045	26160	22948
837	AVSGPLTSK	9	Phospho (STY)	_AVS(ph)GPLTSK_	Unigene22950_All	2 1627 hypothetical protein PRUPE_ppa002575mg [Prunus persica]	2	470.231	2.7092	0.028168	56.205	1	3060.5	3825.5	3929.1	3167.5	2794	3137.9
838	AVSMPEMPIK	10	Oxidation (M),Phospho (STY)	_AVS(ph)M(ox)PEMPIK_	Unigene95220_All	184 2031 conserved hypothetical protein [Ricinus communis] >gi|223544404|gb|EEF45925.1| conserved hypothetical protein [Ricinus communis]	2	599.766	4.9692	0.0092135	52.576	1	6516.2	7469.2	7508.9	5885.5	5370.9	5376.9
839	AVSMPEMPIK	10	Phospho (STY)	_AVS(ph)MPEMPIK_	Unigene95220_All	184 2031 conserved hypothetical protein [Ricinus communis] >gi|223544404|gb|EEF45925.1| conserved hypothetical protein [Ricinus communis]	2	591.769	2.3651	0.00053657	80.69	1	2659.6	2919.5	2999.5	1930.6	1689.6	2127.9
840	AVSMPEMPIK	10	Phospho (STY)	_AVS(ph)MPEMPIK_	Unigene95220_All	184 2031 conserved hypothetical protein [Ricinus communis] >gi|223544404|gb|EEF45925.1| conserved hypothetical protein [Ricinus communis]	3	394.848	1.8279	0.0038054	56.205	1	2033.3	1914.2	2161.1	2030.8	1842.4	1850.9
841	AVSPFQIPR	9	Phospho (STY)	_AVS(ph)PFQIPR_	CL27223.Contig2_All	147 3521 minus strand predicted protein [Populus trichocarpa] >gi|222872156|gb|EEF09287.1| predicted protein [Populus trichocarpa]	2	547.773	1.4641	0.01654	62.338	1	5014.6	5380.6	4623.3	4592.7	3455.3	4835.9
842	AVTSTTTLAQPQR	13	Phospho (STY)	_AVTS(ph)TTTLAQPQR_	CL6667.Contig9_All	148 378 protein with unknown function [Ricinus communis] >gi|223531849|gb|EEF33667.1| protein with unknown function [Ricinus communis]	2	727.356	3.3464	2.3067e-13	106.79	1	10315	10342	11287	9473.8	10518	9753.3
843	AVTSTTTLAQPQR	13	Phospho (STY)	_AVTST(ph)TTLAQPQR_	CL6667.Contig9_All	148 378 protein with unknown function [Ricinus communis] >gi|223531849|gb|EEF33667.1| protein with unknown function [Ricinus communis]	3	485.24	2.917	0.0028913	48.513	1	0	0	0	0	0	0
844	AVVGSGGKGTPPAGGEVEAGEGGGK	25	Phospho (STY)	_AVVGSGGKGT(ph)PPAGGEVEAGEGGGK_	CL18566.Contig5_All	299 1738 minus strand predicted protein [Populus trichocarpa] >gi|222864169|gb|EEF01300.1| predicted protein [Populus trichocarpa]	4	552.01	3.6271	7.3389e-06	51.264	1	0	0	0	0	0	0
845	AVVGSGGKGTPPAGGEVEAGEGGGK	25	Phospho (STY)	_AVVGSGGKGT(ph)PPAGGEVEAGEGGGK_	CL18566.Contig5_All	299 1738 minus strand predicted protein [Populus trichocarpa] >gi|222864169|gb|EEF01300.1| predicted protein [Populus trichocarpa]	3	735.678	5.0041	2.1934e-32	95.19	1	4624.3	5522.4	5455.4	4509.1	4044.4	4039.2
846	AVVVHADPDDLGK	13	Unmodified	_AVVVHADPDDLGK_	Unigene11559_All	141 596 cytoplasmic Cu/ZnSOD [Gossypium hirsutum]	3	445.902	3.1368	3.3152e-14	110.31	1	3289.1	4451.9	3983.2	3569.2	3730.9	3945
847	AVVVHADPDDLGK	13	Unmodified	_AVVVHADPDDLGK_	Unigene11559_All	141 596 cytoplasmic Cu/ZnSOD [Gossypium hirsutum]	4	334.678	2.8402	0.0032407	50.354	1	0	0	0	0	0	0
848	AVVVVGDK	8	Unmodified	_AVVVVGDK_	Unigene62597_All	17 928 minus strand predicted protein [Populus trichocarpa] >gi|118487850|gb|ABK95748.1| unknown [Populus trichocarpa] >gi|222848093|gb|EEE85640.1| predicted protein [Populus trichocarpa]	2	393.74	4.3474	0.02015	82.279	1	13256	13869	14925	11650	11759	11765
849	AVYECLR	7	Unmodified	_AVYECLR_	Unigene80631_All	269 1465 ribulose-1,5-bisphosphate carboxylase/oxygenase large subun (chloroplast) [Tectona grandis] >gi|438687612|emb|CCP47138.1| ribulose-1,5-bisphosphate carboxylase/oxygenase large subun (chloroplast) [Tectona grandis] >gi|438688296|emb|CCP47227.1| ribulose-1,5-bisphosphate carboxylase/oxygenase large subun (chloroplast) [Tectona grandis] >gi|438688420|emb|CCP47316.1| ribulose-1,5-bisphosphat…	2	455.726	1.3875	0.01502	86.872	1	6339.2	7359	7930.7	5916.2	5307.2	6352
850	AVYYDPETGKEDPSK	15	Unmodified	_AVYYDPETGKEDPSK_	CL10504.Contig9_All	193 828 minus strand ferredoxin--NADP reductase, putative [Ricinus communis] >gi|223537598|gb|EEF39222.1| ferredoxin--NADP reductase, putative [Ricinus communis]	3	566.933	2.6522	0.014296	66.826	1	8251	8826.9	9419.4	7353	8091.2	7204.1
851	AYDFVSQEIR	10	Unmodified	_AYDFVSQEIR_	CL6522.Contig8_All	360 1424 Photosystem II CP43 chlorophyll apoprotein [Medicago truncatula] >gi|355507094|gb|AES88236.1| Photosystem II CP43 chlorophyll apoprotein [Medicago truncatula]	2	614.304	3.9604	0.026625	59.84	1	5758.2	7997.4	7486.6	8252	6915.8	7472.5
852	AYDHGNNTETESSPEPK	17	Phospho (STY)	_AYDHGNNTETES(ph)SPEPK_	Unigene68357_All	5 1204 Paramyosin, putative [Ricinus communis] >gi|223550923|gb|EEF52409.1| Paramyosin, putative [Ricinus communis]	3	652.593	3.5631	2.4276e-17	104.18	1	3617.4	4012.6	4199.5	4203.6	4141.5	4812.2
853	AYDHGNNTETESSPEPK	17	Phospho (STY)	_AYDHGNNTETES(ph)SPEPK_	Unigene68357_All	5 1204 Paramyosin, putative [Ricinus communis] >gi|223550923|gb|EEF52409.1| Paramyosin, putative [Ricinus communis]	3	652.593	3.7085	6.25e-16	100.28	1	1573.2	2181	2267.1	1842.2	2119.6	1894.6
854	AYDHGNYTETESSPEPK	17	Phospho (STY)	_AYDHGNYTETESS(ph)PEPK_	CL5808.Contig10_All	1369 4005 Paramyosin, putative [Ricinus communis] >gi|223550923|gb|EEF52409.1| Paramyosin, putative [Ricinus communis]	3	668.933	5.021	3.4344e-69	143.4	1	4267.4	4464.6	4842.7	4422.4	4969.1	3897.8
855	AYDHGNYTETESSPEPK	17	Phospho (STY)	_AYDHGNYTETESS(ph)PEPK_	CL5808.Contig10_All	1369 4005 Paramyosin, putative [Ricinus communis] >gi|223550923|gb|EEF52409.1| Paramyosin, putative [Ricinus communis]	3	668.933	3.6478	3.6344e-80	148.75	1	6028.8	6678.3	6736.5	6375.1	6827	6273.2
856	AYDHGNYTETESSPEPK	17	Phospho (STY)	_AYDHGNYTETES(ph)SPEPK_	CL5808.Contig10_All	1369 4005 Paramyosin, putative [Ricinus communis] >gi|223550923|gb|EEF52409.1| Paramyosin, putative [Ricinus communis]	4	501.952	3.1624	2.2159e-06	82.59	1	2787.6	3232.8	3156.5	2694.2	3134.1	2489.4
857	AYDHGNYTETESSPEPK	17	Phospho (STY)	_AYDHGNYTETESS(ph)PEPK_	CL5808.Contig10_All	1369 4005 Paramyosin, putative [Ricinus communis] >gi|223550923|gb|EEF52409.1| Paramyosin, putative [Ricinus communis]	3	668.933	2.7658	7.4714e-80	147.35	1	2429.1	2794.8	2559	2059.6	2339.1	2669.8
858	AYFGGVLSPQK	11	Phospho (STY)	_AYFGGVLS(ph)PQK_	CL932.Contig8_All	476 3733 PREDICTED: pumilio homolog 1-like [Vitis vinifera]	3	416.2	3.1601	0.00016803	73.435	1	1507.6	1878.5	2356.2	1727	2323.2	2087.6
859	AYFPDDGVLDR	11	Unmodified	_AYFPDDGVLDR_	CL14297.Contig3_All	76 4296 hypothetical protein PRUPE_ppa000243mg [Prunus persica]	2	634.301		0.0077649	44.543	1	0	0	0	0	0	0
860	AYGALKDSTK	10	Phospho (STY)	_AYGALKDS(ph)TK_	CL5998.Contig5_All	223 1893 clathrin assembly protein, putative [Ricinus communis] >gi|223532822|gb|EEF34597.1| clathrin assembly protein, putative [Ricinus communis]	3	378.513	3.8527	0.018814	43.405	1	4605.1	4914.3	5511.1	3938.4	4299.5	4739.6
861	AYLFPEGAAR	10	Unmodified	_AYLFPEGAAR_	CL12902.Contig8_All	60 590 monodehydroascorbate reductase [Malpighia glabra]	2	547.785	1.8106	0.0038498	75.652	1	4167	4159.2	4087.8	4663.3	3526.2	4308.9
862	AYSDDDVVR	9	Unmodified	_AYSDDDVVR_	Unigene78414_All	550 1422 annexin AnxGb3 [Gossypium barbadense]	2	520.238	0.5149	0.014885	86.898	1	2187.4	2458.2	2454	2394.9	2591.3	2745.1
863	AYTLTHSDITSK	12	Phospho (STY)	_AYT(ph)LTHSDITSK_	CL1443.Contig57_All	2 151 predicted protein [Populus trichocarpa] >gi|222841886|gb|EEE79433.1| predicted protein [Populus trichocarpa]	3	472.885	2.7471	1.5413e-14	111.12	1	2544.8	2998.3	3966.4	5246.7	4889.6	5782.9
864	AYVDDTPR	8	Unmodified	_AYVDDTPR_	CL10347.Contig3_All	179 2347 glutamyl-tRNA synthetase, cytoplasmic, putative [Ricinus communis] >gi|223548556|gb|EEF50047.1| glutamyl-tRNA synthetase, cytoplasmic, putative [Ricinus communis]	2	468.725	2.6672	0.003575	89.401	1	9634.6	11712	12057	11199	10687	10380
866	DADGHGTHTASTAAGR	16	Unmodified	_DADGHGTHTASTAAGR_	CL14536.Contig4_All	153 1169 Cucumisin precursor, putative [Ricinus communis] >gi|223526194|gb|EEF28521.1| Cucumisin precursor, putative [Ricinus communis]	4	381.925	-0.56177	0.00060767	55.975	1	1845.2	2091.8	2453.4	1969.1	1719.8	1735
867	DADSESESGSWFK	13	Phospho (STY)	_DADSES(ph)ESGSWFK_	CL12976.Contig1_All	346 1242 minus strand caspase, putative [Ricinus communis] >gi|223542000|gb|EEF43545.1| caspase, putative [Ricinus communis]	3	508.856	2.7614	1.758e-06	86.497	1	3354.4	4148.5	4178.5	3866	3844.6	4262.6
868	DADSESESGSWFK	13	Phospho (STY)	_DADS(ph)ESESGSWFK_	CL12976.Contig1_All	346 1242 minus strand caspase, putative [Ricinus communis] >gi|223542000|gb|EEF43545.1| caspase, putative [Ricinus communis]	2	762.78	4.276	2.3942e-99	166.48	1	3589.6	4561.9	5193	5293.8	6073	5941.6
869	DADSESESGSWFK	13	Phospho (STY)	_DADS(ph)ESESGSWFK_	CL12976.Contig1_All	346 1242 minus strand caspase, putative [Ricinus communis] >gi|223542000|gb|EEF43545.1| caspase, putative [Ricinus communis]	3	508.856	3.0505	0.0015793	56.793	1	0	0	0	0	0	0
870	DADSESESGSWFK	13	Phospho (STY)	_DADS(ph)ESESGSWFK_	CL12976.Contig1_All	346 1242 minus strand caspase, putative [Ricinus communis] >gi|223542000|gb|EEF43545.1| caspase, putative [Ricinus communis]	2	762.78	4.7176	0.0046014	60.307	1	2940	3229	2697.5	3315.9	3465	3345.6
871	DAEISSSPQGTDHR	14	Phospho (STY)	_DAEISSS(ph)PQGTDHR_	CL3330.Contig1_All	276 2528 PREDICTED: uncharacterized protein LOC100243076 [Vitis vinifera]	3	527.218	3.0358	0.0018588	68.576	1	2112	2344.4	2369.5	2241.1	1979.2	2271.6
874	DAIASGVDGYDADVK	15	Unmodified	_DAIASGVDGYDADVK_	Unigene16275_All	155 2641 PREDICTED: protein TIC110, chloroplastic-like [Cucumis sativus]	3	499.235	3.6915	0.0026545	74.966	1	6017.4	6178.5	5982.8	5160.1	5030.7	5578.6
875	DAIQEQMER	9	Oxidation (M)	_DAIQEQM(ox)ER_	CL17455.Contig3_All	2578 4098 ATP synthase CF1 alpha subunit [Gossypium hirsutum] >gi|372290991|ref|YP_005087678.1| ATP synthase CF1 alpha subunit (chloroplast) [Gossypium raimondii] >gi|372291093|ref|YP_005087774.1| ATP synthase CF1 alpha subunit (chloroplast) [Gossypium darwinii] >gi|372291448|ref|YP_005088265.1| ATP synthase alpha subunit (chloroplast) [Gossypium tomentosum] >gi|372291834|ref|YP_005088901.1| ATP …	2	568.256		0.0093325	40.616	1	0	0	0	0	0	0
876	DAISQDSTQGMK	12	Oxidation (M)	_DAISQDSTQGM(ox)K_	Unigene9740_All	99 2219 heat shock protein, putative [Ricinus communis] >gi|223534226|gb|EEF35941.1| heat shock protein, putative [Ricinus communis]	2	648.79	3.3489	6.4725e-10	105.99	1	4178.9	4917	4203.1	3256.5	3577.2	3988.5
877	DAISQDSTQGMK	12	Oxidation (M)	_DAISQDSTQGM(ox)K_	Unigene9740_All	99 2219 heat shock protein, putative [Ricinus communis] >gi|223534226|gb|EEF35941.1| heat shock protein, putative [Ricinus communis]	3	432.863	2.6079	3.3799e-43	138.42	1	996.4	1027.3	1130.1	851.44	1225.4	1008.5
878	DAISQDSTQGMK	12	Oxidation (M)	_DAISQDSTQGM(ox)K_	Unigene9740_All	99 2219 heat shock protein, putative [Ricinus communis] >gi|223534226|gb|EEF35941.1| heat shock protein, putative [Ricinus communis]	2	648.79	3.7641	3.5072e-27	124.42	1	3671.3	4070.9	4294	3328	3734.6	3534.2
879	DAISQDSTQGMK	12	Unmodified	_DAISQDSTQGMK_	Unigene9740_All	99 2219 heat shock protein, putative [Ricinus communis] >gi|223534226|gb|EEF35941.1| heat shock protein, putative [Ricinus communis]	2	640.793	4.3943	1.6609e-42	137.8	1	7800	7937.2	8664.6	7397.3	7116.1	6669.7
880	DAISQDSTQGMK	12	Unmodified	_DAISQDSTQGMK_	Unigene9740_All	99 2219 heat shock protein, putative [Ricinus communis] >gi|223534226|gb|EEF35941.1| heat shock protein, putative [Ricinus communis]	3	427.531	3.3997	6.3018e-07	89.44	1	0	0	0	0	0	0
881	DAKPPISPINTAVER	15	Phospho (STY)	_DAKPPIS(ph)PINTAVER_	CL1893.Contig13_All	16 267 PREDICTED: uncharacterized protein At1g15400-like [Cucumis sativus] >gi|449484181|ref|XP_004156808.1| PREDICTED: uncharacterized protein At1g15400-like [Cucumis sativus]	3	563.285	3.1709	0.0047636	42.529	1	0	0	0	0	0	0
882	DANFVGYTYK	10	Phospho (STY)	_DANFVGYT(ph)YK_	CL1191.Contig9_All	223 1932 PREDICTED: serine/threonine-protein kinase 38-like [Vitis vinifera] >gi|297740906|emb|CBI31088.3| unnamed protein product [Vitis vinifera]	3	419.844	2.4032	0.014859	42.317	1	1792.7	1860	1718.7	2578.1	2488.4	2433.8
883	DANFVGYTYK	10	Phospho (STY)	_DANFVGYT(ph)YK_	CL1191.Contig9_All	223 1932 PREDICTED: serine/threonine-protein kinase 38-like [Vitis vinifera] >gi|297740906|emb|CBI31088.3| unnamed protein product [Vitis vinifera]	2	629.263	3.0281	0.0014866	75.764	2	3449.4	4112.3	3924.6	4891.5	6181.9	5229.6
884	DANNLPSPDR	10	Unmodified	_DANNLPSPDR_	CL22238.Contig1_All	11 1393 Glucan endo-1,3-beta-glucosidase precursor, putative [Ricinus communis] >gi|223546657|gb|EEF48155.1| Glucan endo-1,3-beta-glucosidase precursor, putative [Ricinus communis]	2	549.762	1.3626	8.3923e-07	106.38	1	14747	18604	16978	17521	16122	16586
885	DARIPLSTTHPQMDLWLGNR	20	Oxidation (M),3 Phospho (STY)	_DARIPLS(ph)T(ph)T(ph)HPQM(ox)DLWLGNR_	CL6505.Contig1_All	114 776 minus strand PREDICTED: ribosome biogenesis GTPase A-like [Fragaria vesca subsp. vesca]	2	1289.04	0.9622	3.7698e-05	54.764	1	1867.2	1946.6	2507.1	8544.8	8864.7	8568
886	DASAAAESLEK	11	Unmodified	_DASAAAESLEK_	CL28046.Contig1_All	2 166 minus strand PREDICTED: ran-binding protein 1 homolog c-like [Vitis vinifera]	3	364.512	4.5953	0.00086489	71.153	1	4849.8	5422.3	5698.7	4719	4363.7	4277.9
887	DASAAAESLEK	11	Unmodified	_DASAAAESLEK_	CL28046.Contig1_All	2 166 minus strand PREDICTED: ran-binding protein 1 homolog c-like [Vitis vinifera]	2	546.264	5.4631	0.0001269	81.278	1	15237	18229	16964	15467	14895	15053
888	DAVGLSLDK	9	Unmodified	_DAVGLSLDK_	Unigene2298_All	119 1945 PREDICTED: ruBisCO large subunit-binding protein subunit beta, chloroplastic [Vitis vinifera] >gi|297743227|emb|CBI36094.3| unnamed protein product [Vitis vinifera]	2	459.251	2.4018	0.0186	69.721	1	8863	9185.4	9745.2	7068	6805.8	7468.1
889	DAVTYTEHAR	10	Unmodified	_DAVTYTEHAR_	Unigene54357_All	1 192 histone H4 [Zea mays]	3	388.188	1.2373	7.3752e-05	100.79	1	10757	10495	9529.3	9223	8894.5	9479.3
890	DAVTYTEHAR	10	Unmodified	_DAVTYTEHAR_	Unigene54357_All	1 192 histone H4 [Zea mays]	3	388.188	2.6312	4.7581e-37	140.05	1	2715	2456.2	2658.8	2538.6	1745.5	2386.1
891	DAVTYTEHAR	10	Unmodified	_DAVTYTEHAR_	Unigene54357_All	1 192 histone H4 [Zea mays]	2	581.778	2.9179	6.6167e-09	110.84	1	4755.2	5652.2	5776.9	5525.4	4747.6	4741.3
892	DAVTYTEHAR	10	Unmodified	_DAVTYTEHAR_	Unigene54357_All	1 192 histone H4 [Zea mays]	3	388.188	1.0009	4.5949e-37	140.17	1	4875.1	5788.7	5902.1	5132.5	4395.1	4977.4
893	DAVTYTEHAR	10	Unmodified	_DAVTYTEHAR_	Unigene54357_All	1 192 histone H4 [Zea mays]	2	581.778	1.7687	1.1557e-17	123.62	1	9530.6	10186	9923.2	9075.1	8951.3	8859
894	DAVTYTEHAR	10	Unmodified	_DAVTYTEHAR_	Unigene54357_All	1 192 histone H4 [Zea mays]	3	388.188	1.9429	6.9799e-17	117.71	1	0	0	0	0	0	0
895	DAVTYTEHAR	10	Unmodified	_DAVTYTEHAR_	Unigene54357_All	1 192 histone H4 [Zea mays]	3	388.188	1.2178	0.013829	54.259	1	0	0	0	0	0	0
896	DAVTYTEHAR	10	Unmodified	_DAVTYTEHAR_	Unigene54357_All	1 192 histone H4 [Zea mays]	3	388.188	0.7907	5.6336e-17	118.91	1	0	0	0	0	0	0
897	DAVTYTEHAR	10	Unmodified	_DAVTYTEHAR_	Unigene54357_All	1 192 histone H4 [Zea mays]	3	388.188	1.7308	0.0021378	72.2	1	10114	12653	12139	9951	9461.3	9477.2
898	DAVTYTEHAR	10	Unmodified	_DAVTYTEHAR_	Unigene54357_All	1 192 histone H4 [Zea mays]	3	388.188	1.4209	6.9623e-24	130.41	1	2473.4	2762.3	2591.5	2091.2	1956.6	2237.5
899	DAYVGDEAQSK	11	Unmodified	_DAYVGDEAQSK_	CL28067.Contig20_All	242 1369 actin [Gossypium hirsutum] >gi|324984005|gb|ADY68785.1| actin [Gossypium raimondii] >gi|324984007|gb|ADY68786.1| actin [Gossypium barbadense] >gi|324984009|gb|ADY68787.1| actin [Gossypium barbadense] >gi|324984011|gb|ADY68788.1| actin [Gossypium hirsutum] >gi|324984013|gb|ADY68789.1| actin [Gossypium hirsutum] >gi|345103853|gb|AEN70748.1| actin 1 [Gossypium laxum] >gi|345103855|gb|AEN707…	3	394.847		0.00015306	60.255	1	0	0	0	0	0	0
900	DAYVGDEAQSK	11	Unmodified	_DAYVGDEAQSK_	CL28067.Contig20_All	242 1369 actin [Gossypium hirsutum] >gi|324984005|gb|ADY68785.1| actin [Gossypium raimondii] >gi|324984007|gb|ADY68786.1| actin [Gossypium barbadense] >gi|324984009|gb|ADY68787.1| actin [Gossypium barbadense] >gi|324984011|gb|ADY68788.1| actin [Gossypium hirsutum] >gi|324984013|gb|ADY68789.1| actin [Gossypium hirsutum] >gi|345103853|gb|AEN70748.1| actin 1 [Gossypium laxum] >gi|345103855|gb|AEN707…	2	591.767	4.3264	1.5514e-05	88.101	1	5422.8	6897.1	6500.6	4926.1	5040.3	5883.5
901	DAYVGDEAQSK	11	Unmodified	_DAYVGDEAQSK_	CL28067.Contig20_All	242 1369 actin [Gossypium hirsutum] >gi|324984005|gb|ADY68785.1| actin [Gossypium raimondii] >gi|324984007|gb|ADY68786.1| actin [Gossypium barbadense] >gi|324984009|gb|ADY68787.1| actin [Gossypium barbadense] >gi|324984011|gb|ADY68788.1| actin [Gossypium hirsutum] >gi|324984013|gb|ADY68789.1| actin [Gossypium hirsutum] >gi|345103853|gb|AEN70748.1| actin 1 [Gossypium laxum] >gi|345103855|gb|AEN707…	3	394.847	1.4315	5.6655e-05	79.659	1	1386.7	1722.1	1491.6	1526.2	1656.7	1317.2
902	DAYVGDEAQSK	11	Unmodified	_DAYVGDEAQSK_	CL28067.Contig20_All	242 1369 actin [Gossypium hirsutum] >gi|324984005|gb|ADY68785.1| actin [Gossypium raimondii] >gi|324984007|gb|ADY68786.1| actin [Gossypium barbadense] >gi|324984009|gb|ADY68787.1| actin [Gossypium barbadense] >gi|324984011|gb|ADY68788.1| actin [Gossypium hirsutum] >gi|324984013|gb|ADY68789.1| actin [Gossypium hirsutum] >gi|345103853|gb|AEN70748.1| actin 1 [Gossypium laxum] >gi|345103855|gb|AEN707…	2	591.767	1.9824	6.0263e-19	122.39	1	2528.9	3449.8	2669.9	2354.1	2542.3	2164.5
903	DAYVGDEAQSK	11	Unmodified	_DAYVGDEAQSK_	CL28067.Contig20_All	242 1369 actin [Gossypium hirsutum] >gi|324984005|gb|ADY68785.1| actin [Gossypium raimondii] >gi|324984007|gb|ADY68786.1| actin [Gossypium barbadense] >gi|324984009|gb|ADY68787.1| actin [Gossypium barbadense] >gi|324984011|gb|ADY68788.1| actin [Gossypium hirsutum] >gi|324984013|gb|ADY68789.1| actin [Gossypium hirsutum] >gi|345103853|gb|AEN70748.1| actin 1 [Gossypium laxum] >gi|345103855|gb|AEN707…	3	394.847	3.0792	0.010594	51.286	1	2919	3258.6	3309.3	3423.9	2439.4	3235
904	DAYVGDEAQSK	11	Unmodified	_DAYVGDEAQSK_	CL28067.Contig20_All	242 1369 actin [Gossypium hirsutum] >gi|324984005|gb|ADY68785.1| actin [Gossypium raimondii] >gi|324984007|gb|ADY68786.1| actin [Gossypium barbadense] >gi|324984009|gb|ADY68787.1| actin [Gossypium barbadense] >gi|324984011|gb|ADY68788.1| actin [Gossypium hirsutum] >gi|324984013|gb|ADY68789.1| actin [Gossypium hirsutum] >gi|345103853|gb|AEN70748.1| actin 1 [Gossypium laxum] >gi|345103855|gb|AEN707…	3	394.847	2.4635	0.0030261	65.179	1	0	0	0	0	0	0
905	DDASDSKVPSPVAGTSVSNVGFR	23	Phospho (STY)	_DDASDSKVPS(ph)PVAGTSVSNVGFR_	Unigene8210_All	196 1230 DNA binding protein, putative [Ricinus communis] >gi|223538760|gb|EEF40360.1| DNA binding protein, putative [Ricinus communis]	3	791.364	4.0907	3.1329e-42	112.39	2	5579.3	5674.4	6285.9	5039.1	5464.7	4764.7
906	DDASDSKVPSPVAGTSVSNVGFR	23	Phospho (STY)	_DDASDSKVPS(ph)PVAGTSVSNVGFR_	Unigene8210_All	196 1230 DNA binding protein, putative [Ricinus communis] >gi|223538760|gb|EEF40360.1| DNA binding protein, putative [Ricinus communis]	4	593.775	3.9375	5.5586e-13	67.911	1	0	0	0	0	0	0
907	DDASGSKLPSPVAGTSVSNVGFR	23	2 Phospho (STY)	_DDASGS(ph)KLPS(ph)PVAGTSVSNVGFR_	Unigene22773_All	63 1082 minus strand DNA binding protein, putative [Ricinus communis] >gi|223538760|gb|EEF40360.1| DNA binding protein, putative [Ricinus communis]	3	803.356	4.28	6.8297e-29	102.56	1	2713.7	3046.7	3139	4663.8	4010.4	4059.7
908	DDASGSKLPSPVAGTSVSNVGFR	23	2 Phospho (STY)	_DDAS(ph)GSKLPS(ph)PVAGTSVSNVGFR_	Unigene22773_All	63 1082 minus strand DNA binding protein, putative [Ricinus communis] >gi|223538760|gb|EEF40360.1| DNA binding protein, putative [Ricinus communis]	4	602.769	3.0855	1.2529e-19	75.343	1	2928.8	2450.7	3077.5	3024.4	2209.9	2692.9
909	DDDERDGRNDSPR	13	Phospho (STY)	_DDDERDGRNDS(ph)PR_	CL7165.Contig18_All	788 1408 unnamed protein product [Vitis vinifera]	3	542.876	-0.18783	0.018766	40.857	1	600.21	609.64	765.65	719.29	844.65	905.02
910	DDDERDGRNDSPR	13	Phospho (STY)	_DDDERDGRNDS(ph)PR_	CL7165.Contig18_All	788 1408 unnamed protein product [Vitis vinifera]	3	542.876	0.5873	0.0031284	70.197	1	2343.5	2091.1	1956.6	2458.9	1322.5	1960.6
911	DDEGIVVNK	9	Unmodified	_DDEGIVVNK_	CL7573.Contig9_All	202 756 minus strand PREDICTED: ferredoxin--NADP reductase, leaf isozyme, chloroplastic-like isoform 2 [Glycine max]	2	494.751	3.9609	0.013907	85.355	1	0	0	0	0	0	0
912	DDEGIVVNK	9	Unmodified	_DDEGIVVNK_	CL7573.Contig9_All	202 756 minus strand PREDICTED: ferredoxin--NADP reductase, leaf isozyme, chloroplastic-like isoform 2 [Glycine max]	3	330.17	2.5304	0.0080509	68.016	1	6559.5	7358.6	7872.6	7368.8	6249.3	6645
913	DDENVNSQPFMR	12	Oxidation (M)	_DDENVNSQPFM(ox)R_	Unigene80631_All	269 1465 ribulose-1,5-bisphosphate carboxylase/oxygenase large subun (chloroplast) [Tectona grandis] >gi|438687612|emb|CCP47138.1| ribulose-1,5-bisphosphate carboxylase/oxygenase large subun (chloroplast) [Tectona grandis] >gi|438688296|emb|CCP47227.1| ribulose-1,5-bisphosphate carboxylase/oxygenase large subun (chloroplast) [Tectona grandis] >gi|438688420|emb|CCP47316.1| ribulose-1,5-bisphosphat…	3	489.877	2.4927	0.0032086	51.726	1	2438.3	3070.2	2321.7	2076.8	2024.7	2126.5
914	DDENVNSQPFMR	12	Oxidation (M)	_DDENVNSQPFM(ox)R_	Unigene80631_All	269 1465 ribulose-1,5-bisphosphate carboxylase/oxygenase large subun (chloroplast) [Tectona grandis] >gi|438687612|emb|CCP47138.1| ribulose-1,5-bisphosphate carboxylase/oxygenase large subun (chloroplast) [Tectona grandis] >gi|438688296|emb|CCP47227.1| ribulose-1,5-bisphosphate carboxylase/oxygenase large subun (chloroplast) [Tectona grandis] >gi|438688420|emb|CCP47316.1| ribulose-1,5-bisphosphat…	2	734.312	2.9713	0.0043295	62.732	1	4093.1	4023	3870.9	3962.8	4634	4294.3
915	DDENVNSQPFMR	12	Oxidation (M)	_DDENVNSQPFM(ox)R_	Unigene80631_All	269 1465 ribulose-1,5-bisphosphate carboxylase/oxygenase large subun (chloroplast) [Tectona grandis] >gi|438687612|emb|CCP47138.1| ribulose-1,5-bisphosphate carboxylase/oxygenase large subun (chloroplast) [Tectona grandis] >gi|438688296|emb|CCP47227.1| ribulose-1,5-bisphosphate carboxylase/oxygenase large subun (chloroplast) [Tectona grandis] >gi|438688420|emb|CCP47316.1| ribulose-1,5-bisphosphat…	3	489.877	3.2461	2.6143e-07	95.138	2	3060.4	3019.9	3360.8	2853	2677.1	2556.9
916	DDENVNSQPFMR	12	Oxidation (M)	_DDENVNSQPFM(ox)R_	Unigene80631_All	269 1465 ribulose-1,5-bisphosphate carboxylase/oxygenase large subun (chloroplast) [Tectona grandis] >gi|438687612|emb|CCP47138.1| ribulose-1,5-bisphosphate carboxylase/oxygenase large subun (chloroplast) [Tectona grandis] >gi|438688296|emb|CCP47227.1| ribulose-1,5-bisphosphate carboxylase/oxygenase large subun (chloroplast) [Tectona grandis] >gi|438688420|emb|CCP47316.1| ribulose-1,5-bisphosphat…	2	734.312	4.1292	0.0063031	55.196	2	9689.7	11502	11437	9794.8	10037	9050.5
917	DDENVNSQPFMR	12	Oxidation (M)	_DDENVNSQPFM(ox)R_	Unigene80631_All	269 1465 ribulose-1,5-bisphosphate carboxylase/oxygenase large subun (chloroplast) [Tectona grandis] >gi|438687612|emb|CCP47138.1| ribulose-1,5-bisphosphate carboxylase/oxygenase large subun (chloroplast) [Tectona grandis] >gi|438688296|emb|CCP47227.1| ribulose-1,5-bisphosphate carboxylase/oxygenase large subun (chloroplast) [Tectona grandis] >gi|438688420|emb|CCP47316.1| ribulose-1,5-bisphosphat…	2	734.312	3.0543	0.0029709	67.634	1	8005.8	8100.6	8950.4	8397.4	8320.4	8236.1
918	DDENVNSQPFMR	12	Oxidation (M)	_DDENVNSQPFM(ox)R_	Unigene80631_All	269 1465 ribulose-1,5-bisphosphate carboxylase/oxygenase large subun (chloroplast) [Tectona grandis] >gi|438687612|emb|CCP47138.1| ribulose-1,5-bisphosphate carboxylase/oxygenase large subun (chloroplast) [Tectona grandis] >gi|438688296|emb|CCP47227.1| ribulose-1,5-bisphosphate carboxylase/oxygenase large subun (chloroplast) [Tectona grandis] >gi|438688420|emb|CCP47316.1| ribulose-1,5-bisphosphat…	2	734.312	3.3437	0.00067839	75.483	3	18118	21244	18489	19275	17070	18579
919	DDENVNSQPFMR	12	Oxidation (M)	_DDENVNSQPFM(ox)R_	Unigene80631_All	269 1465 ribulose-1,5-bisphosphate carboxylase/oxygenase large subun (chloroplast) [Tectona grandis] >gi|438687612|emb|CCP47138.1| ribulose-1,5-bisphosphate carboxylase/oxygenase large subun (chloroplast) [Tectona grandis] >gi|438688296|emb|CCP47227.1| ribulose-1,5-bisphosphate carboxylase/oxygenase large subun (chloroplast) [Tectona grandis] >gi|438688420|emb|CCP47316.1| ribulose-1,5-bisphosphat…	3	489.877	2.89	0.0082099	45.507	1	1014.2	900.46	842.9	949.67	654.78	1109.1
920	DDENVNSQPFMR	12	Oxidation (M)	_DDENVNSQPFM(ox)R_	Unigene80631_All	269 1465 ribulose-1,5-bisphosphate carboxylase/oxygenase large subun (chloroplast) [Tectona grandis] >gi|438687612|emb|CCP47138.1| ribulose-1,5-bisphosphate carboxylase/oxygenase large subun (chloroplast) [Tectona grandis] >gi|438688296|emb|CCP47227.1| ribulose-1,5-bisphosphate carboxylase/oxygenase large subun (chloroplast) [Tectona grandis] >gi|438688420|emb|CCP47316.1| ribulose-1,5-bisphosphat…	2	734.312	1.0444	0.0039149	64.827	2	2631.8	2592.4	2983.8	2662.1	2724	2727.6
921	DDENVNSQPFMR	12	Oxidation (M)	_DDENVNSQPFM(ox)R_	Unigene80631_All	269 1465 ribulose-1,5-bisphosphate carboxylase/oxygenase large subun (chloroplast) [Tectona grandis] >gi|438687612|emb|CCP47138.1| ribulose-1,5-bisphosphate carboxylase/oxygenase large subun (chloroplast) [Tectona grandis] >gi|438688296|emb|CCP47227.1| ribulose-1,5-bisphosphate carboxylase/oxygenase large subun (chloroplast) [Tectona grandis] >gi|438688420|emb|CCP47316.1| ribulose-1,5-bisphosphat…	2	734.312	3.6897	0.0035472	66.004	1	2543.7	2608.7	2702.7	2140.7	2557.8	2994
922	DDENVNSQPFMR	12	Oxidation (M)	_DDENVNSQPFM(ox)R_	Unigene80631_All	269 1465 ribulose-1,5-bisphosphate carboxylase/oxygenase large subun (chloroplast) [Tectona grandis] >gi|438687612|emb|CCP47138.1| ribulose-1,5-bisphosphate carboxylase/oxygenase large subun (chloroplast) [Tectona grandis] >gi|438688296|emb|CCP47227.1| ribulose-1,5-bisphosphate carboxylase/oxygenase large subun (chloroplast) [Tectona grandis] >gi|438688420|emb|CCP47316.1| ribulose-1,5-bisphosphat…	2	734.312	2.8226	0.0050235	59.227	1	2384.6	2841.4	2966	2380	2846.3	2422.6
923	DDENVNSQPFMR	12	Oxidation (M)	_DDENVNSQPFM(ox)R_	Unigene80631_All	269 1465 ribulose-1,5-bisphosphate carboxylase/oxygenase large subun (chloroplast) [Tectona grandis] >gi|438687612|emb|CCP47138.1| ribulose-1,5-bisphosphate carboxylase/oxygenase large subun (chloroplast) [Tectona grandis] >gi|438688296|emb|CCP47227.1| ribulose-1,5-bisphosphate carboxylase/oxygenase large subun (chloroplast) [Tectona grandis] >gi|438688420|emb|CCP47316.1| ribulose-1,5-bisphosphat…	2	734.312	2.0449	0.00076494	75.102	2	6316.9	6595.3	7828.6	7071.8	7942.7	7868.9
924	DDENVNSQPFMR	12	Unmodified	_DDENVNSQPFMR_	Unigene80631_All	269 1465 ribulose-1,5-bisphosphate carboxylase/oxygenase large subun (chloroplast) [Tectona grandis] >gi|438687612|emb|CCP47138.1| ribulose-1,5-bisphosphate carboxylase/oxygenase large subun (chloroplast) [Tectona grandis] >gi|438688296|emb|CCP47227.1| ribulose-1,5-bisphosphate carboxylase/oxygenase large subun (chloroplast) [Tectona grandis] >gi|438688420|emb|CCP47316.1| ribulose-1,5-bisphosphat…	2	726.315	2.4264	2.0103e-93	168.31	1	6942.5	7257.2	7300.6	7743.3	6869	7485.9
925	DDENVNSQPFMR	12	Unmodified	_DDENVNSQPFMR_	Unigene80631_All	269 1465 ribulose-1,5-bisphosphate carboxylase/oxygenase large subun (chloroplast) [Tectona grandis] >gi|438687612|emb|CCP47138.1| ribulose-1,5-bisphosphate carboxylase/oxygenase large subun (chloroplast) [Tectona grandis] >gi|438688296|emb|CCP47227.1| ribulose-1,5-bisphosphate carboxylase/oxygenase large subun (chloroplast) [Tectona grandis] >gi|438688420|emb|CCP47316.1| ribulose-1,5-bisphosphat…	2	726.315	3.5603	2.8206e-34	131.66	1	8949.9	9352.1	9806.3	9694.7	10028	10524
926	DDENVNSQPFMR	12	Unmodified	_DDENVNSQPFMR_	Unigene80631_All	269 1465 ribulose-1,5-bisphosphate carboxylase/oxygenase large subun (chloroplast) [Tectona grandis] >gi|438687612|emb|CCP47138.1| ribulose-1,5-bisphosphate carboxylase/oxygenase large subun (chloroplast) [Tectona grandis] >gi|438688296|emb|CCP47227.1| ribulose-1,5-bisphosphate carboxylase/oxygenase large subun (chloroplast) [Tectona grandis] >gi|438688420|emb|CCP47316.1| ribulose-1,5-bisphosphat…	2	726.315	3.4574	2.985e-34	131.35	1	4138	4503.8	3596.4	3910.9	4067.4	4744.4
927	DDENVNSQPFMR	12	Unmodified	_DDENVNSQPFMR_	Unigene80631_All	269 1465 ribulose-1,5-bisphosphate carboxylase/oxygenase large subun (chloroplast) [Tectona grandis] >gi|438687612|emb|CCP47138.1| ribulose-1,5-bisphosphate carboxylase/oxygenase large subun (chloroplast) [Tectona grandis] >gi|438688296|emb|CCP47227.1| ribulose-1,5-bisphosphate carboxylase/oxygenase large subun (chloroplast) [Tectona grandis] >gi|438688420|emb|CCP47316.1| ribulose-1,5-bisphosphat…	3	484.546	2.6388	0.0047682	51.359	1	0	0	0	0	0	0
928	DDENVNSQPFMR	12	Unmodified	_DDENVNSQPFMR_	Unigene80631_All	269 1465 ribulose-1,5-bisphosphate carboxylase/oxygenase large subun (chloroplast) [Tectona grandis] >gi|438687612|emb|CCP47138.1| ribulose-1,5-bisphosphate carboxylase/oxygenase large subun (chloroplast) [Tectona grandis] >gi|438688296|emb|CCP47227.1| ribulose-1,5-bisphosphate carboxylase/oxygenase large subun (chloroplast) [Tectona grandis] >gi|438688420|emb|CCP47316.1| ribulose-1,5-bisphosphat…	3	484.546	1.6452	1.4933e-08	103.46	1	6311.1	7701	7301.5	6103.3	5284.2	6468.5
929	DDENVNSQPFMR	12	Unmodified	_DDENVNSQPFMR_	Unigene80631_All	269 1465 ribulose-1,5-bisphosphate carboxylase/oxygenase large subun (chloroplast) [Tectona grandis] >gi|438687612|emb|CCP47138.1| ribulose-1,5-bisphosphate carboxylase/oxygenase large subun (chloroplast) [Tectona grandis] >gi|438688296|emb|CCP47227.1| ribulose-1,5-bisphosphate carboxylase/oxygenase large subun (chloroplast) [Tectona grandis] >gi|438688420|emb|CCP47316.1| ribulose-1,5-bisphosphat…	2	726.315	2.063	7.58e-93	164.53	1	9979.6	11742	11843	10354	9458.8	9869.3
930	DDENVNSQPFMR	12	Unmodified	_DDENVNSQPFMR_	Unigene80631_All	269 1465 ribulose-1,5-bisphosphate carboxylase/oxygenase large subun (chloroplast) [Tectona grandis] >gi|438687612|emb|CCP47138.1| ribulose-1,5-bisphosphate carboxylase/oxygenase large subun (chloroplast) [Tectona grandis] >gi|438688296|emb|CCP47227.1| ribulose-1,5-bisphosphate carboxylase/oxygenase large subun (chloroplast) [Tectona grandis] >gi|438688420|emb|CCP47316.1| ribulose-1,5-bisphosphat…	2	726.315	1.3407	0.030874	46.88	1	537.73	652.02	473.79	585.57	468.21	561.1
931	DDENVNSQPFMR	12	Unmodified	_DDENVNSQPFMR_	Unigene80631_All	269 1465 ribulose-1,5-bisphosphate carboxylase/oxygenase large subun (chloroplast) [Tectona grandis] >gi|438687612|emb|CCP47138.1| ribulose-1,5-bisphosphate carboxylase/oxygenase large subun (chloroplast) [Tectona grandis] >gi|438688296|emb|CCP47227.1| ribulose-1,5-bisphosphate carboxylase/oxygenase large subun (chloroplast) [Tectona grandis] >gi|438688420|emb|CCP47316.1| ribulose-1,5-bisphosphat…	3	484.546	1.7278	2.8445e-05	79.089	1	9728.8	11518	10938	9371.9	9723.2	8451.7
932	DDENVNSQPFMR	12	Unmodified	_DDENVNSQPFMR_	Unigene80631_All	269 1465 ribulose-1,5-bisphosphate carboxylase/oxygenase large subun (chloroplast) [Tectona grandis] >gi|438687612|emb|CCP47138.1| ribulose-1,5-bisphosphate carboxylase/oxygenase large subun (chloroplast) [Tectona grandis] >gi|438688296|emb|CCP47227.1| ribulose-1,5-bisphosphate carboxylase/oxygenase large subun (chloroplast) [Tectona grandis] >gi|438688420|emb|CCP47316.1| ribulose-1,5-bisphosphat…	2	726.315	3.1901	1.3019e-128	179.59	1	8597.9	9947.1	10659	9660.2	10422	9536.8
933	DDENVNSQPFMR	12	Unmodified	_DDENVNSQPFMR_	Unigene80631_All	269 1465 ribulose-1,5-bisphosphate carboxylase/oxygenase large subun (chloroplast) [Tectona grandis] >gi|438687612|emb|CCP47138.1| ribulose-1,5-bisphosphate carboxylase/oxygenase large subun (chloroplast) [Tectona grandis] >gi|438688296|emb|CCP47227.1| ribulose-1,5-bisphosphate carboxylase/oxygenase large subun (chloroplast) [Tectona grandis] >gi|438688420|emb|CCP47316.1| ribulose-1,5-bisphosphat…	2	726.315	2.6977	4.5086e-64	151.74	1	4401.6	5627.5	5263.3	5806.6	5458.1	4509
934	DDENVNSQPFMR	12	Unmodified	_DDENVNSQPFMR_	Unigene80631_All	269 1465 ribulose-1,5-bisphosphate carboxylase/oxygenase large subun (chloroplast) [Tectona grandis] >gi|438687612|emb|CCP47138.1| ribulose-1,5-bisphosphate carboxylase/oxygenase large subun (chloroplast) [Tectona grandis] >gi|438688296|emb|CCP47227.1| ribulose-1,5-bisphosphate carboxylase/oxygenase large subun (chloroplast) [Tectona grandis] >gi|438688420|emb|CCP47316.1| ribulose-1,5-bisphosphat…	2	726.315	1.9388	7.4128e-93	164.64	1	3556.2	3800	3792.4	3832.8	3280.8	3544.5
935	DDENVNSQPFMR	12	Unmodified	_DDENVNSQPFMR_	Unigene80631_All	269 1465 ribulose-1,5-bisphosphate carboxylase/oxygenase large subun (chloroplast) [Tectona grandis] >gi|438687612|emb|CCP47138.1| ribulose-1,5-bisphosphate carboxylase/oxygenase large subun (chloroplast) [Tectona grandis] >gi|438688296|emb|CCP47227.1| ribulose-1,5-bisphosphate carboxylase/oxygenase large subun (chloroplast) [Tectona grandis] >gi|438688420|emb|CCP47316.1| ribulose-1,5-bisphosphat…	3	484.546	1.1239	0.0027347	59.155	1	0	0	0	0	0	0
936	DDFIEKDSSR	10	Phospho (STY)	_DDFIEKDS(ph)SR_	Unigene80631_All	269 1465 ribulose-1,5-bisphosphate carboxylase/oxygenase large subun (chloroplast) [Tectona grandis] >gi|438687612|emb|CCP47138.1| ribulose-1,5-bisphosphate carboxylase/oxygenase large subun (chloroplast) [Tectona grandis] >gi|438688296|emb|CCP47227.1| ribulose-1,5-bisphosphate carboxylase/oxygenase large subun (chloroplast) [Tectona grandis] >gi|438688420|emb|CCP47316.1| ribulose-1,5-bisphosphat…	2	646.264	4.0444	0.029395	59.248	1	3752.9	4283.9	3347.8	4536.3	3876.1	3924.5
937	DDFIEKDSSR	10	Phospho (STY)	_DDFIEKDS(ph)SR_	Unigene80631_All	269 1465 ribulose-1,5-bisphosphate carboxylase/oxygenase large subun (chloroplast) [Tectona grandis] >gi|438687612|emb|CCP47138.1| ribulose-1,5-bisphosphate carboxylase/oxygenase large subun (chloroplast) [Tectona grandis] >gi|438688296|emb|CCP47227.1| ribulose-1,5-bisphosphate carboxylase/oxygenase large subun (chloroplast) [Tectona grandis] >gi|438688420|emb|CCP47316.1| ribulose-1,5-bisphosphat…	3	431.178	2.8677	0.023371	40.941	1	2370.2	2647.2	2399.7	2242.2	2145.7	2527
938	DDFIEKDSSR	10	Phospho (STY)	_DDFIEKDS(ph)SR_	Unigene80631_All	269 1465 ribulose-1,5-bisphosphate carboxylase/oxygenase large subun (chloroplast) [Tectona grandis] >gi|438687612|emb|CCP47138.1| ribulose-1,5-bisphosphate carboxylase/oxygenase large subun (chloroplast) [Tectona grandis] >gi|438688296|emb|CCP47227.1| ribulose-1,5-bisphosphate carboxylase/oxygenase large subun (chloroplast) [Tectona grandis] >gi|438688420|emb|CCP47316.1| ribulose-1,5-bisphosphat…	3	431.178	3.511	0.0056519	54.898	1	3468.2	4026.2	3974.2	3824.8	3810.9	3869.8
939	DDFLSPPPRPYEYDYGDSR	19	Phospho (STY)	_DDFLS(ph)PPPRPYEYDYGDSR_	CL2303.Contig5_All	206 928 clathrin assembly protein, putative [Ricinus communis] >gi|223545449|gb|EEF46954.1| clathrin assembly protein, putative [Ricinus communis]	3	790.33	2.9818	0.0019265	40.986	1	4109.9	4251.3	3881.2	4501.1	3164.8	3587
940	DDKADGYLVDK	11	Unmodified	_DDKADGYLVDK_	Unigene96453_All	110 1555 6-phosphogluconate dehydrogenase, putative [Ricinus communis] >gi|223529624|gb|EEF31571.1| 6-phosphogluconate dehydrogenase, putative [Ricinus communis]	3	413.535	4.3368	0.01304	63.181	1	0	0	0	0	0	0
941	DDKGDGYLVDK	11	Unmodified	_DDKGDGYLVDK_	CL8579.Contig3_All	223 1668 6-phosphogluconate dehydrogenase, putative [Ricinus communis] >gi|223529624|gb|EEF31571.1| 6-phosphogluconate dehydrogenase, putative [Ricinus communis]	3	408.863	3.2267	0.0067803	67.997	1	6935.7	8002.9	7213.4	6389.6	6055	6360.8
942	DDNHQSNLNSEAQQQTDER	19	Unmodified	_DDNHQSNLNSEAQQQTDER_	CL4238.Contig3_All	124 1689 folylpolyglutamate synthase, putative [Ricinus communis] >gi|223536513|gb|EEF38160.1| folylpolyglutamate synthase, putative [Ricinus communis]	3	743.651	1.5329	1.8541e-172	177.02	1	1058.5	941.67	1016	709.51	759.95	937.25
943	DDNHQSNLNSEAQQQTDER	19	Unmodified	_DDNHQSNLNSEAQQQTDER_	CL4238.Contig3_All	124 1689 folylpolyglutamate synthase, putative [Ricinus communis] >gi|223536513|gb|EEF38160.1| folylpolyglutamate synthase, putative [Ricinus communis]	3	743.651	2.6353	0	227.64	1	754.47	803.62	853.07	881.55	983.17	941.75
944	DDNHQSNLNSEAQQQTDER	19	Unmodified	_DDNHQSNLNSEAQQQTDER_	CL4238.Contig3_All	124 1689 folylpolyglutamate synthase, putative [Ricinus communis] >gi|223536513|gb|EEF38160.1| folylpolyglutamate synthase, putative [Ricinus communis]	3	743.651	2.0838	3.7714e-261	205.87	1	826.8	782.01	794.37	772.01	581.12	861.91
945	DDNPIGATLIGR	12	Unmodified	_DDNPIGATLIGR_	Unigene8852_All	267 2687 phospholipase D alpha [Gossypium raimondii] >gi|196166537|gb|ACG70839.1| phospholipase D alpha [Gossypium raimondii] >gi|257815665|gb|ACV70145.1| phospholipase D [Gossypium raimondii] >gi|291192055|gb|ADD83101.1| PLDalpha [Gossypium hirsutum] >gi|291192056|gb|ADD83102.1| PLDalpha [Gossypium hirsutum] >gi|291192058|gb|ADD83103.1| PLDalpha isoform 1 [Gossypium hirsutum] >gi|291192062|gb|AD…	2	621.328	2.2688	0.00041665	77.42	1	3611	4449.6	4626.6	4376.3	3325	4363.9
946	DDNPIGATLIGR	12	Unmodified	_DDNPIGATLIGR_	Unigene8852_All	267 2687 phospholipase D alpha [Gossypium raimondii] >gi|196166537|gb|ACG70839.1| phospholipase D alpha [Gossypium raimondii] >gi|257815665|gb|ACV70145.1| phospholipase D [Gossypium raimondii] >gi|291192055|gb|ADD83101.1| PLDalpha [Gossypium hirsutum] >gi|291192056|gb|ADD83102.1| PLDalpha [Gossypium hirsutum] >gi|291192058|gb|ADD83103.1| PLDalpha isoform 1 [Gossypium hirsutum] >gi|291192062|gb|AD…	2	621.328	2.0247	1.8204e-06	88.075	1	3790.2	4187.8	4204.3	3948.4	3752.9	3741.8
947	DDSSVENKDIEEGSDDSDR	19	Unmodified	_DDSSVENKDIEEGSDDSDR_	CL18047.Contig3_All	43 270 conserved hypothetical protein [Ricinus communis] >gi|223540148|gb|EEF41725.1| conserved hypothetical protein [Ricinus communis]	3	704.621	3.7027	8.1811e-08	71.001	1	4036.8	5374	5158.8	4467.4	4895.6	4178.4
948	DDSSVENKDIEEGSDDSDR	19	Unmodified	_DDSSVENKDIEEGSDDSDR_	CL18047.Contig3_All	43 270 conserved hypothetical protein [Ricinus communis] >gi|223540148|gb|EEF41725.1| conserved hypothetical protein [Ricinus communis]	3	704.621	4.0815	1.0755e-09	86.557	1	3656.4	5136.8	4698.3	4577	4045	4607.1
949	DDSSVENKDIEEGSDDSDR	19	Unmodified	_DDSSVENKDIEEGSDDSDR_	CL18047.Contig3_All	43 270 conserved hypothetical protein [Ricinus communis] >gi|223540148|gb|EEF41725.1| conserved hypothetical protein [Ricinus communis]	3	704.621	3.64	1.3829e-12	92.289	1	3323.3	4098.4	3805.4	3965	3670.7	3633.4
950	DDSYVKK	7	Phospho (STY)	_DDS(ph)YVKK_	Unigene78830_All	5 1309 predicted protein [Populus trichocarpa] >gi|222853011|gb|EEE90558.1| predicted protein [Populus trichocarpa]	3	312.135	4.0134	0.02713	42.19	1	4328.5	5495.1	4936.7	4709.1	3730.5	4074.7
951	DEAEQLVVK	9	Unmodified	_DEAEQLVVK_	Unigene33485_All	504 965 minus strand proteasome subunit beta type 6,9, putative [Ricinus communis] >gi|223532621|gb|EEF34407.1| proteasome subunit beta type 6,9, putative [Ricinus communis]	2	515.774	4.8034	0.010479	77.744	1	0	0	0	0	0	0
952	DEAFEIWSR	9	Unmodified	_DEAFEIWSR_	CL10388.Contig6_All	136 1911 minus strand PREDICTED: methylenetetrahydrofolate reductase 2-like [Cucumis sativus] >gi|449523165|ref|XP_004168595.1| PREDICTED: methylenetetrahydrofolate reductase 2-like [Cucumis sativus]	2	576.77	2.332	0.028779	67.334	1	2022.3	2142.6	2142.3	1430.7	1970.6	1994
953	DEDASPLIHDHVSPHAEDYPR	21	Phospho (STY)	_DEDASPLIHDHVS(ph)PHAEDYPR_	CL7658.Contig2_All	122 1783 minus strand predicted protein [Populus trichocarpa] >gi|222851577|gb|EEE89124.1| predicted protein [Populus trichocarpa]	4	620.768	2.1292	1.5717e-144	168.79	1	2097.9	2301.5	2671.4	1860.2	1980.6	2382
954	DEEVNYFPSR	10	Unmodified	_DEEVNYFPSR_	CL1184.Contig12_All	2 1195 minus strand RecName: Full=Catalase isozyme 2 >gi|18488|emb|CAA39998.1| subunit 2 of cotton catalase [Gossypium hirsutum]	2	628.283	2.6321	0.010242	69.864	1	4460.3	4518.3	4441.1	4607.6	4069	4832.4
955	DEGIDLLK	8	Unmodified	_DEGIDLLK_	Unigene9740_All	99 2219 heat shock protein, putative [Ricinus communis] >gi|223534226|gb|EEF35941.1| heat shock protein, putative [Ricinus communis]	2	451.745	4.3441	0.0020366	97.431	1	5300.9	5373.6	5653.4	5121.3	5209.2	4814.9
956	DEGIDLLK	8	Unmodified	_DEGIDLLK_	Unigene9740_All	99 2219 heat shock protein, putative [Ricinus communis] >gi|223534226|gb|EEF35941.1| heat shock protein, putative [Ricinus communis]	3	301.499	3.367	0.027218	60.436	1	1606.2	2242.5	2023.5	1689.8	1895	1872.1
957	DEIGLSLDK	9	Unmodified	_DEIGLSLDK_	CL7292.Contig9_All	52 1872 minus strand rubisco subunit binding-protein beta subunit, rubb, putative [Ricinus communis] >gi|223537354|gb|EEF38983.1| rubisco subunit binding-protein beta subunit, rubb, putative [Ricinus communis]	2	495.261	2.9076	8.4124e-07	108.47	1	4210	4015.3	4363.9	3959.5	3339.1	3296
958	DEKEQQQQQQSAGK	14	Unmodified	_DEKEQQQQQQSAGK_	CL20507.Contig2_All	106 453 minus strand WD-repeat protein, putative [Ricinus communis] >gi|223546569|gb|EEF48067.1| WD-repeat protein, putative [Ricinus communis]	3	544.592	3.19	6.8642e-184	195.6	1	5781.1	6861.6	6503.2	5719.5	5675.2	5716.9
959	DEKEQQQQQSAGK	13	Unmodified	_DEKEQQQQQSAGK_	CL20507.Contig8_All	205 1641 minus strand FVE-2 protein [Dimocarpus longan]	3	501.906	2.8597	1.1311e-12	105.14	1	5843.5	5816.9	5308.4	5153.3	5136.4	5141
960	DELLQNPTSLK	11	Unmodified	_DELLQNPTSLK_	CL17721.Contig2_All	40 1029 minus strand acidic chitinase [Elaeagnus umbellata]	2	629.338	4.5261	2.0027e-05	90.412	1	3107.1	2675.5	3016.6	3508.8	3014	3730.5
961	DEQPPLWDGTTK	12	Unmodified	_DEQPPLWDGTTK_	Unigene47362_All	63 1049 conserved hypothetical protein [Ricinus communis] >gi|223546102|gb|EEF47605.1| conserved hypothetical protein [Ricinus communis]	3	462.889	3.9842	0.0022029	64.104	1	3576.7	4360.9	4939.6	3695.5	3195.9	3581.2
962	DEVFAIENR	9	Unmodified	_DEVFAIENR_	CL23158.Contig4_All	155 997 minus strand predicted protein [Populus trichocarpa] >gi|222871289|gb|EEF08420.1| predicted protein [Populus trichocarpa]	2	546.77	3.1056	1.9868e-06	105.17	1	4636.8	4420.6	4434.6	4448.9	4330.8	4649.9
963	DFDPDSLR	8	Unmodified	_DFDPDSLR_	CL3789.Contig4_All	177 1004 dual specificity protein phosphatase, putative [Ricinus communis] >gi|223539977|gb|EEF41555.1| dual specificity protein phosphatase, putative [Ricinus communis]	2	482.722	2.0473	0.0027126	90.709	1	7720.2	8935.5	8388.4	7314.1	7267.3	7862.7
964	DFDSLGTDGGPGPQR	15	Unmodified	_DFDSLGTDGGPGPQR_	Unigene52921_All	89 685 minus strand polyadenylate-binding protein, putative [Ricinus communis] >gi|223547431|gb|EEF48926.1| polyadenylate-binding protein, putative [Ricinus communis]	3	506.899	3.3716	1.0973e-33	119.17	1	7099.8	8011.7	7505.5	7211.6	6661.2	7308.9
965	DFDSLGTDGGPGPQR	15	Unmodified	_DFDSLGTDGGPGPQR_	Unigene52921_All	89 685 minus strand polyadenylate-binding protein, putative [Ricinus communis] >gi|223547431|gb|EEF48926.1| polyadenylate-binding protein, putative [Ricinus communis]	2	759.845	4.1195	0.0062096	76.574	1	10463	11848	12170	10808	11064	11457
966	DFESLGTDGGPGPQR	15	Unmodified	_DFESLGTDGGPGPQR_	CL5704.Contig6_All	94 690 polyadenylate-binding protein, putative [Ricinus communis] >gi|223547431|gb|EEF48926.1| polyadenylate-binding protein, putative [Ricinus communis]	3	511.571	2.2456	2.342e-40	123.95	1	8329.5	10147	9455.9	8180.4	7503.2	7977
967	DFGSMNMDELLR	12	2 Oxidation (M),Phospho (STY)	_DFGS(ph)M(ox)NM(ox)DELLR_	CL26750.Contig23_All	542 1618 DNA binding protein, putative [Ricinus communis] >gi|223550910|gb|EEF52396.1| DNA binding protein, putative [Ricinus communis]	2	770.296	3.238	0.0010742	57.788	1	2796.1	4036.4	3551.1	4422.4	4436	4762.5
968	DFGSMNMDELLR	12	2 Oxidation (M),Phospho (STY)	_DFGS(ph)M(ox)NM(ox)DELLR_	CL26750.Contig23_All	542 1618 DNA binding protein, putative [Ricinus communis] >gi|223550910|gb|EEF52396.1| DNA binding protein, putative [Ricinus communis]	3	513.867	2.5397	0.0029058	43.592	1	1663.2	1822.7	1698.5	1661.7	1591.5	1892.9
969	DFGSMNMDELLR	12	2 Oxidation (M),Phospho (STY)	_DFGS(ph)M(ox)NM(ox)DELLR_	CL26750.Contig23_All	542 1618 DNA binding protein, putative [Ricinus communis] >gi|223550910|gb|EEF52396.1| DNA binding protein, putative [Ricinus communis]	2	770.296	3.7058	0.003538	46.797	1	3757.5	4036.7	4198.6	5209.2	5607.4	5692
970	DFGSMNMDELLR	12	Oxidation (M),Phospho (STY)	_DFGS(ph)MNM(ox)DELLR_	CL26750.Contig23_All	542 1618 DNA binding protein, putative [Ricinus communis] >gi|223550910|gb|EEF52396.1| DNA binding protein, putative [Ricinus communis]	2	762.299	2.7425	0.00074269	69.431	1	2474.9	2835	2476.1	3164.7	2943.3	3258.3
971	DFMIQGGDFDK	11	Oxidation (M)	_DFM(ox)IQGGDFDK_	CL3175.Contig1_All	86 820 PREDICTED: peptidyl-prolyl cis-trans isomerase CYP20-2, chloroplastic-like [Vitis vinifera] >gi|296088703|emb|CBI38153.3| unnamed protein product [Vitis vinifera]	3	430.189	2.4043	2.6576e-06	86.114	1	2190.6	2671.3	2655.3	2049.4	2098.6	2378
972	DFMIQGGDFDK	11	Oxidation (M)	_DFM(ox)IQGGDFDK_	CL3175.Contig1_All	86 820 PREDICTED: peptidyl-prolyl cis-trans isomerase CYP20-2, chloroplastic-like [Vitis vinifera] >gi|296088703|emb|CBI38153.3| unnamed protein product [Vitis vinifera]	2	644.779	4.1255	1.0382e-05	89.43	1	3871.9	4043.6	4195.7	3919	3585.1	4054.9
973	DFMIQGGDFDK	11	Unmodified	_DFMIQGGDFDK_	CL3175.Contig1_All	86 820 PREDICTED: peptidyl-prolyl cis-trans isomerase CYP20-2, chloroplastic-like [Vitis vinifera] >gi|296088703|emb|CBI38153.3| unnamed protein product [Vitis vinifera]	2	636.782	2.6953	7.0639e-06	96.464	1	2530.9	3012.3	3206.9	2664.3	2925.2	2480.6
974	DFNSFNSPGFAR	12	Phospho (STY)	_DFNS(ph)FNSPGFAR_	Unigene87622_All	1289 1537 PREDICTED: receptor-like serine/threonine-protein kinase ALE2 [Vitis vinifera] >gi|296088299|emb|CBI36744.3| unnamed protein product [Vitis vinifera]	2	719.793	2.391	0.0023023	62.469	1	2288.5	2165	2054.2	1501.5	1773.2	1498
975	DFSIPAK	7	Phospho (STY)	_DFS(ph)IPAK_	CL2258.Contig6_All	114 1097 Nucleoporin NUP53, putative [Ricinus communis] >gi|223544890|gb|EEF46405.1| Nucleoporin NUP53, putative [Ricinus communis]	2	429.194	2.4856	0.015566	76.064	1	3512.1	3847.5	3732.8	2498.5	2556.5	2025.5
977	DFSVANVSGALQSDGR	16	Phospho (STY)	_DFSVANVS(ph)GALQSDGR_	CL1191.Contig22_All	263 1798 hypothetical protein PRUPE_ppa003790mg [Prunus persica]	3	568.253	3.1497	0.00047619	69.765	1	3782	4080	4074.1	3702.9	3174.5	3661.6
978	DFSVANVSGALQSDGR	16	Phospho (STY)	_DFSVANVS(ph)GALQSDGR_	CL1191.Contig22_All	263 1798 hypothetical protein PRUPE_ppa003790mg [Prunus persica]	2	851.875	3.8672	2.1395e-21	104.52	1	2928.4	3430.6	3345.8	2333	2001.5	1855.1
979	DFWQVDDR	8	Unmodified	_DFWQVDDR_	CL17083.Contig3_All	59 706 hypothetical protein PRUPE_ppa011178mg [Prunus persica]	2	540.741	2.7234	0.0037867	89.08	1	5820	6635.3	6588	6351.3	6557.3	5402.5
980	DGATLTAAETSR	12	Unmodified	_DGATLTAAETSR_	Unigene23007_All	731 1432 PREDICTED: uncharacterized protein At3g49140-like [Fragaria vesca subsp. vesca]	2	596.794	3.5918	0.0058447	66.56	1	8228.1	9896.2	7155.9	8182.7	4776.8	7134.5
981	DGATLTAAETSR	12	Unmodified	_DGATLTAAETSR_	Unigene23007_All	731 1432 PREDICTED: uncharacterized protein At3g49140-like [Fragaria vesca subsp. vesca]	2	596.794	2.773	0.012153	53.237	1	7650.1	8614.1	7028.6	6727.5	5074	6293.7
982	DGATLTAAETSR	12	Unmodified	_DGATLTAAETSR_	Unigene23007_All	731 1432 PREDICTED: uncharacterized protein At3g49140-like [Fragaria vesca subsp. vesca]	2	596.794	3.2148	0.0087493	59.265	2	8451.9	10012	6872.6	7710.8	4262.9	6487.4
983	DGATLTAAETSR	12	Unmodified	_DGATLTAAETSR_	Unigene23007_All	731 1432 PREDICTED: uncharacterized protein At3g49140-like [Fragaria vesca subsp. vesca]	2	596.794	1.9347	0.0031425	70.942	1	5430.6	6409.4	4821.9	5343.2	2897.3	4619.7
984	DGATLTAAETSR	12	Unmodified	_DGATLTAAETSR_	Unigene23007_All	731 1432 PREDICTED: uncharacterized protein At3g49140-like [Fragaria vesca subsp. vesca]	2	596.794	2.3484	0.00121	75.416	1	4485.7	5567.3	4575.8	4502.2	2648	3767.6
985	DGATLTAAETSR	12	Unmodified	_DGATLTAAETSR_	Unigene23007_All	731 1432 PREDICTED: uncharacterized protein At3g49140-like [Fragaria vesca subsp. vesca]	2	596.794	1.807	0.0087493	59.265	1	6092.5	7596.9	5403.9	5628.6	2947.1	5343.9
986	DGEDRDWMQAWTNSTNQDNK	20	Oxidation (M)	_DGEDRDWM(ox)QAWTNSTNQDNK_	CL24566.Contig2_All	64 546 hypothetical protein PRUPE_ppa022968mg, partial [Prunus persica]	3	809.668	2.0981	1.3504e-33	115.54	1	3529	4120.1	3913.2	4840.1	5654.9	6089.3
987	DGEDRDWMQAWTNSTNQDNK	20	Oxidation (M)	_DGEDRDWM(ox)QAWTNSTNQDNK_	CL24566.Contig2_All	64 546 hypothetical protein PRUPE_ppa022968mg, partial [Prunus persica]	4	607.503	0.7975	1.1554e-08	62.648	1	4592.1	5231.4	5218.8	5824.2	5236.6	5592.1
988	DGNVDLNADR	10	Unmodified	_DGNVDLNADR_	Unigene18906_All	210 1400 hypothetical protein VITISV_039693 [Vitis vinifera]	2	544.752	1.0301	0.028516	58.699	2	8156.9	10289	6964.3	6937.8	4295.7	6674.4
989	DGNVDLNADR	10	Unmodified	_DGNVDLNADR_	Unigene18906_All	210 1400 hypothetical protein VITISV_039693 [Vitis vinifera]	2	544.752	1.2933	0.028516	58.699	1	5252.5	6139.2	4890.5	4425.2	2249.1	3772.4
990	DGSSFGLTPK	10	Phospho (STY)	_DGSSFGLT(ph)PK_	CL9922.Contig9_All	129 2978 cell division control protein, putative [Ricinus communis] >gi|223538777|gb|EEF40377.1| cell division control protein, putative [Ricinus communis]	2	544.737	4.8817	0.0015745	89.747	2	13303	14153	14077	12277	11594	11237
991	DGSSFGLTPK	10	Phospho (STY)	_DGSSFGLT(ph)PK_	CL9922.Contig9_All	129 2978 cell division control protein, putative [Ricinus communis] >gi|223538777|gb|EEF40377.1| cell division control protein, putative [Ricinus communis]	3	363.494	3.7158	0.00098055	69.864	1	4842.4	5376.7	5747.4	4976.7	4325.2	4013.1
992	DGSVGQSHHVHR	12	Phospho (STY)	_DGS(ph)VGQSHHVHR_	CL9868.Contig33_All	269 1807 receptor serine-threonine protein kinase, putative [Ricinus communis] >gi|223543968|gb|EEF45494.1| receptor serine-threonine protein kinase, putative [Ricinus communis]	3	465.869	0.1412	0.00020927	73.279	1	1415.4	1184.9	1608.2	1139.6	982.19	1417.6
993	DGVYPEK	7	Unmodified	_DGVYPEK_	CL28015.Contig2_All	123 713 minus strand PSI reaction center subunit II [Citrus sinensis]	3	269.801	3.2299	0.031785	67.032	1	6144.5	7454.4	8023.4	7831.9	7774.3	7102.1
994	DHDDSNYK	8	Unmodified	_DHDDSNYK_	CL6946.Contig1_All	2 223 minus strand unnamed protein product [Vitis vinifera]	3	331.802	-0.05114	0.00065865	95.815	1	6444.1	7311	6280.6	6136	6278.7	6706.4
995	DHFNTDAK	8	Unmodified	_DHFNTDAK_	Unigene36013_All	263 1135 minus strand PREDICTED: tyrosine--tRNA ligase-like [Solanum lycopersicum]	3	316.479	2.4297	0.011982	73.233	1	4565.6	4230.4	4787.8	3874.6	4019.3	3903.5
996	DHISDQFTSR	10	Phospho (STY)	_DHISDQFT(ph)SR_	Unigene24014_All	250 3732 minus strand PREDICTED: uncharacterized protein LOC100257013 [Vitis vinifera] >gi|147772468|emb|CAN65102.1| hypothetical protein VITISV_021043 [Vitis vinifera]	3	429.178	1.8309	0.0029413	58.04	1	6594	7752.8	7821.2	7377.6	6585.9	7765.2
997	DHSPTLVEHR	10	Phospho (STY)	_DHS(ph)PTLVEHR_	Unigene1987_All	2 451 minus strand predicted protein [Populus trichocarpa] >gi|222856781|gb|EEE94328.1| predicted protein [Populus trichocarpa]	3	424.191	2.6936	0.008554	48.532	1	0	0	0	0	0	0
998	DHTVSATHGDMDQN	14	Oxidation (M)	_DHTVSATHGDM(ox)DQN_	CL27220.Contig14_All	184 1131 PREDICTED: eukaryotic initiation factor 4A-8-like [Cucumis sativus] >gi|449476633|ref|XP_004154791.1| PREDICTED: eukaryotic initiation factor 4A-8-like [Cucumis sativus]	3	515.207	-0.02631	1.7217e-27	120.57	1	413.43	512.26	669.46	585.83	398.36	529.92
999	DHTVSATHGDMDQNTR	16	Oxidation (M)	_DHTVSATHGDM(ox)DQNTR_	CL27220.Contig7_All	185 1423 PREDICTED: eukaryotic initiation factor 4A-8-like [Cucumis sativus] >gi|449476633|ref|XP_004154791.1| PREDICTED: eukaryotic initiation factor 4A-8-like [Cucumis sativus]	3	600.924	0.468	2.806e-34	119	1	509.2	1023	415.46	528.56	594.39	598.04
1000	DHTVSATHGDMDQNTR	16	Oxidation (M)	_DHTVSATHGDM(ox)DQNTR_	CL27220.Contig7_All	185 1423 PREDICTED: eukaryotic initiation factor 4A-8-like [Cucumis sativus] >gi|449476633|ref|XP_004154791.1| PREDICTED: eukaryotic initiation factor 4A-8-like [Cucumis sativus]	4	450.945	-0.23089	5.1605e-35	121.32	1	218.97	565.84	409.8	425.87	389.33	270.47
1001	DHTVSATHGDMDQNTR	16	Oxidation (M)	_DHTVSATHGDM(ox)DQNTR_	CL27220.Contig7_All	185 1423 PREDICTED: eukaryotic initiation factor 4A-8-like [Cucumis sativus] >gi|449476633|ref|XP_004154791.1| PREDICTED: eukaryotic initiation factor 4A-8-like [Cucumis sativus]	3	600.924	0.3788	7.9906e-73	148.7	1	634.98	824.29	772.63	622.29	591.83	682
1002	DHTVSATHGDMDQNTR	16	Oxidation (M)	_DHTVSATHGDM(ox)DQNTR_	CL27220.Contig7_All	185 1423 PREDICTED: eukaryotic initiation factor 4A-8-like [Cucumis sativus] >gi|449476633|ref|XP_004154791.1| PREDICTED: eukaryotic initiation factor 4A-8-like [Cucumis sativus]	4	450.945	-0.80248	1.5939e-06	85.473	1	1475.6	1523.8	1604	1004.8	1634.2	1337.7
1003	DHTVSATHGDMDQNTR	16	Oxidation (M)	_DHTVSATHGDM(ox)DQNTR_	CL27220.Contig7_All	185 1423 PREDICTED: eukaryotic initiation factor 4A-8-like [Cucumis sativus] >gi|449476633|ref|XP_004154791.1| PREDICTED: eukaryotic initiation factor 4A-8-like [Cucumis sativus]	3	600.924	-0.07303	3.1779e-116	164.01	2	3080.9	3442.9	3392.7	2618.3	3399.5	2891.6
1004	DHTVSATHGDMDQNTR	16	Oxidation (M)	_DHTVSATHGDM(ox)DQNTR_	CL27220.Contig7_All	185 1423 PREDICTED: eukaryotic initiation factor 4A-8-like [Cucumis sativus] >gi|449476633|ref|XP_004154791.1| PREDICTED: eukaryotic initiation factor 4A-8-like [Cucumis sativus]	3	600.924	0.766	0.00081406	73.802	1	396.27	386.12	390.89	360.74	425.68	433.5
1005	DHTVSATHGDMDQNTR	16	Oxidation (M)	_DHTVSATHGDM(ox)DQNTR_	CL27220.Contig7_All	185 1423 PREDICTED: eukaryotic initiation factor 4A-8-like [Cucumis sativus] >gi|449476633|ref|XP_004154791.1| PREDICTED: eukaryotic initiation factor 4A-8-like [Cucumis sativus]	4	450.945	0.2017	1.031e-34	118.71	3	777.9	770.7	911.01	923.73	891.3	843.83
1006	DHTVSATHGDMDQNTR	16	Oxidation (M)	_DHTVSATHGDM(ox)DQNTR_	CL27220.Contig7_All	185 1423 PREDICTED: eukaryotic initiation factor 4A-8-like [Cucumis sativus] >gi|449476633|ref|XP_004154791.1| PREDICTED: eukaryotic initiation factor 4A-8-like [Cucumis sativus]	3	600.924	0.7924	6.1159e-102	160.63	2	632.21	667.2	1020.8	648.73	737.17	748.97
1007	DHTVSATHGDMDQNTR	16	Oxidation (M)	_DHTVSATHGDM(ox)DQNTR_	CL27220.Contig7_All	185 1423 PREDICTED: eukaryotic initiation factor 4A-8-like [Cucumis sativus] >gi|449476633|ref|XP_004154791.1| PREDICTED: eukaryotic initiation factor 4A-8-like [Cucumis sativus]	4	450.945	-0.01624	9.5483e-05	78.95	1	908.71	1240	958.86	830.45	1076	754.06
1008	DHTVSATHGDMDQNTR	16	Oxidation (M)	_DHTVSATHGDM(ox)DQNTR_	CL27220.Contig7_All	185 1423 PREDICTED: eukaryotic initiation factor 4A-8-like [Cucumis sativus] >gi|449476633|ref|XP_004154791.1| PREDICTED: eukaryotic initiation factor 4A-8-like [Cucumis sativus]	3	600.924	0.5063	1.3029e-29	115.56	1	767.5	1184.8	546.52	710.7	727.71	668.67
1009	DHTVSATHGDMDQNTR	16	Oxidation (M)	_DHTVSATHGDM(ox)DQNTR_	CL27220.Contig7_All	185 1423 PREDICTED: eukaryotic initiation factor 4A-8-like [Cucumis sativus] >gi|449476633|ref|XP_004154791.1| PREDICTED: eukaryotic initiation factor 4A-8-like [Cucumis sativus]	4	450.945	0.2629	1.5646e-07	90.706	2	2926.9	4009.6	3642.8	3347.1	3660.7	3519.7
1010	DHTVSATHGDMDQNTR	16	Oxidation (M)	_DHTVSATHGDM(ox)DQNTR_	CL27220.Contig7_All	185 1423 PREDICTED: eukaryotic initiation factor 4A-8-like [Cucumis sativus] >gi|449476633|ref|XP_004154791.1| PREDICTED: eukaryotic initiation factor 4A-8-like [Cucumis sativus]	3	600.924	0.4086	3.602e-87	156	1	1032.8	1384.7	1045.9	772.87	1182.8	736.46
1011	DHTVSATHGDMDQNTR	16	Oxidation (M)	_DHTVSATHGDM(ox)DQNTR_	CL27220.Contig7_All	185 1423 PREDICTED: eukaryotic initiation factor 4A-8-like [Cucumis sativus] >gi|449476633|ref|XP_004154791.1| PREDICTED: eukaryotic initiation factor 4A-8-like [Cucumis sativus]	4	450.945	-0.34486	0.00029081	73.593	1	503.61	978.46	969.51	816.39	1093.2	820.99
1012	DHTVSATHGDMDQNTR	16	Oxidation (M)	_DHTVSATHGDM(ox)DQNTR_	CL27220.Contig7_All	185 1423 PREDICTED: eukaryotic initiation factor 4A-8-like [Cucumis sativus] >gi|449476633|ref|XP_004154791.1| PREDICTED: eukaryotic initiation factor 4A-8-like [Cucumis sativus]	3	600.924	-0.19856	4.5889e-22	109.07	1	415.45	318.61	347.46	295.72	261.9	468.87
1013	DHTVSATHGDMDQNTR	16	Unmodified	_DHTVSATHGDMDQNTR_	CL27220.Contig7_All	185 1423 PREDICTED: eukaryotic initiation factor 4A-8-like [Cucumis sativus] >gi|449476633|ref|XP_004154791.1| PREDICTED: eukaryotic initiation factor 4A-8-like [Cucumis sativus]	3	595.592	2.0755	0.00015895	82.349	1	2303.5	3488.1	2710.9	2414.6	2800.4	1544.3
1014	DHTVSATHGDMDQNTR	16	Unmodified	_DHTVSATHGDMDQNTR_	CL27220.Contig7_All	185 1423 PREDICTED: eukaryotic initiation factor 4A-8-like [Cucumis sativus] >gi|449476633|ref|XP_004154791.1| PREDICTED: eukaryotic initiation factor 4A-8-like [Cucumis sativus]	4	446.946	0.392	1.299e-60	140.49	1	1431.8	2165.5	1952.4	1343	1335.3	1665
1015	DHTVSATHGDMDQNTR	16	Unmodified	_DHTVSATHGDMDQNTR_	CL27220.Contig7_All	185 1423 PREDICTED: eukaryotic initiation factor 4A-8-like [Cucumis sativus] >gi|449476633|ref|XP_004154791.1| PREDICTED: eukaryotic initiation factor 4A-8-like [Cucumis sativus]	3	595.592	0.9905	9.962e-50	133.23	1	793.32	871.48	903.48	813.7	540.01	767.38
1016	DIDAHLTR	8	Unmodified	_DIDAHLTR_	CL22184.Contig2_All	57 515 minus strand VDRG6 [Gossypium hirsutum] >gi|83356301|gb|ABC16635.1| bet vI [Gossypium hirsutum]	3	314.166	1.696	0.021126	63.397	1	2979.6	3008.5	2761.8	3209.8	3169.3	3351.9
1017	DIDELTFSTPSKR	13	Phospho (STY)	_DIDELTFST(ph)PSKR_	CL1218.Contig5_All	197 4222 hypothetical protein PRUPE_ppa000287mg [Prunus persica]	3	530.247	3.5963	0.00089498	73.296	1	3430	3580	4413.4	3917.4	3249.1	3443.2
1018	DIEEGSDDSDR	11	Unmodified	_DIEEGSDDSDR_	CL18047.Contig3_All	43 270 conserved hypothetical protein [Ricinus communis] >gi|223540148|gb|EEF41725.1| conserved hypothetical protein [Ricinus communis]	2	619.244	3.3106	6.194e-08	104.24	1	3358.2	4599.9	4506.5	3720	3749.7	4034.9
1019	DIETTAEQGGGEFSAK	16	Unmodified	_DIETTAEQGGGEFSAK_	Unigene30504_All	129 701 TPA_inf: aquaporin PIP2;10 [Gossypium hirsutum]	3	547.253	2.1471	5.9379e-50	134.76	1	2212.5	2450.9	2516.8	1972.2	2147.4	2433.8
1020	DIGATLPPGFR	11	Phospho (STY)	_DIGAT(ph)LPPGFR_	CL17895.Contig6_All	44 217 minus strand hypothetical protein RCOM_0260450 [Ricinus communis] >gi|223530682|gb|EEF32555.1| hypothetical protein RCOM_0260450 [Ricinus communis]	2	612.295	2.3165	0.018314	47.844	1	5551.6	6732	5853.2	7184.6	5168.4	6949.6
1021	DIGSGNFGVAR	11	Phospho (STY)	_DIGS(ph)GNFGVAR_	CL6396.Contig6_All	244 1305 Serine/threonine-protein kinase ASK1, putative [Ricinus communis] >gi|223529769|gb|EEF31707.1| Serine/threonine-protein kinase ASK1, putative [Ricinus communis]	2	586.758	2.0964	0.027227	43.191	2	7102.7	8797.7	8063.7	7711.3	6646.1	6839.6
1022	DIGSPDIR	8	Unmodified	_DIGSPDIR_	CL6438.Contig3_All	199 1506 minus strand PREDICTED: uncharacterized protein LOC100255153 [Vitis vinifera]	2	436.727	3.3869	0.002139	95.358	1	5873.1	6870.5	7164.4	6438.9	6479.9	6164.8
1023	DIHPEFYEDAK	11	Unmodified	_DIHPEFYEDAK_	CL17711.Contig2_All	68 472 minus strand 50S ribosomal protein L31, putative [Ricinus communis] >gi|223551121|gb|EEF52607.1| 50S ribosomal protein L31, putative [Ricinus communis]	3	455.21	1.5006	5.342e-07	100.93	1	7454.7	8479.4	7799.4	7269.9	6149.1	6718.7
1024	DIIMVDHMR	9	2 Oxidation (M)	_DIIM(ox)VDHM(ox)R_	CL4165.Contig8_All	85 1539 S-adenosyl-L-homocystein hydrolase [Gossypium hirsutum]	3	387.851	1.7973	0.010075	46.406	1	6557.6	8105.1	7442.9	6401.8	6073	6304.2
1025	DILSSFDDR	9	Unmodified	_DILSSFDDR_	CL6462.Contig16_All	76 1554 PREDICTED: alternative NAD(P)H dehydrogenase 1, mitochondrial-like [Cucumis sativus] >gi|449523139|ref|XP_004168582.1| PREDICTED: alternative NAD(P)H dehydrogenase 1, mitochondrial-like [Cucumis sativus]	2	534.254	1.5644	1.9764e-06	105.2	1	3554.9	4417	4308.5	4980.2	4579	4404.3
1026	DIQHLGSPDVAK	12	Phospho (STY)	_DIQHLGS(ph)PDVAK_	Unigene68246_All	233 4033 minus strand kinase, putative [Ricinus communis] >gi|223526726|gb|EEF28957.1| kinase, putative [Ricinus communis]	3	453.882	1.9029	0.00017456	74.141	1	2287.2	2686.1	2920.7	2766.8	3027.8	2783.2
1027	DIQHLGSPDVAK	12	Phospho (STY)	_DIQHLGS(ph)PDVAK_	Unigene68246_All	233 4033 minus strand kinase, putative [Ricinus communis] >gi|223526726|gb|EEF28957.1| kinase, putative [Ricinus communis]	2	680.319	2.4975	0.0033449	55.011	1	0	0	0	0	0	0
1028	DISDAHYK	8	Unmodified	_DISDAHYK_	CL5400.Contig8_All	399 1691 predicted protein [Populus trichocarpa] >gi|222863465|gb|EEF00596.1| predicted protein [Populus trichocarpa]	3	316.819	2.6742	0.013482	69.598	1	0	0	0	0	0	0
1029	DISDAHYK	8	Unmodified	_DISDAHYK_	CL5400.Contig8_All	399 1691 predicted protein [Populus trichocarpa] >gi|222863465|gb|EEF00596.1| predicted protein [Populus trichocarpa]	3	316.819	4.7531	0.026243	60.91	1	9350	11555	10771	9788.1	9433.7	11101
1030	DISDAHYK	8	Unmodified	_DISDAHYK_	CL5400.Contig8_All	399 1691 predicted protein [Populus trichocarpa] >gi|222863465|gb|EEF00596.1| predicted protein [Populus trichocarpa]	3	316.819	3.6027	0.021082	63.419	1	8616.8	10513	8853.6	8755.5	7830.4	9761.8
1031	DISDAHYK	8	Unmodified	_DISDAHYK_	CL5400.Contig8_All	399 1691 predicted protein [Populus trichocarpa] >gi|222863465|gb|EEF00596.1| predicted protein [Populus trichocarpa]	3	316.819	1.2175	0.030212	58.981	1	3096.4	3871.2	3232.8	3025.6	2908.7	2987.8
1032	DITASLADK	9	Unmodified	_DITASLADK_	Unigene59839_All	130 747 minus strand uncharacterized protein LOC100306603 [Glycine max]	2	467.248	1.997	6.6119e-09	112.13	1	6129.5	6510.1	6519.6	5384.5	5439.5	5491.9
1033	DITELIASGR	10	Unmodified	_DITELIASGR_	Unigene67784_All	319 588 60S acidic ribosomal protein P2, putative [Ricinus communis] >gi|223526005|gb|EEF28384.1| 60S acidic ribosomal protein P2, putative [Ricinus communis]	2	537.793	3.0121	1.9561e-58	152.69	1	3495.3	3643.3	3908.4	4373.1	3818	3597.1
1034	DIVDAHYK	8	Unmodified	_DIVDAHYK_	CL28189.Contig6_All	207 1274 glutamine synthase [Gossypium hirsutum]	3	320.831	3.2311	0.013276	69.825	1	0	0	0	0	0	0
1035	DIVPAGHGSLTNLR	14	Phospho (STY)	_DIVPAGHGS(ph)LTNLR_	CL2495.Contig20_All	153 2369 minus strand sugar transporter, putative [Ricinus communis] >gi|223540207|gb|EEF41781.1| sugar transporter, putative [Ricinus communis]	3	510.587	1.981	0.0017941	52.52	1	4059.8	6148	4822.5	4678.4	3985.5	4132.6
1036	DIVPAGHGSLTNLR	14	Phospho (STY)	_DIVPAGHGS(ph)LTNLR_	CL2495.Contig20_All	153 2369 minus strand sugar transporter, putative [Ricinus communis] >gi|223540207|gb|EEF41781.1| sugar transporter, putative [Ricinus communis]	2	765.377	3.0331	0.011846	44.831	1	2791.2	3091.1	3287.1	3195.1	2376.2	2619.9
1037	DKDLAHIEEHMK	12	Oxidation (M)	_DKDLAHIEEHM(ox)K_	CL9700.Contig6_All	493 1704 PREDICTED: aminomethyltransferase, mitochondrial [Vitis vinifera]	5	297.147	2.2886	0.00030407	62.162	1	2607.9	3407.4	3440	3569.7	3280.8	3155.4
1038	DKEPPPSIQDASDR	14	Unmodified	_DKEPPPSIQDASDR_	Unigene51746_All	173 244 Charged multivesicular body protein, putative [Ricinus communis] >gi|223542213|gb|EEF43756.1| Charged multivesicular body protein, putative [Ricinus communis]	3	518.918	4.1058	0.01993	51.591	1	0	0	0	0	0	0
1039	DKESGVAAVGTTEGR	15	Unmodified	_DKESGVAAVGTTEGR_	Unigene11118_All	73 1350 minus strand PREDICTED: glycerol-3-phosphate acyltransferase, chloroplastic [Vitis vinifera] >gi|297742036|emb|CBI33823.3| unnamed protein product [Vitis vinifera]	3	492.914	3.2745	0.014311	66.606	1	2979.3	3861.1	3257	3323.1	3483.6	3516.1
1040	DKESWDMNTAEK	12	Oxidation (M)	_DKESWDM(ox)NTAEK_	CL26493.Contig4_All	2 997 minus strand PREDICTED: 70 kDa peptidyl-prolyl isomerase-like, partial [Vitis vinifera] >gi|296090691|emb|CBI41091.3| unnamed protein product [Vitis vinifera]	3	490.545	3.9218	0.0033047	54.276	1	0	0	0	0	0	0
1041	DKGDDGDDKGGFMDK	15	Unmodified	_DKGDDGDDKGGFMDK_	CL1972.Contig2_All	70 996 Late embryogenesis abundant protein Lea14-A, putative [Ricinus communis] >gi|223526810|gb|EEF29030.1| Late embryogenesis abundant protein Lea14-A, putative [Ricinus communis]	4	400.67	3.9978	8.8303e-10	94.203	1	4102.7	4342.6	5027.5	4776.3	4675	4738.1
1042	DKPAPSTPTGSSSSFSSGTGVK	22	Phospho (STY)	_DKPAPST(ph)PTGSSSSFSSGTGVK_	CL275.Contig25_All	467 2107 predicted protein [Populus trichocarpa] >gi|222833369|gb|EEE71846.1| predicted protein [Populus trichocarpa]	3	721.326	4.2837	1.3144e-18	92.924	1	2930.4	3747.5	3606.1	3493	3005.5	3588.7
1043	DKPAPSTPTGSSSSFSSGTGVK	22	Phospho (STY)	_DKPAPSTPT(ph)GSSSSFSSGTGVK_	CL275.Contig25_All	467 2107 predicted protein [Populus trichocarpa] >gi|222833369|gb|EEE71846.1| predicted protein [Populus trichocarpa]	4	541.247	2.9262	0.00042814	50.232	1	1325.7	1747.1	1511.5	1309.1	1006.4	1324.1
1044	DKPAPSTPTGSSSSFSTSTGVK	22	Phospho (STY)	_DKPAPST(ph)PTGSSSSFSTSTGVK_	CL275.Contig4_All	430 723 nucleotide binding protein, putative [Ricinus communis] >gi|223541409|gb|EEF42960.1| nucleotide binding protein, putative [Ricinus communis]	3	736.002	2.5643	4.8716e-05	55.691	1	1276.7	1004.8	1065.6	1019	956.46	1001.6
1045	DKSPEYGR	8	Phospho (STY)	_DKSPEY(ph)GR_	CL7165.Contig18_All	788 1408 unnamed protein product [Vitis vinifera]	2	516.213	2.4418	0.017678	73.499	1	1903.8	2157.9	1994.3	3333.5	3389.2	2893.6
1046	DKSVDELRK	9	Phospho (STY)	_DKS(ph)VDELRK_	CL420.Contig6_All	139 465 PREDICTED: vacuolar protein-sorting-associated protein 37 homolog 2 [Vitis vinifera] >gi|297740010|emb|CBI30192.3| unnamed protein product [Vitis vinifera]	3	390.524	4.2665	0.0045548	69.03	1	11304	12882	12652	11291	11962	11624
1047	DKVTDGAPNSPK	12	Phospho (STY)	_DKVTDGAPNS(ph)PK_	Unigene37063_All	3 569 unnamed protein product [Vitis vinifera]	3	436.866	3.9087	5.2912e-06	82.349	1	4548.3	5177.2	5393.6	3701.6	3553.7	3108.4
1048	DKVTDGAPNSPK	12	Phospho (STY)	_DKVTDGAPNS(ph)PK_	Unigene37063_All	3 569 unnamed protein product [Vitis vinifera]	4	327.901	4.2802	0.00033421	69.331	1	4425.7	4519.4	4808.5	3386.1	3677.6	3706.3
1049	DLAAQGNEIIR	11	Unmodified	_DLAAQGNEIIR_	Unigene88179_All	1 267 minus strand ribulose-bisphosphate carboxylase [Pavonia multiflora]	2	600.323	3.5575	0.019499	58.116	1	6365.4	7004.8	7486.5	6896.6	6038.7	6582.9
1050	DLAAQGNEIIR	11	Unmodified	_DLAAQGNEIIR_	Unigene88179_All	1 267 minus strand ribulose-bisphosphate carboxylase [Pavonia multiflora]	3	400.551	2.4325	5.5362e-06	89.266	1	2830.8	3390	3092.8	3220.9	2267.5	3162.9
1051	DLAAQGNEIIR	11	Unmodified	_DLAAQGNEIIR_	Unigene88179_All	1 267 minus strand ribulose-bisphosphate carboxylase [Pavonia multiflora]	2	600.323	2.4866	0.025181	55.196	2	3671.8	4516.5	3905.8	4465.5	4043.3	4310
1052	DLAAQGNEIIR	11	Unmodified	_DLAAQGNEIIR_	Unigene88179_All	1 267 minus strand ribulose-bisphosphate carboxylase [Pavonia multiflora]	3	400.551	2.3742	7.5664e-07	99.5	1	6418.8	7939	7149.6	7420.6	6960.9	7726.7
1053	DLAAQGNEIIR	11	Unmodified	_DLAAQGNEIIR_	Unigene88179_All	1 267 minus strand ribulose-bisphosphate carboxylase [Pavonia multiflora]	2	600.323	2.5237	0.0048812	69.345	2	11546	12648	12598	11154	11749	11764
1054	DLAAQGNEIIR	11	Unmodified	_DLAAQGNEIIR_	Unigene88179_All	1 267 minus strand ribulose-bisphosphate carboxylase [Pavonia multiflora]	3	400.551	2.1543	3.9634e-09	105.03	1	3100.1	3985.7	3390.4	3514.9	2715.4	3593.5
1055	DLAAQGNEIIR	11	Unmodified	_DLAAQGNEIIR_	Unigene88179_All	1 267 minus strand ribulose-bisphosphate carboxylase [Pavonia multiflora]	2	600.323	2.2175	0.0017149	73.219	1	0	0	0	0	0	0
1056	DLAAQGNEIIR	11	Unmodified	_DLAAQGNEIIR_	Unigene88179_All	1 267 minus strand ribulose-bisphosphate carboxylase [Pavonia multiflora]	3	400.551	2.1065	6.2458e-06	90.434	1	8488	9827.3	9618.5	8477.2	7985	8840.7
1057	DLAAQGNEIIR	11	Unmodified	_DLAAQGNEIIR_	Unigene88179_All	1 267 minus strand ribulose-bisphosphate carboxylase [Pavonia multiflora]	2	600.323	1.8025	2.0728e-05	91.62	1	1563	1839	1943.7	2131.3	1978.3	1934.5
1058	DLAAQGNEIIR	11	Unmodified	_DLAAQGNEIIR_	Unigene88179_All	1 267 minus strand ribulose-bisphosphate carboxylase [Pavonia multiflora]	2	600.323	3.1826	1.1976e-12	112.44	2	7355.6	8410.5	8136.3	7851.8	7511.8	7723.6
1059	DLAAQGNEIIR	11	Unmodified	_DLAAQGNEIIR_	Unigene88179_All	1 267 minus strand ribulose-bisphosphate carboxylase [Pavonia multiflora]	3	400.551	1.4464	0.0022281	67.385	1	0	0	0	0	0	0
1060	DLAAQGNEIIR	11	Unmodified	_DLAAQGNEIIR_	Unigene88179_All	1 267 minus strand ribulose-bisphosphate carboxylase [Pavonia multiflora]	3	400.551	1.4989	1.9425e-06	96.756	2	3059.3	3500.6	3331.8	3459.9	2544.7	3045.3
1061	DLAAQGNEIIR	11	Unmodified	_DLAAQGNEIIR_	Unigene88179_All	1 267 minus strand ribulose-bisphosphate carboxylase [Pavonia multiflora]	2	600.323	3.2154	5.7653e-19	122.46	3	4867.2	5428.6	5779.3	4798.4	5269.8	5040.8
1062	DLAAQGNEIIR	11	Unmodified	_DLAAQGNEIIR_	Unigene88179_All	1 267 minus strand ribulose-bisphosphate carboxylase [Pavonia multiflora]	2	600.323	2.9167	0.0087643	66.004	1	3170.8	3412.6	3312.8	3369.4	2927.4	3180.1
1063	DLAAQGNEIIR	11	Unmodified	_DLAAQGNEIIR_	Unigene88179_All	1 267 minus strand ribulose-bisphosphate carboxylase [Pavonia multiflora]	2	600.323		0.0054636	80.312	1	0	0	0	0	0	0
1064	DLAAQGNEIIR	11	Unmodified	_DLAAQGNEIIR_	Unigene88179_All	1 267 minus strand ribulose-bisphosphate carboxylase [Pavonia multiflora]	2	600.323		0.0031376	52.071	1	0	0	0	0	0	0
1065	DLAAQGNEIIR	11	Unmodified	_DLAAQGNEIIR_	Unigene88179_All	1 267 minus strand ribulose-bisphosphate carboxylase [Pavonia multiflora]	2	600.323	2.1952	0.0062455	68.171	1	13115	15293	14487	13150	12133	12256
1066	DLAAQGNEIIR	11	Unmodified	_DLAAQGNEIIR_	Unigene88179_All	1 267 minus strand ribulose-bisphosphate carboxylase [Pavonia multiflora]	3	400.551	1.5674	3.8469e-09	105.2	1	1868.3	2479.1	2158.8	1954.4	1504	1571.9
1067	DLAAQGNEIIR	11	Unmodified	_DLAAQGNEIIR_	Unigene88179_All	1 267 minus strand ribulose-bisphosphate carboxylase [Pavonia multiflora]	2	600.323	0.9437	0.0020844	71.976	1	5899.7	6261.4	5734.1	6067.8	4839.9	5456.4
1068	DLAAQGNEIIR	11	Unmodified	_DLAAQGNEIIR_	Unigene88179_All	1 267 minus strand ribulose-bisphosphate carboxylase [Pavonia multiflora]	2	600.323	1.1764	9.249e-06	84.892	2	9179.5	10330	11165	9587.2	8594.8	8924.6
1069	DLAAQGNEIIR	11	Unmodified	_DLAAQGNEIIR_	Unigene88179_All	1 267 minus strand ribulose-bisphosphate carboxylase [Pavonia multiflora]	3	400.551	0.9458	4.5432e-07	101.45	1	2395.9	2879.8	2759.1	2661.8	2436.4	2549.1
1070	DLDKDTTHR	9	Unmodified	_DLDKDTTHR_	CL6409.Contig6_All	108 1931 minus strand unnamed protein product [Vitis vinifera]	4	275.889	1.3837	0.013784	77.14	1	3921.8	3878.1	3498.7	3999.8	3273.4	3786
1071	DLDLAYK	7	Unmodified	_DLDLAYK_	CL8720.Contig6_All	103 801 PREDICTED: oxygen-evolving enhancer protein 3-2, chloroplastic [Vitis vinifera]	2	419.221	5.6656	0.0094756	85.212	1	9573.7	11746	10054	10999	8028.8	10161
1072	DLDLAYK	7	Unmodified	_DLDLAYK_	CL8720.Contig6_All	103 801 PREDICTED: oxygen-evolving enhancer protein 3-2, chloroplastic [Vitis vinifera]	2	419.221	3.9978	0.014758	86.794	1	15002	17504	15282	16204	15110	16542
1073	DLEQQEYFDPK	11	Unmodified	_DLEQQEYFDPK_	CL1902.Contig12_All	175 1917 minus strand predicted protein [Populus trichocarpa] >gi|118487408|gb|ABK95532.1| unknown [Populus trichocarpa] >gi|222871139|gb|EEF08270.1| predicted protein [Populus trichocarpa]	3	471.217	3.2965	0.0047247	61.11	1	3822.7	4396.3	3915.1	4618.8	3948.2	4552.7
1074	DLKPDSDDEFLK	12	Unmodified	_DLKPDSDDEFLK_	CL3616.Contig30_All	625 1053 minus strand Anx1 [Gossypium hirsutum] >gi|459649437|gb|AGG75997.1| annexin AnxGb1 [Gossypium barbadense]	3	474.565	6.0993	0.007443	64.104	1	0	0	0	0	0	0
1075	DLKSPVPQESSIDK	14	Phospho (STY)	_DLKS(ph)PVPQESSIDK_	CL17302.Contig6_All	106 1881 unnamed protein product [Vitis vinifera]	3	541.594	4.507	3.8194e-10	96.379	1	3480.5	3654	3903.7	3614.5	3651.4	3154.7
1076	DLKSPVPQESSIDK	14	Phospho (STY)	_DLKS(ph)PVPQESSIDK_	CL17302.Contig6_All	106 1881 unnamed protein product [Vitis vinifera]	4	406.447	3.4496	0.0026536	45.82	1	5216.7	6024.1	5389.6	5351.2	5166.2	5651.9
1077	DLLASSGNSSPQR	13	Phospho (STY)	_DLLASSGNSS(ph)PQR_	CL3982.Contig1_All	76 2124 minus strand PREDICTED: uncharacterized protein LOC101202869 [Cucumis sativus]	3	471.212	2.6043	1.6555e-05	84.403	1	0	0	0	0	0	0
1078	DLLEAHIPPGGR	12	Unmodified	_DLLEAHIPPGGR_	Unigene16190_All	4491 6650 minus strand photosystem I P700 apoprotein A1 [Theobroma cacao] >gi|309321266|gb|ADO64809.1| photosystem I P700 apoprotein A1 [Theobroma cacao] >gi|328924783|gb|ADO64890.2| photosystem I P700 apoprotein A1 [Theobroma cacao] >gi|371925936|gb|AEX57726.1| photosystem I P700 apoprotein A1 (chloroplast) [Theobroma cacao] >gi|371926018|gb|AEX57807.1| photosystem I P700 apoprotein A1 (chloropl…	3	425.567	1.961	0.0096084	46.88	2	7297.9	8600.3	8933.7	8181.5	8918.9	8326.9
1079	DLLEAHIPPGGR	12	Unmodified	_DLLEAHIPPGGR_	Unigene16190_All	4491 6650 minus strand photosystem I P700 apoprotein A1 [Theobroma cacao] >gi|309321266|gb|ADO64809.1| photosystem I P700 apoprotein A1 [Theobroma cacao] >gi|328924783|gb|ADO64890.2| photosystem I P700 apoprotein A1 [Theobroma cacao] >gi|371925936|gb|AEX57726.1| photosystem I P700 apoprotein A1 (chloroplast) [Theobroma cacao] >gi|371926018|gb|AEX57807.1| photosystem I P700 apoprotein A1 (chloropl…	3	425.567	1.5418	0.021801	42.843	1	0	0	0	0	0	0
1080	DLNKSLSPK	9	2 Phospho (STY)	_DLNKS(ph)LS(ph)PK_	CL24689.Contig1_All	562 3459 minus strand conserved hypothetical protein [Ricinus communis] >gi|223536355|gb|EEF38005.1| conserved hypothetical protein [Ricinus communis]	3	387.837	2.0433	0.018683	52.5	1	3288.8	3872.4	3206.2	4406.7	4650.8	4320.4
1081	DLNTNEFAAPSEMSVHSLPEK	21	Oxidation (M),Phospho (STY)	_DLNTNEFAAPSEM(ox)S(ph)VHSLPEK_	Unigene41102_All	118 777 predicted protein [Populus trichocarpa] >gi|222872997|gb|EEF10128.1| predicted protein [Populus trichocarpa]	3	804.686		2.0827e-06	53.197	1	0	0	0	0	0	0
1082	DLPELNDSIADK	12	Unmodified	_DLPELNDSIADK_	CL11387.Contig3_All	171 1634 minus strand PREDICTED: trigger factor isoform 1 [Vitis vinifera] >gi|297737496|emb|CBI26697.3| unnamed protein product [Vitis vinifera]	3	443.889	3.7448	3.76e-10	105.65	1	2758.5	3182	2754.3	1997.5	2608.8	2440.9
1083	DLPELNDSIADK	12	Unmodified	_DLPELNDSIADK_	CL11387.Contig3_All	171 1634 minus strand PREDICTED: trigger factor isoform 1 [Vitis vinifera] >gi|297737496|emb|CBI26697.3| unnamed protein product [Vitis vinifera]	2	665.33	4.9312	1.469e-08	104.09	1	3689.5	3521.3	3585.7	3482.6	3166.3	3073.6
1084	DLSASAHSPSLPSGGSGAGSAR	22	Phospho (STY)	_DLSASAHS(ph)PSLPSGGSGAGSAR_	CL11983.Contig6_All	158 1084 minus strand predicted protein [Populus trichocarpa] >gi|222855988|gb|EEE93535.1| predicted protein [Populus trichocarpa]	3	683.639	2.3881	4.0285e-15	82.975	1	4439.5	4711.2	4797	3392.6	3840.7	3230.4
1085	DLSHHSGR	8	Phospho (STY)	_DLS(ph)HHSGR_	CL6461.Contig4_All	57 1463 hypothetical protein PRUPE_ppa003932mg [Prunus persica]	3	330.138	-0.51612	0.010043	58.743	1	0	0	0	0	0	0
1086	DLSHHSGR	8	Phospho (STY)	_DLSHHS(ph)GR_	CL6461.Contig4_All	57 1463 hypothetical protein PRUPE_ppa003932mg [Prunus persica]	3	330.138	-0.80069	0.012316	55.353	1	1159.3	1676.4	1502.8	1130.2	1330.8	928.03
1087	DLSHHSGR	8	Phospho (STY)	_DLSHHS(ph)GR_	CL6461.Contig4_All	57 1463 hypothetical protein PRUPE_ppa003932mg [Prunus persica]	3	330.138	-1.19155	0.01997	48.284	1	2528.2	3320.3	3533.9	2932.8	2952.5	3292.6
1088	DLSHHSIR	8	Phospho (STY)	_DLSHHS(ph)IR_	CL6461.Contig15_All	54 1445 minus strand hypothetical protein PRUPE_ppa003932mg [Prunus persica]	3	348.826	0.1587	0.0039414	74.841	2	4661.1	5217.1	5061.8	4076.4	4459.3	3984.3
1089	DLSHHSIR	8	Phospho (STY)	_DLSHHS(ph)IR_	CL6461.Contig15_All	54 1445 minus strand hypothetical protein PRUPE_ppa003932mg [Prunus persica]	2	522.735	1.1646	0.015269	67.08	2	7328	7331.8	7365.9	6717.1	6234.4	6530.1
1090	DLSHHSIR	8	Phospho (STY)	_DLS(ph)HHSIR_	CL6461.Contig15_All	54 1445 minus strand hypothetical protein PRUPE_ppa003932mg [Prunus persica]	3	348.826	0.7735	0.020532	47.894	1	3974.3	5096.9	4898.2	4776.6	4670.8	4687.7
1091	DLSLGHSK	8	Phospho (STY)	_DLS(ph)LGHSK_	CL4999.Contig7_All	130 3120 predicted protein [Populus trichocarpa] >gi|222855518|gb|EEE93065.1| predicted protein [Populus trichocarpa]	3	312.811	3.0595	0.0038881	73.499	2	13163	13085	14190	10478	9669.3	10627
1092	DLSLGHSK	8	Phospho (STY)	_DLS(ph)LGHSK_	CL4999.Contig7_All	130 3120 predicted protein [Populus trichocarpa] >gi|222855518|gb|EEE93065.1| predicted protein [Populus trichocarpa]	3	312.811	1.0991	0.017219	50.194	1	2783.1	3252.1	3342.5	2397.8	2179.5	2120.9
1093	DLSQHSGR	8	Phospho (STY)	_DLSQHS(ph)GR_	CL6461.Contig14_All	54 1406 minus strand PREDICTED: uncharacterized protein LOC101214156 [Cucumis sativus]	3	327.138	-0.40511	0.030117	43.297	1	785.41	1050.1	741.27	962.67	699.12	716.32
1094	DLSVHQPK	8	Phospho (STY)	_DLS(ph)VHQPK_	Unigene43292_All	1 1014 PREDICTED: potassium channel AKT1-like [Cucumis sativus]	3	335.158	2.7229	0.027001	44.425	1	5970.2	6871.5	6756.6	6125.5	5569.7	5915.3
1095	DLTDALMK	8	Oxidation (M)	_DLTDALM(ox)K_	CL28067.Contig20_All	242 1369 actin [Gossypium hirsutum] >gi|324984005|gb|ADY68785.1| actin [Gossypium raimondii] >gi|324984007|gb|ADY68786.1| actin [Gossypium barbadense] >gi|324984009|gb|ADY68787.1| actin [Gossypium barbadense] >gi|324984011|gb|ADY68788.1| actin [Gossypium hirsutum] >gi|324984013|gb|ADY68789.1| actin [Gossypium hirsutum] >gi|345103853|gb|AEN70748.1| actin 1 [Gossypium laxum] >gi|345103855|gb|AEN707…	3	308.157	2.8371	0.0095359	77.282	1	0	0	0	0	0	0
1096	DLTDALMK	8	Oxidation (M)	_DLTDALM(ox)K_	CL28067.Contig20_All	242 1369 actin [Gossypium hirsutum] >gi|324984005|gb|ADY68785.1| actin [Gossypium raimondii] >gi|324984007|gb|ADY68786.1| actin [Gossypium barbadense] >gi|324984009|gb|ADY68787.1| actin [Gossypium barbadense] >gi|324984011|gb|ADY68788.1| actin [Gossypium hirsutum] >gi|324984013|gb|ADY68789.1| actin [Gossypium hirsutum] >gi|345103853|gb|AEN70748.1| actin 1 [Gossypium laxum] >gi|345103855|gb|AEN707…	3	308.157	1.8007	0.0094926	77.046	1	0	0	0	0	0	0
1097	DLTDSLMK	8	Unmodified	_DLTDSLMK_	Unigene611_All	225 1355 minus strand actin [Gossypium hirsutum] >gi|324984005|gb|ADY68785.1| actin [Gossypium raimondii] >gi|324984007|gb|ADY68786.1| actin [Gossypium barbadense] >gi|324984009|gb|ADY68787.1| actin [Gossypium barbadense] >gi|324984011|gb|ADY68788.1| actin [Gossypium hirsutum] >gi|324984013|gb|ADY68789.1| actin [Gossypium hirsutum] >gi|345103853|gb|AEN70748.1| actin 1 [Gossypium laxum] >gi|345103…	2	461.731	2.1982	0.018141	82.645	1	5894.3	6500.5	6075.4	5591.7	5658.2	5792.2
1098	DLTDYLMK	8	Unmodified	_DLTDYLMK_	CL28067.Contig5_All	59 1186 predicted protein [Hordeum vulgare subsp. vulgare]	2	499.747	3.3193	0.00035421	107.57	1	5719.7	5639.3	8716	8903.3	8240.8	5025.9
1099	DLTDYLMK	8	Unmodified	_DLTDYLMK_	CL28067.Contig5_All	59 1186 predicted protein [Hordeum vulgare subsp. vulgare]	2	499.747	3.13	0.0021319	95.502	1	3946.2	3715.3	5570.6	5156	4759.6	4138
1100	DLTDYLMK	8	Unmodified	_DLTDYLMK_	CL28067.Contig5_All	59 1186 predicted protein [Hordeum vulgare subsp. vulgare]	2	499.747	3.0229	0.0021319	95.502	1	1851.6	2084	3675.7	3224	3560.5	1986.2
1101	DLTDYLMK	8	Unmodified	_DLTDYLMK_	CL28067.Contig5_All	59 1186 predicted protein [Hordeum vulgare subsp. vulgare]	2	499.747		0.0051714	85.676	1	0	0	0	0	0	0
1102	DLTSPLLSPR	10	Phospho (STY)	_DLTSPLLS(ph)PR_	Unigene68686_All	43 774 JHL05D22.3 [Jatropha curcas]	2	589.794	3.8943	7.0823e-22	124.12	1	2070.9	2207.6	2309.9	2988.5	3298.5	2601.9
1103	DLVETAYSR	9	Unmodified	_DLVETAYSR_	CL26769.Contig8_All	212 2311 minus strand PREDICTED: ATP-dependent zinc metalloprotease FTSH, chloroplastic-like [Cucumis sativus] >gi|449485125|ref|XP_004157076.1| PREDICTED: ATP-dependent zinc metalloprotease FTSH, chloroplastic-like [Cucumis sativus]	2	527.264	1.297	0.017376	90.827	1	8653.9	10432	10730	9221.4	8625.6	9435.5
1105	DLYANTVLSGGTTMYPGIADR	21	Unmodified	_DLYANTVLSGGTTMYPGIADR_	CL28067.Contig5_All	59 1186 predicted protein [Hordeum vulgare subsp. vulgare]	3	739.028	1.6749	7.2174e-99	147.25	1	346.35	409.84	228.89	339.76	326.84	403.79
1106	DLYANTVLSGGTTMYPGIADR	21	Unmodified	_DLYANTVLSGGTTMYPGIADR_	CL28067.Contig5_All	59 1186 predicted protein [Hordeum vulgare subsp. vulgare]	3	739.028	1.2264	0.00016094	53.033	1	156.83	0	149.95	131.24	0	157.68
1107	DMEVGGEFQAK	11	Oxidation (M)	_DM(ox)EVGGEFQAK_	Unigene30920_All	48 602 unknown [Lotus japonicus]	3	409.517	3.7987	0.0026228	63.864	1	8381.3	10737	9120.7	9447.1	8584.4	9353.7
1108	DMGYNVSMMADSTSR	15	3 Oxidation (M)	_DM(ox)GYNVSM(ox)M(ox)ADSTSR_	CL5460.Contig6_All	117 1985 minus strand RecName: Full=V-type proton ATPase catalytic subunit A; Short=V-ATPase subunit A; AltName: Full=V-ATPase 69 kDa subunit; AltName: Full=Vacuolar proton pump subunit alpha >gi|167313|gb|AAA33050.1| vacuolar H+-ATPase catalytic subunit [Gossypium hirsutum]	3	571.557	2.7775	0.00048032	53.395	1	3123.8	3828.6	3200.4	3280.4	2482.4	2864.8
1109	DMGYNVSMMADSTSR	15	3 Oxidation (M)	_DM(ox)GYNVSM(ox)M(ox)ADSTSR_	CL5460.Contig6_All	117 1985 minus strand RecName: Full=V-type proton ATPase catalytic subunit A; Short=V-ATPase subunit A; AltName: Full=V-ATPase 69 kDa subunit; AltName: Full=Vacuolar proton pump subunit alpha >gi|167313|gb|AAA33050.1| vacuolar H+-ATPase catalytic subunit [Gossypium hirsutum]	2	856.832	3.1941	0.00059566	64.476	1	1965.3	2553.8	2351.5	2258.6	2500.4	2033.6
1110	DMGYNVSMMADSTSR	15	3 Oxidation (M)	_DM(ox)GYNVSM(ox)M(ox)ADSTSR_	CL5460.Contig6_All	117 1985 minus strand RecName: Full=V-type proton ATPase catalytic subunit A; Short=V-ATPase subunit A; AltName: Full=V-ATPase 69 kDa subunit; AltName: Full=Vacuolar proton pump subunit alpha >gi|167313|gb|AAA33050.1| vacuolar H+-ATPase catalytic subunit [Gossypium hirsutum]	3	571.557	3.2669	0.00012995	79.346	2	6939.1	7348.5	6655	7094.4	6312.9	6627.2
1111	DMGYNVSMMADSTSR	15	3 Oxidation (M)	_DM(ox)GYNVSM(ox)M(ox)ADSTSR_	CL5460.Contig6_All	117 1985 minus strand RecName: Full=V-type proton ATPase catalytic subunit A; Short=V-ATPase subunit A; AltName: Full=V-ATPase 69 kDa subunit; AltName: Full=Vacuolar proton pump subunit alpha >gi|167313|gb|AAA33050.1| vacuolar H+-ATPase catalytic subunit [Gossypium hirsutum]	2	856.832	3.7091	4.9259e-05	82.942	1	4173.7	4081.6	4601.2	4360.8	4323.2	4104.5
1112	DMGYNVSMMADSTSR	15	3 Oxidation (M)	_DM(ox)GYNVSM(ox)M(ox)ADSTSR_	CL5460.Contig6_All	117 1985 minus strand RecName: Full=V-type proton ATPase catalytic subunit A; Short=V-ATPase subunit A; AltName: Full=V-ATPase 69 kDa subunit; AltName: Full=Vacuolar proton pump subunit alpha >gi|167313|gb|AAA33050.1| vacuolar H+-ATPase catalytic subunit [Gossypium hirsutum]	3	571.557	2.57	0.00056659	49.343	1	2839.7	3729.9	3495.3	3029.8	3281.4	2761
1113	DMGYNVSMMADSTSR	15	3 Oxidation (M)	_DM(ox)GYNVSM(ox)M(ox)ADSTSR_	CL5460.Contig6_All	117 1985 minus strand RecName: Full=V-type proton ATPase catalytic subunit A; Short=V-ATPase subunit A; AltName: Full=V-ATPase 69 kDa subunit; AltName: Full=Vacuolar proton pump subunit alpha >gi|167313|gb|AAA33050.1| vacuolar H+-ATPase catalytic subunit [Gossypium hirsutum]	2	856.832	2.8256	0.0012528	43.69	1	980.17	936.51	1001.4	1438.8	1290.7	870.53
1114	DMGYNVSMMADSTSR	15	3 Oxidation (M)	_DM(ox)GYNVSM(ox)M(ox)ADSTSR_	CL5460.Contig6_All	117 1985 minus strand RecName: Full=V-type proton ATPase catalytic subunit A; Short=V-ATPase subunit A; AltName: Full=V-ATPase 69 kDa subunit; AltName: Full=Vacuolar proton pump subunit alpha >gi|167313|gb|AAA33050.1| vacuolar H+-ATPase catalytic subunit [Gossypium hirsutum]	3	571.557	1.4427	0.00054895	68.481	2	3732.2	4292.9	4731.4	3852.2	3831.8	3983.5
1115	DMGYNVSMMADSTSR	15	3 Oxidation (M)	_DM(ox)GYNVSM(ox)M(ox)ADSTSR_	CL5460.Contig6_All	117 1985 minus strand RecName: Full=V-type proton ATPase catalytic subunit A; Short=V-ATPase subunit A; AltName: Full=V-ATPase 69 kDa subunit; AltName: Full=Vacuolar proton pump subunit alpha >gi|167313|gb|AAA33050.1| vacuolar H+-ATPase catalytic subunit [Gossypium hirsutum]	2	856.832	2.5776	0.00059307	71.08	2	3339.1	2894.5	3537	3611.7	3421.8	3356.4
1116	DMGYNVSMMADSTSR	15	3 Oxidation (M)	_DM(ox)GYNVSM(ox)M(ox)ADSTSR_	CL5460.Contig6_All	117 1985 minus strand RecName: Full=V-type proton ATPase catalytic subunit A; Short=V-ATPase subunit A; AltName: Full=V-ATPase 69 kDa subunit; AltName: Full=Vacuolar proton pump subunit alpha >gi|167313|gb|AAA33050.1| vacuolar H+-ATPase catalytic subunit [Gossypium hirsutum]	3	571.557	0.2728	0.00055177	67.415	1	601.94	613.81	564.98	841.98	720.02	696.22
1117	DMGYNVSMMADSTSR	15	3 Oxidation (M)	_DM(ox)GYNVSM(ox)M(ox)ADSTSR_	CL5460.Contig6_All	117 1985 minus strand RecName: Full=V-type proton ATPase catalytic subunit A; Short=V-ATPase subunit A; AltName: Full=V-ATPase 69 kDa subunit; AltName: Full=Vacuolar proton pump subunit alpha >gi|167313|gb|AAA33050.1| vacuolar H+-ATPase catalytic subunit [Gossypium hirsutum]	3	571.557	1.1127	0.00046419	60.489	2	4964	5509.7	5964.7	4907.4	4816.1	5097.8
1118	DMGYNVSMMADSTSR	15	3 Oxidation (M)	_DM(ox)GYNVSM(ox)M(ox)ADSTSR_	CL5460.Contig6_All	117 1985 minus strand RecName: Full=V-type proton ATPase catalytic subunit A; Short=V-ATPase subunit A; AltName: Full=V-ATPase 69 kDa subunit; AltName: Full=Vacuolar proton pump subunit alpha >gi|167313|gb|AAA33050.1| vacuolar H+-ATPase catalytic subunit [Gossypium hirsutum]	2	856.832	2.0262	0.00063282	48.899	1	1254.8	1742.9	1719.2	1271.6	1427.3	1669.6
1119	DMGYNVSMMADSTSR	15	3 Oxidation (M)	_DM(ox)GYNVSM(ox)M(ox)ADSTSR_	CL5460.Contig6_All	117 1985 minus strand RecName: Full=V-type proton ATPase catalytic subunit A; Short=V-ATPase subunit A; AltName: Full=V-ATPase 69 kDa subunit; AltName: Full=Vacuolar proton pump subunit alpha >gi|167313|gb|AAA33050.1| vacuolar H+-ATPase catalytic subunit [Gossypium hirsutum]	3	571.557	2.5283	0.0004593	60.246	1	3896.8	4665.4	4345	4062.8	3885.9	4023.7
1120	DMGYNVSMMADSTSR	15	3 Oxidation (M)	_DM(ox)GYNVSM(ox)M(ox)ADSTSR_	CL5460.Contig6_All	117 1985 minus strand RecName: Full=V-type proton ATPase catalytic subunit A; Short=V-ATPase subunit A; AltName: Full=V-ATPase 69 kDa subunit; AltName: Full=Vacuolar proton pump subunit alpha >gi|167313|gb|AAA33050.1| vacuolar H+-ATPase catalytic subunit [Gossypium hirsutum]	3	571.557	0.7234	0.00044981	56.339	1	3953.9	4318.9	3935	3902.9	3678.1	4048.1
1121	DMGYNVSMMADSTSR	15	3 Oxidation (M)	_DM(ox)GYNVSM(ox)M(ox)ADSTSR_	CL5460.Contig6_All	117 1985 minus strand RecName: Full=V-type proton ATPase catalytic subunit A; Short=V-ATPase subunit A; AltName: Full=V-ATPase 69 kDa subunit; AltName: Full=Vacuolar proton pump subunit alpha >gi|167313|gb|AAA33050.1| vacuolar H+-ATPase catalytic subunit [Gossypium hirsutum]	2	856.832	1.3124	0.00071257	46.156	1	1429.9	1761.5	1689.3	1700.7	1418	1705.4
1122	DMGYNVSMMADSTSR	15	2 Oxidation (M)	_DMGYNVSM(ox)M(ox)ADSTSR_	CL5460.Contig6_All	117 1985 minus strand RecName: Full=V-type proton ATPase catalytic subunit A; Short=V-ATPase subunit A; AltName: Full=V-ATPase 69 kDa subunit; AltName: Full=Vacuolar proton pump subunit alpha >gi|167313|gb|AAA33050.1| vacuolar H+-ATPase catalytic subunit [Gossypium hirsutum]	2	848.834	2.5274	0.0014545	54.859	1	2854.2	2336.7	3115.4	2987.9	3106.5	3395.7
1123	DMGYNVSMMADSTSR	15	2 Oxidation (M)	_DMGYNVSM(ox)M(ox)ADSTSR_	CL5460.Contig6_All	117 1985 minus strand RecName: Full=V-type proton ATPase catalytic subunit A; Short=V-ATPase subunit A; AltName: Full=V-ATPase 69 kDa subunit; AltName: Full=Vacuolar proton pump subunit alpha >gi|167313|gb|AAA33050.1| vacuolar H+-ATPase catalytic subunit [Gossypium hirsutum]	3	566.225	1.6372	0.0006802	60.158	1	5322.8	6938.1	5765.2	6033.9	6020.1	5431.5
1124	DMGYNVSMMADSTSR	15	2 Oxidation (M)	_DMGYNVSM(ox)M(ox)ADSTSR_	CL5460.Contig6_All	117 1985 minus strand RecName: Full=V-type proton ATPase catalytic subunit A; Short=V-ATPase subunit A; AltName: Full=V-ATPase 69 kDa subunit; AltName: Full=Vacuolar proton pump subunit alpha >gi|167313|gb|AAA33050.1| vacuolar H+-ATPase catalytic subunit [Gossypium hirsutum]	2	848.834	2.6715	0.0014468	55.097	1	1741.1	1712.5	2200.1	1412	1617.8	1955.6
1125	DMVDGPSLSTSMSMR	15	Oxidation (M),Phospho (STY)	_DMVDGPSLSTSM(ox)S(ph)MR_	Unigene22875_All	397 615 minus strand PREDICTED: magnesium transporter NIPA2 [Vitis vinifera]	3	570.558	2.757	0.031112	47.485	1	4242.2	4954.3	4863.8	4419	3721.4	4328.2
1126	DMVDGPSLSTSMSMR	15	Oxidation (M),Phospho (STY)	_DMVDGPSLSTSMS(ph)M(ox)R_	Unigene22875_All	397 615 minus strand PREDICTED: magnesium transporter NIPA2 [Vitis vinifera]	3	570.558	2.0067	0.0098576	77.554	1	0	0	0	0	0	0
1127	DNDNPTVK	8	Unmodified	_DNDNPTVK_	CL5266.Contig2_All	34 1755 type 2 ribosome-inactivating protein precursor [Camellia sinensis]	2	451.714	4.48	0.0022224	93.667	1	4749.1	4881.7	5472.1	6850	7171.5	6933
1128	DNDPGTIIK	9	Unmodified	_DNDPGTIIK_	Unigene86657_All	157 864 minus strand PREDICTED: uncharacterized protein LOC100241760 [Vitis vinifera] >gi|297739859|emb|CBI30041.3| unnamed protein product [Vitis vinifera]	2	486.753	2.302	0.02408	68.436	1	14552	15747	15266	14194	13829	14163
1129	DNESLAPIFTPPR	13	Phospho (STY)	_DNESLAPIFT(ph)PPR_	CL24625.Contig8_All	83 1285 minus strand protein transporter, putative [Ricinus communis] >gi|223540798|gb|EEF42358.1| protein transporter, putative [Ricinus communis]	2	768.858	2.509	1.2735e-06	90.385	1	1895.1	1860.9	2075.9	1946.3	1954.7	1699.9
1130	DNFQSPPPRPYDDR	14	Phospho (STY)	_DNFQS(ph)PPPRPYDDR_	CL2303.Contig7_All	206 1948 minus strand predicted protein [Populus trichocarpa] >gi|222866298|gb|EEF03429.1| predicted protein [Populus trichocarpa]	3	595.253	2.5447	0.0023209	66.893	2	3850.9	4398.2	4802.4	4346.3	4460.6	3569.8
1131	DNFRSPPPR	9	Phospho (STY)	_DNFRS(ph)PPPR_	CL2303.Contig6_All	372 1115 minus strand clathrin assembly protein, putative [Ricinus communis] >gi|223545449|gb|EEF46954.1| clathrin assembly protein, putative [Ricinus communis]	3	389.177	1.2017	0.0015394	89.301	5	11957	13954	14060	11566	11017	11078
1132	DNFRSPPPR	9	Phospho (STY)	_DNFRS(ph)PPPR_	CL2303.Contig6_All	372 1115 minus strand clathrin assembly protein, putative [Ricinus communis] >gi|223545449|gb|EEF46954.1| clathrin assembly protein, putative [Ricinus communis]	3	389.177	1.8423	0.0014515	81.92	2	3751.4	4266.7	4634	3320.2	3657.9	3158.4
1133	DNILFGSSFDSAR	13	Phospho (STY)	_DNILFGSSFDS(ph)AR_	Unigene1665_All	358 5226 hypothetical protein PRUPE_ppa000145mg [Prunus persica]	3	503.552	1.9716	0.00016551	80.859	1	1325.1	1857.6	1408.6	1326.1	1328.7	1307.9
1134	DNKGDASDEDGYQDEDEISK	20	Phospho (STY)	_DNKGDAS(ph)DEDGYQDEDEISK_	CL25100.Contig4_All	147 1910 minus strand predicted protein [Populus trichocarpa] >gi|222865006|gb|EEF02137.1| predicted protein [Populus trichocarpa]	3	770.624	3.5766	1.1338e-77	141.23	1	4108	4508.4	5338.4	5074.8	5020.6	5395.3
1135	DNLLVVGPSGSGK	13	Phospho (STY)	_DNLLVVGPS(ph)GSGK_	CL14324.Contig1_All	134 2269 PREDICTED: ABC transporter D family member 2, chloroplastic-like [Vitis vinifera]	2	661.821	2.9503	9.7668e-10	94.281	1	1130.4	1375.5	1496.5	1446.5	1340.4	1394.7
1136	DNLLVVGPSGSGK	13	Phospho (STY)	_DNLLVVGPS(ph)GSGK_	CL14324.Contig1_All	134 2269 PREDICTED: ABC transporter D family member 2, chloroplastic-like [Vitis vinifera]	3	441.55	1.7832	5.9334e-10	91.317	2	4637.1	4871.9	5156.6	4464.7	4496	5885
1137	DPDQAALLK	9	Unmodified	_DPDQAALLK_	CL14870.Contig5_All	91 963 minus strand PREDICTED: chlorophyll a-b binding protein CP26, chloroplastic [Vitis vinifera] >gi|147770824|emb|CAN76428.1| hypothetical protein VITISV_023565 [Vitis vinifera] >gi|297734735|emb|CBI16969.3| unnamed protein product [Vitis vinifera]	2	485.764	3.1012	0.010636	78.513	1	9734.2	9980.3	9847.8	8788.3	8258.3	8091.3
1138	DPDQAALLK	9	Unmodified	_DPDQAALLK_	CL14870.Contig5_All	91 963 minus strand PREDICTED: chlorophyll a-b binding protein CP26, chloroplastic [Vitis vinifera] >gi|147770824|emb|CAN76428.1| hypothetical protein VITISV_023565 [Vitis vinifera] >gi|297734735|emb|CBI16969.3| unnamed protein product [Vitis vinifera]	3	324.178	0.9848	0.0072003	68.657	1	10494	11346	11135	11084	9348.8	10948
1139	DPNAPPRSPK	10	Phospho (STY)	_DPNAPPRS(ph)PK_	CL21009.Contig2_All	251 745 minus strand hypothetical protein PRUPE_ppa012096mg [Prunus persica]	2	579.769	4.4	0.031631	58.32	1	9673.3	10789	11830	8489.5	9263.8	9096.2
1140	DPNAPPRSPKPK	12	Phospho (STY)	_DPNAPPRS(ph)PKPK_	CL21009.Contig2_All	251 745 minus strand hypothetical protein PRUPE_ppa012096mg [Prunus persica]	3	461.898	3.1776	0.012781	43.592	1	9220.6	9341.9	10139	7805	7953.7	8512.2
1141	DPNAPPRSPKPK	12	Phospho (STY)	_DPNAPPRS(ph)PKPK_	CL21009.Contig2_All	251 745 minus strand hypothetical protein PRUPE_ppa012096mg [Prunus persica]	4	346.675	3.6066	0.0025905	44.925	1	0	0	0	0	0	0
1142	DPSHHSGR	8	Phospho (STY)	_DPSHHS(ph)GR_	Unigene51424_All	19 486 PREDICTED: LOW QUALITY PROTEIN: uncharacterized LOC101214156 [Cucumis sativus]	3	324.794	-1.86028	0.022112	46.796	1	0	0	0	0	0	0
1143	DPSNHQLLSPATR	13	Phospho (STY)	_DPSNHQLLS(ph)PATR_	CL28137.Contig30_All	3 2138 minus strand hypothetical protein PRUPE_ppa000066mg [Prunus persica]	3	505.903	1.9755	1.1189e-11	100.04	1	1555.2	2065.7	1565.6	1493.9	1652.5	1435.9
1144	DPSTPPAWK	9	Phospho (STY)	_DPST(ph)PPAWK_	Unigene52275_All	782 1117 PREDICTED: uncharacterized protein LOC100244748 [Vitis vinifera]	2	539.734	4.7446	0.031498	58.274	1	5359.2	5515.5	5598.4	3709.9	3270.6	4079.6
1145	DPTEQTEESVLVIK	14	Unmodified	_DPTEQTEESVLVIK_	CL12545.Contig1_All	107 1021 minus strand PREDICTED: eukaryotic translation initiation factor 3 subunit I [Vitis vinifera] >gi|147853445|emb|CAN80198.1| hypothetical protein VITISV_030908 [Vitis vinifera] >gi|297737552|emb|CBI26753.3| unnamed protein product [Vitis vinifera]	3	529.942	3.691	0.0011971	78.505	1	6577.4	7775.7	7877.7	7350.7	5469.4	6617.5
1146	DQIHSQLSLNR	11	Phospho (STY)	_DQIHSQLS(ph)LNR_	CL6257.Contig9_All	383 3025 hypothetical protein PRUPE_ppa000599mg [Prunus persica]	3	464.221	2.6583	0.0016111	60.631	1	0	0	0	0	0	0
1147	DQSVLLATTK	10	Unmodified	_DQSVLLATTK_	Unigene85527_All	132 575 putative ribosomal protein L28 [Gossypium hirsutum]	2	538.303	4.5068	0.0053587	73.927	1	6695.2	7931.4	8732.2	8009.9	7719.9	8263.8
1148	DQSVLLATTK	10	Unmodified	_DQSVLLATTK_	Unigene85527_All	132 575 putative ribosomal protein L28 [Gossypium hirsutum]	3	359.205	3.5436	0.021081	50.354	1	0	0	0	0	0	0
1149	DRDDFFPR	8	Unmodified	_DRDDFFPR_	CL26567.Contig10_All	133 1098 minus strand PREDICTED: 31 kDa ribonucleoprotein, chloroplastic isoform 1 [Vitis vinifera]	3	356.502	0.6908	0.021142	82.287	1	2577	3443.3	3074.5	2314.4	2035.6	2188
1150	DRGSPDYGR	9	Phospho (STY)	_DRGSPDY(ph)GR_	CL1024.Contig29_All	914 1894 arginine/serine-rich splicing factor, putative [Ricinus communis] >gi|223549957|gb|EEF51444.1| arginine/serine-rich splicing factor, putative [Ricinus communis]	2	551.719	0.9778	0.017337	65.179	1	3946.6	4083.9	3877.5	3858.8	4161.8	3848.7
1151	DRGSPEHGQITSR	13	Phospho (STY)	_DRGS(ph)PEHGQITSR_	CL1024.Contig29_All	914 1894 arginine/serine-rich splicing factor, putative [Ricinus communis] >gi|223549957|gb|EEF51444.1| arginine/serine-rich splicing factor, putative [Ricinus communis]	3	507.226	0.7403	0.0035685	49.537	1	917.6	784.68	644.02	1012.1	1228.3	1337.7
1152	DRNPSRSESHR	11	Phospho (STY)	_DRNPS(ph)RSESHR_	Unigene85485_All	339 1649 PREDICTED: serine/threonine-protein kinase At5g01020-like [Vitis vinifera]	4	355.907	-0.33331	9.1363e-08	101.3	1	1057.6	935.09	1062.5	775.16	647.47	720.75
1153	DRSGPYER	8	Phospho (STY)	_DRS(ph)GPYER_	CL16868.Contig18_All	2 343 minus strand PREDICTED: uncharacterized protein LOC100256416 isoform 1 [Vitis vinifera] >gi|359493015|ref|XP_003634493.1| PREDICTED: uncharacterized protein LOC100256416 isoform 2 [Vitis vinifera]	3	353.813	0.3917	0.006629	67.519	1	0	0	0	0	0	0
1154	DRSSPPHPR	9	Phospho (STY)	_DRS(ph)SPPHPR_	CL2361.Contig10_All	266 2359 dead box ATP-dependent RNA helicase, putative [Ricinus communis] >gi|223539345|gb|EEF40936.1| dead box ATP-dependent RNA helicase, putative [Ricinus communis]	3	376.836	-0.62839	0.01076	58.172	1	1285.3	1246	1488.4	1476.5	1330.5	1067.6
1155	DRSSPPHPR	9	Phospho (STY)	_DRS(ph)SPPHPR_	CL2361.Contig10_All	266 2359 dead box ATP-dependent RNA helicase, putative [Ricinus communis] >gi|223539345|gb|EEF40936.1| dead box ATP-dependent RNA helicase, putative [Ricinus communis]	3	376.836	0.3777	0.0042721	66.617	1	1471.1	1085.3	1548.5	1335.3	1275.1	1481.1
1156	DRSSPPQHHVPPHNNENPR	19	Phospho (STY)	_DRS(ph)SPPQHHVPPHNNENPR_	CL2361.Contig27_All	303 1835 unnamed protein product [Vitis vinifera]	5	459.809	0.1874	5.8307e-09	65.387	1	1186.1	1536.9	1625.3	1314.9	1413.2	1397.9
1157	DSAENLGELLMGDR	14	Oxidation (M)	_DSAENLGELLM(ox)GDR_	Unigene188_All	367 750 Endosomal P24A protein precursor, putative [Ricinus communis] >gi|223537249|gb|EEF38881.1| Endosomal P24A protein precursor, putative [Ricinus communis]	2	768.354	3.7121	0.010136	52.372	1	2595.3	2932.9	3012.3	2362.9	2267.5	2157.8
1158	DSAENLGELLMGDR	14	Oxidation (M)	_DSAENLGELLM(ox)GDR_	Unigene188_All	367 750 Endosomal P24A protein precursor, putative [Ricinus communis] >gi|223537249|gb|EEF38881.1| Endosomal P24A protein precursor, putative [Ricinus communis]	3	512.572	3.1679	0.0054262	49.595	1	2010.1	2536	2385.6	2427.3	2077.8	1832.7
1159	DSDSGSLDSESGGAK	15	Phospho (STY)	_DSDSGSLDS(ph)ESGGAK_	CL1587.Contig32_All	1 1851 PREDICTED: transcription factor GTE8-like [Glycine max]	2	746.278	3.5315	0.0038214	51.235	1	1438.5	1503	1327.4	642.91	927.56	760.44
1160	DSDSGSLDSESGGAK	15	Phospho (STY)	_DSDSGSLDS(ph)ESGGAK_	CL1587.Contig32_All	1 1851 PREDICTED: transcription factor GTE8-like [Glycine max]	2	746.278	3.9129	0.0040465	69.331	1	1066.7	1255.2	1095.1	759.36	838.19	876.02
1161	DSDSGSLDSESGGAK	15	Phospho (STY)	_DSDSGSLDS(ph)ESGGAK_	CL1587.Contig32_All	1 1851 PREDICTED: transcription factor GTE8-like [Glycine max]	2	746.278	2.4442	0.0038214	51.235	1	1550.3	1480.1	2260.2	1427.6	1515.4	1389.2
1162	DSDSGSLDSESGGAK	15	Phospho (STY)	_DSDSGSLDS(ph)ESGGAK_	CL1587.Contig32_All	1 1851 PREDICTED: transcription factor GTE8-like [Glycine max]	2	746.278	2.3996	0.0034872	54.281	1	984.31	936.61	984.03	789.37	750.84	508.05
1163	DSELASTSLVIHPR	14	Phospho (STY)	_DSELAST(ph)SLVIHPR_	CL8087.Contig3_All	418 3240 hypothetical protein PRUPE_ppa000956mg [Prunus persica]	3	535.594	2.2248	1.1637e-34	124.25	2	5303.2	5332.9	5621.5	5553.7	4998.8	4527
1164	DSGSDSPPSGTASEHQLPDKK	21	Phospho (STY)	_DSGSDS(ph)PPSGTASEHQLPDKK_	CL27919.Contig11_All	279 2804 minus strand conserved hypothetical protein [Ricinus communis] >gi|223539425|gb|EEF41015.1| conserved hypothetical protein [Ricinus communis]	4	555.742	3.2481	0.00027962	50.202	1	0	0	0	0	0	0
1165	DSGSDSPPSGTASEHQLPDKK	21	Phospho (STY)	_DS(ph)GSDSPPSGTASEHQLPDKK_	CL27919.Contig11_All	279 2804 minus strand conserved hypothetical protein [Ricinus communis] >gi|223539425|gb|EEF41015.1| conserved hypothetical protein [Ricinus communis]	4	555.742	3.0345	3.7953e-06	57.738	1	2056.2	2377	2299.7	2544.9	1798	2046.3
1166	DSGSPKSEHESDQFGGR	17	Phospho (STY)	_DSGS(ph)PKSEHESDQFGGR_	CL8175.Contig7_All	345 2996 minus strand PREDICTED: microtubule-associated protein TORTIFOLIA1-like [Vitis vinifera]	3	633.922	3.7507	5.5062e-06	80.702	1	5210.3	5732.5	5853.5	5278.6	4462.3	4865.3
1167	DSHGIAQVK	9	Unmodified	_DSHGIAQVK_	CL6728.Contig2_All	125 394 hypothetical protein PRUPE_ppa012862mg [Prunus persica]	3	318.838	2.8164	0.0041	83.998	1	3172.3	3192.2	3255	2334.5	2153.4	2167
1168	DSHGTHTSTTR	11	Phospho (STY)	_DSHGTHT(ph)STTR_	CL3022.Contig3_All	67 1506 PREDICTED: magnesium transporter MRS2-3-like isoform 2 [Vitis vinifera]	3	427.174	-0.19729	0.0051088	45.825	1	0	0	0	0	0	0
1169	DSHGTHTSTTR	11	Phospho (STY)	_DSHGT(ph)HTSTTR_	CL3022.Contig3_All	67 1506 PREDICTED: magnesium transporter MRS2-3-like isoform 2 [Vitis vinifera]	3	427.174	-1.18624	0.001302	62.287	1	0	0	0	0	0	0
1170	DSHGTYTSTTR	11	Phospho (STY)	_DSHGT(ph)YTSTTR_	CL3022.Contig4_All	82 1527 PREDICTED: magnesium transporter MRS2-3-like isoform 2 [Vitis vinifera]	3	435.842	1.6795	0.0013345	62.035	1	0	0	0	0	0	0
1171	DSHGTYTSTTR	11	Phospho (STY)	_DSHGT(ph)YTSTTR_	CL3022.Contig4_All	82 1527 PREDICTED: magnesium transporter MRS2-3-like isoform 2 [Vitis vinifera]	2	653.259	2.3712	0.012809	51.771	1	1708.7	2073.6	2147.3	1954.3	1980.2	1726.9
1172	DSHGTYTSTTR	11	Phospho (STY)	_DSHGT(ph)YTSTTR_	CL3022.Contig4_All	82 1527 PREDICTED: magnesium transporter MRS2-3-like isoform 2 [Vitis vinifera]	2	653.259	2.34	6.7387e-06	92.939	1	3422.1	3621.1	4133	3360.7	4332.8	3449.5
1173	DSHGTYTSTTR	11	Phospho (STY)	_DSHGT(ph)YTSTTR_	CL3022.Contig4_All	82 1527 PREDICTED: magnesium transporter MRS2-3-like isoform 2 [Vitis vinifera]	3	435.842	1.1215	0.0039325	49.298	1	0	0	0	0	0	0
1174	DSIGALSAQYLK	12	Phospho (STY)	_DSIGALSAQY(ph)LK_	CL8175.Contig7_All	345 2996 minus strand PREDICTED: microtubule-associated protein TORTIFOLIA1-like [Vitis vinifera]	3	449.218	2.9724	0.015586	40.477	1	3941.5	4875.3	4201.2	4076.9	2889.2	3904.7
1175	DSIGALSAQYLK	12	Phospho (STY)	_DSIGALSAQY(ph)LK_	CL8175.Contig7_All	345 2996 minus strand PREDICTED: microtubule-associated protein TORTIFOLIA1-like [Vitis vinifera]	3	449.218	3.4832	0.0030657	50.088	1	4661.2	5540.1	4776.7	4423.4	4109.3	4126.1
1176	DSLAAQGK	8	Unmodified	_DSLAAQGK_	CL12412.Contig4_All	2 286 60S ribosomal protein L44 [Ricinus communis] >gi|2500380|sp|Q96499.3|RL44_GOSHI RecName: Full=60S ribosomal protein L44 >gi|1553129|gb|AAB08726.1| ribosomal protein L44 isoform a [Gossypium hirsutum] >gi|1553131|gb|AAB08727.1| ribosomal protein L44 isoform b [Gossypium hirsutum] >gi|223547959|gb|EEF49451.1| 60S ribosomal protein L44 [Ricinus communis]	2	395.209	1.2935	0.002164	94.85	1	10502	12841	11788	11290	10466	10400
1177	DSLAEAK	7	Unmodified	_DSLAEAK_	CL8504.Contig8_All	50 1774 minus strand ketol-acid reductoisomerase, chloroplast precursor, putative [Ricinus communis] >gi|223538259|gb|EEF39868.1| ketol-acid reductoisomerase, chloroplast precursor, putative [Ricinus communis]	2	367.19	3.7403	0.016051	87.181	1	14587	17907	15875	13935	13043	13651
1178	DSLTSSNSIK	10	Phospho (STY)	_DSLTSSNS(ph)IK_	CL28066.Contig2_All	3 3887 eukaryotic translation initiation factor 4g, putative [Ricinus communis] >gi|223534164|gb|EEF35880.1| eukaryotic translation initiation factor 4g, putative [Ricinus communis]	3	377.836	4.2173	0.0002063	84.365	1	5152	6031.2	6325.2	5103	5028.5	4863.5
1179	DSLTSSNSIK	10	Phospho (STY)	_DSLTSSNS(ph)IK_	CL28066.Contig2_All	3 3887 eukaryotic translation initiation factor 4g, putative [Ricinus communis] >gi|223534164|gb|EEF35880.1| eukaryotic translation initiation factor 4g, putative [Ricinus communis]	2	566.25	4.9737	0.030298	46.68	1	6712.3	8235.9	7750.3	7417.2	6648.6	6640.7
1180	DSNHEPDGYLSDEPTAHTSANPR	23	Phospho (STY)	_DSNHEPDGYLS(ph)DEPTAHTSANPR_	CL2245.Contig8_All	3 1022 PREDICTED: uncharacterized protein LOC100241227 [Vitis vinifera] >gi|297743200|emb|CBI36067.3| unnamed protein product [Vitis vinifera]	3	864.021	2.7187	3.5129e-264	197	1	2105.2	2165.4	2187	1761.9	1905.3	1988.7
1181	DSNHEPDGYLSDEPTAHTSANPR	23	Phospho (STY)	_DSNHEPDGYLS(ph)DEPTAHTSANPR_	CL2245.Contig8_All	3 1022 PREDICTED: uncharacterized protein LOC100241227 [Vitis vinifera] >gi|297743200|emb|CBI36067.3| unnamed protein product [Vitis vinifera]	3	864.021	3.4616	3.5058e-156	169.18	1	1378	1250.5	2068.4	1218.6	1399.3	1875.4
1182	DSNLPLISPTNK	12	Phospho (STY)	_DSNLPLIS(ph)PTNK_	Unigene87945_All	307 654 PREDICTED: calcium-dependent protein kinase 4 [Vitis vinifera]	3	460.225	2.0034	0.0012598	52.862	1	1372.4	1848.3	1449	1617.3	1266.8	1389.4
1183	DSNVGDNPNALSGGYRPSEEGEER	24	Unmodified	_DSNVGDNPNALSGGYRPSEEGEER_	CL2522.Contig19_All	198 1262 PREDICTED: uncharacterized protein LOC100265608 [Vitis vinifera] >gi|296085734|emb|CBI29539.3| unnamed protein product [Vitis vinifera]	3	850.376	3.2466	1.1804e-41	112.48	1	3412.9	3864.6	3565.4	3795.5	3973	3855.8
1184	DSSRHSEDLK	10	Phospho (STY)	_DSSRHS(ph)EDLK_	CL238.Contig16_All	280 2622 minus strand predicted protein [Populus trichocarpa] >gi|222857464|gb|EEE95011.1| predicted protein [Populus trichocarpa]	3	418.51	0.8725	0.010356	49.298	1	1473.6	1560.8	1588.5	1168.7	1278.6	1184.1
1185	DSSSSHSQSTEER	13	Phospho (STY)	_DSSSSHS(ph)QSTEER_	CL2920.Contig70_All	2 1219 minus strand PREDICTED: uncharacterized protein LOC101305087 [Fragaria vesca subsp. vesca]	3	506.19	-0.08046	0.0015615	60.489	1	587.33	614.71	711.35	688.97	619.58	622.15
1186	DSSSSHSQSTEER	13	Phospho (STY)	_DSSSSHS(ph)QSTEER_	CL2920.Contig70_All	2 1219 minus strand PREDICTED: uncharacterized protein LOC101305087 [Fragaria vesca subsp. vesca]	3	506.19	-0.01595	0.0017034	64.537	1	572.36	647.07	429.86	346.21	445.15	530.74
1187	DSSSSSHSQPTEERASPPASDSK	23	Phospho (STY)	_DSSSSSHSQPTEERAS(ph)PPASDSK_	CL2920.Contig71_All	294 1775 PREDICTED: uncharacterized protein LOC101305087 [Fragaria vesca subsp. vesca]	4	614.257	1.8451	1.1506e-22	89.434	1	1152.7	1448.2	1366.4	1633.8	1618.7	1296.6
1188	DSSSSSHSQPTEERASPPPASDSK	24	Phospho (STY)	_DSSSSSHSQPTEERAS(ph)PPPASDSK_	CL2920.Contig88_All	163 1482 predicted protein [Populus trichocarpa] >gi|222872235|gb|EEF09366.1| predicted protein [Populus trichocarpa]	4	638.52	3.758	2.0641e-43	116.28	2	3360.7	3470.8	3179.1	3644.4	3495.5	4176.7
1189	DSSSSSHSQPTEERASPPPASDSK	24	Phospho (STY)	_DSSSSSHSQPTEERAS(ph)PPPASDSK_	CL2920.Contig88_All	163 1482 predicted protein [Populus trichocarpa] >gi|222872235|gb|EEF09366.1| predicted protein [Populus trichocarpa]	4	638.52	2.577	2.9396e-52	118.97	1	1237.4	841.66	1049.7	1494	1336.8	1254.4
1190	DSSSVHSFQESSSPK	15	Phospho (STY)	_DSSSVHSFQESS(ph)SPK_	Unigene76306_All	2 862 hypothetical protein PRUPE_ppa000245mg [Prunus persica]	3	563.565		2.6411e-51	123.54	1	0	0	0	0	0	0
1191	DSSSVHSFQESSSPK	15	Phospho (STY)	_DSSSVHSFQESS(ph)SPK_	Unigene76306_All	2 862 hypothetical protein PRUPE_ppa000245mg [Prunus persica]	3	563.565	3.1397	3.9683e-34	118.66	1	2992.5	3010	3459.7	2777.3	2959.6	2827.7
1192	DSSSVHSFQESSSPK	15	Phospho (STY)	_DSSSVHSFQESSS(ph)PK_	Unigene76306_All	2 862 hypothetical protein PRUPE_ppa000245mg [Prunus persica]	3	563.565		2.0304e-51	123.63	1	0	0	0	0	0	0
1193	DSSSVHSFQESSSPK	15	Phospho (STY)	_DSSSVHSFQESS(ph)SPK_	Unigene76306_All	2 862 hypothetical protein PRUPE_ppa000245mg [Prunus persica]	3	563.565	2.1384	8.8493e-51	136.66	1	3430.2	4097.8	3643.5	4048.9	3780.6	3786
1194	DSTQLIAEAASK	12	Unmodified	_DSTQLIAEAASK_	Unigene45731_All	94 1842 predicted protein [Populus trichocarpa] >gi|222837676|gb|EEE76041.1| predicted protein [Populus trichocarpa]	3	411.882	2.1619	0.0070542	49.243	1	0	0	0	0	0	0
1195	DSTSSSQSHSTEERASPPAPDSK	23	Phospho (STY)	_DSTSSSQSHSTEERAS(ph)PPAPDSK_	CL2920.Contig100_All	1461 1877 hypothetical protein PRUPE_ppa004117mg [Prunus persica]	4	617.761	2.4257	5.182e-35	108.72	1	2698	3046.8	3114.9	2996.9	3192.6	2889.1
1196	DSTSSSQSHSTEERASPPAPDSK	23	Phospho (STY)	_DSTSSSQSHST(ph)EERASPPAPDSK_	CL2920.Contig100_All	1461 1877 hypothetical protein PRUPE_ppa004117mg [Prunus persica]	4	617.761	2.2048	8.739e-43	114.79	2	3783.7	3707.7	3946	3724.2	4056.4	3553.3
1197	DSTTIVGDGSTQEAVNK	17	Unmodified	_DSTTIVGDGSTQEAVNK_	CL7292.Contig9_All	52 1872 minus strand rubisco subunit binding-protein beta subunit, rubb, putative [Ricinus communis] >gi|223537354|gb|EEF38983.1| rubisco subunit binding-protein beta subunit, rubb, putative [Ricinus communis]	3	574.611	4.3434	1.0304e-249	203.27	1	4457.2	4478.4	4693.2	3511.2	3647.1	3483.3
1198	DSTTIVGDGSTQEAVNK	17	Unmodified	_DSTTIVGDGSTQEAVNK_	CL7292.Contig9_All	52 1872 minus strand rubisco subunit binding-protein beta subunit, rubb, putative [Ricinus communis] >gi|223537354|gb|EEF38983.1| rubisco subunit binding-protein beta subunit, rubb, putative [Ricinus communis]	2	861.413	4.1346	1.9256e-224	198.96	1	4371.9	3858.4	3928.7	3185.3	3102.4	3260.2
1199	DSTTIVGDGSTQEAVNK	17	Unmodified	_DSTTIVGDGSTQEAVNK_	CL7292.Contig9_All	52 1872 minus strand rubisco subunit binding-protein beta subunit, rubb, putative [Ricinus communis] >gi|223537354|gb|EEF38983.1| rubisco subunit binding-protein beta subunit, rubb, putative [Ricinus communis]	3	574.611	3.8939	7.9599e-41	119.54	1	6545.5	7218.5	6211.9	6782.2	5657.7	7160.3
1200	DSTTIVGDGSTQEAVNKK	18	Unmodified	_DSTTIVGDGSTQEAVNKK_	CL7292.Contig9_All	52 1872 minus strand rubisco subunit binding-protein beta subunit, rubb, putative [Ricinus communis] >gi|223537354|gb|EEF38983.1| rubisco subunit binding-protein beta subunit, rubb, putative [Ricinus communis]	3	617.309	4.0433	0	228.39	1	13630	15246	15540	11712	13208	12151
1201	DSVHSDKDDVFSDGEAEHSGSSK	23	Phospho (STY)	_DSVHSDKDDVFS(ph)DGEAEHSGSSK_	CL1163.Contig10_All	152 691 minus strand unnamed protein product [Vitis vinifera]	4	629.503	4.2265	1.1532e-63	128.92	1	8101.7	7932.5	9239.4	8253.7	7542.1	8951.3
1202	DSVHSDKDDVFSDGEAEHSGSSK	23	Phospho (STY)	_DSVHSDKDDVFS(ph)DGEAEHSGSSK_	CL1163.Contig10_All	152 691 minus strand unnamed protein product [Vitis vinifera]	5	503.804	3.5622	7.1425e-30	103.85	1	0	0	0	0	0	0
1203	DSVSHFEDSSQEDK	14	Unmodified	_DSVSHFEDSSQEDK_	CL27732.Contig1_All	30 2690 PREDICTED: uncharacterized protein LOC100264483 [Vitis vinifera]	3	537.225	3.069	0.0010527	79.267	1	7114	8336.3	8158.5	8269.3	6025.3	7931.8
1204	DSYPSPGR	8	Phospho (STY)	_DSYPS(ph)PGR_	CL28066.Contig2_All	3 3887 eukaryotic translation initiation factor 4g, putative [Ricinus communis] >gi|223534164|gb|EEF35880.1| eukaryotic translation initiation factor 4g, putative [Ricinus communis]	2	479.687	2.427	0.011224	79.16	1	1974.4	2354.3	2544.7	2557.3	2309.7	2448
1205	DTDILAAFR	9	Phospho (STY)	_DT(ph)DILAAFR_	Unigene80631_All	269 1465 ribulose-1,5-bisphosphate carboxylase/oxygenase large subun (chloroplast) [Tectona grandis] >gi|438687612|emb|CCP47138.1| ribulose-1,5-bisphosphate carboxylase/oxygenase large subun (chloroplast) [Tectona grandis] >gi|438688296|emb|CCP47227.1| ribulose-1,5-bisphosphate carboxylase/oxygenase large subun (chloroplast) [Tectona grandis] >gi|438688420|emb|CCP47316.1| ribulose-1,5-bisphosphat…	2	551.252	1.6834	6.3442e-44	148.28	1	2286	2386	2590.1	3135	2902.8	2758.6
1206	DTNLAPISSTK	11	Phospho (STY)	_DTNLAPISS(ph)TK_	Unigene67618_All	305 1942 calcium dependent protein kinase 5 [Populus trichocarpa] >gi|222849982|gb|EEE87529.1| calcium dependent protein kinase 5 [Populus trichocarpa]	3	409.527	3.1597	0.0036311	50.827	1	2583.7	2782.6	2747.5	2892.9	2435.9	2830.7
1207	DTPDAPAMAAK	11	Oxidation (M)	_DTPDAPAM(ox)AAK_	CL12554.Contig9_All	2 832 minus strand dicarboxylate transport 2.1 [Arabidopsis thaliana] >gi|75171656|sp|Q9FMF7.1|DIT21_ARATH RecName: Full=Dicarboxylate transporter 2.1, chloroplastic; AltName: Full=AtpDCT1; AltName: Full=Glutamate/malate translocator; Flags: Precursor >gi|9759405|dbj|BAB09860.1| 2-oxoglutarate/malate translocator [Arabidopsis thaliana] >gi|53850569|gb|AAU95461.1| At5g64290 [Arabidopsis thaliana] …	2	552.256	4.7986	1.0529e-05	89.561	1	6934.3	6650.8	7514.2	6199.1	6769.3	6069.8
1208	DTPDAPAMAAK	11	Oxidation (M)	_DTPDAPAM(ox)AAK_	CL12554.Contig9_All	2 832 minus strand dicarboxylate transport 2.1 [Arabidopsis thaliana] >gi|75171656|sp|Q9FMF7.1|DIT21_ARATH RecName: Full=Dicarboxylate transporter 2.1, chloroplastic; AltName: Full=AtpDCT1; AltName: Full=Glutamate/malate translocator; Flags: Precursor >gi|9759405|dbj|BAB09860.1| 2-oxoglutarate/malate translocator [Arabidopsis thaliana] >gi|53850569|gb|AAU95461.1| At5g64290 [Arabidopsis thaliana] …	3	368.506	3.3909	0.0059345	54.784	1	2705.5	3788.2	3401	3090.9	2645.7	3075.2
1209	DTPDAPAMAAK	11	Unmodified	_DTPDAPAMAAK_	CL12554.Contig9_All	2 832 minus strand dicarboxylate transport 2.1 [Arabidopsis thaliana] >gi|75171656|sp|Q9FMF7.1|DIT21_ARATH RecName: Full=Dicarboxylate transporter 2.1, chloroplastic; AltName: Full=AtpDCT1; AltName: Full=Glutamate/malate translocator; Flags: Precursor >gi|9759405|dbj|BAB09860.1| 2-oxoglutarate/malate translocator [Arabidopsis thaliana] >gi|53850569|gb|AAU95461.1| At5g64290 [Arabidopsis thaliana] …	2	544.258	2.1432	0.01336	62.466	1	1935.1	1890.5	1704.6	1216.4	1372.1	1410.9
1210	DTSPYSQSSSIK	12	Phospho (STY)	_DTSPYSQSSS(ph)IK_	CL28409.Contig7_All	1589 2038 hypothetical protein PRUPE_ppa005724mg [Prunus persica]	2	690.29	4.4359	1.1745e-43	142.19	1	4830.4	5095.1	5497.3	6967	7622.1	6956.6
1211	DTSPYSQSSSIK	12	Phospho (STY)	_DTSPYSQSSS(ph)IK_	CL28409.Contig7_All	1589 2038 hypothetical protein PRUPE_ppa005724mg [Prunus persica]	3	460.529	1.2116	0.00054695	67.326	1	5686.7	5816.7	5602.6	4666.2	5304.8	5962.7
1212	DTTEAAVAGVK	11	Unmodified	_DTTEAAVAGVK_	CL21940.Contig1_All	361 1251 minus strand unnamed protein product [Vitis vinifera]	2	531.277	2.9317	1.7856e-05	89.301	1	12351	13141	14894	12867	13616	13734
1213	DTTEAAVAGVK	11	Unmodified	_DTTEAAVAGVK_	CL21940.Contig1_All	361 1251 minus strand unnamed protein product [Vitis vinifera]	3	354.521	1.7355	0.00062795	72.2	1	5500.9	5774.4	5495	5859.5	5511.6	5927.6
1214	DTTTIVGDGSTQEAVNK	17	Unmodified	_DTTTIVGDGSTQEAVNK_	CL7292.Contig2_All	52 1872 minus strand rubisco subunit binding-protein beta subunit, rubb, putative [Ricinus communis] >gi|223537354|gb|EEF38983.1| rubisco subunit binding-protein beta subunit, rubb, putative [Ricinus communis]	3	579.283	4.9503	5.1933e-79	143.88	2	11790	12198	13202	12473	12139	11815
1215	DTWGSDVNLPSPTPNR	16	Phospho (STY)	_DTWGSDVNLPS(ph)PTPNR_	Unigene77454_All	419 2599 minus strand predicted protein [Populus trichocarpa] >gi|222849098|gb|EEE86645.1| predicted protein [Populus trichocarpa]	3	612.604	3.6526	0.00080219	49.559	1	3447.6	4815.4	4279.2	3867.4	3650	3850
1216	DTYEIGEGK	9	Unmodified	_DTYEIGEGK_	CL17887.Contig4_All	191 1360 PREDICTED: sedoheptulose-1,7-bisphosphatase, chloroplastic [Vitis vinifera] >gi|296086099|emb|CBI31540.3| unnamed protein product [Vitis vinifera]	2	506.235	3.3207	0.013111	83.862	1	8082.6	8339.1	8284.9	7587.2	7751.1	7130.2
1217	DTYEIGEGK	9	Unmodified	_DTYEIGEGK_	CL17887.Contig4_All	191 1360 PREDICTED: sedoheptulose-1,7-bisphosphatase, chloroplastic [Vitis vinifera] >gi|296086099|emb|CBI31540.3| unnamed protein product [Vitis vinifera]	3	337.826	2.8397	0.0032068	72.607	1	5082.5	6041.7	5807.8	4524.7	4505.6	4895.3
1218	DTYEIGEGK	9	Unmodified	_DTYEIGEGK_	CL17887.Contig4_All	191 1360 PREDICTED: sedoheptulose-1,7-bisphosphatase, chloroplastic [Vitis vinifera] >gi|296086099|emb|CBI31540.3| unnamed protein product [Vitis vinifera]	3	337.826	2.9147	0.015714	63.076	1	2336	2663	2848.7	2641.6	2417.4	2685.6
1219	DTYEIGEGK	9	Unmodified	_DTYEIGEGK_	CL17887.Contig4_All	191 1360 PREDICTED: sedoheptulose-1,7-bisphosphatase, chloroplastic [Vitis vinifera] >gi|296086099|emb|CBI31540.3| unnamed protein product [Vitis vinifera]	2	506.235	3.5203	1.7856e-07	110.38	1	5181.4	6163	5914.6	5728	5705.6	5421.3
1220	DTYEIGEGK	9	Unmodified	_DTYEIGEGK_	CL17887.Contig4_All	191 1360 PREDICTED: sedoheptulose-1,7-bisphosphatase, chloroplastic [Vitis vinifera] >gi|296086099|emb|CBI31540.3| unnamed protein product [Vitis vinifera]	2	506.235	2.3313	0.016961	91.549	1	7049.1	7295.8	8273	7158.1	6341.5	7226.8
1221	DVADSVLSDK	10	Unmodified	_DVADSVLSDK_	Unigene3908_All	183 956 minus strand predicted protein [Populus trichocarpa] >gi|222855562|gb|EEE93109.1| predicted protein [Populus trichocarpa]	2	524.761	6.3941	4.1625e-28	134.13	1	8763.2	9862.6	10017	9716.1	9322.2	9226.9
1222	DVADSVLSDK	10	Unmodified	_DVADSVLSDK_	Unigene3908_All	183 956 minus strand predicted protein [Populus trichocarpa] >gi|222855562|gb|EEE93109.1| predicted protein [Populus trichocarpa]	3	350.177	4.4291	0.00073322	85.533	1	4413	4969.8	5174.1	4879.2	5312.8	4581.5
1223	DVALAEVEK	9	Unmodified	_DVALAEVEK_	Unigene86447_All	355 771 Remorin, putative [Ricinus communis] >gi|223549013|gb|EEF50502.1| Remorin, putative [Ricinus communis]	2	487.264	4.8627	0.00061692	100.88	1	7685.2	8480.9	8320.9	7876.7	7470.9	7516.9
1224	DVALAEVEK	9	Unmodified	_DVALAEVEK_	Unigene86447_All	355 771 Remorin, putative [Ricinus communis] >gi|223549013|gb|EEF50502.1| Remorin, putative [Ricinus communis]	3	325.178	4.3481	0.021616	59.908	1	3401.2	3596.2	3823.8	3640.9	3565.4	3832.9
1225	DVDLTEK	7	Unmodified	_DVDLTEK_	CL17845.Contig9_All	2 1018 PREDICTED: post-GPI attachment to proteins factor 3 isoform 2 [Vitis vinifera]	2	410.208	3.5948	0.029826	91.318	1	8323.8	9258.9	9134.6	9111.7	7808.4	7811.4
1236	DVFPDVDK	8	Unmodified	_DVFPDVDK_	CL2923.Contig2_All	186 863 minus strand hypothetical protein PRUPE_ppa010831mg [Prunus persica]	2	467.729	5.7981	0.0012388	101.65	1	3831	4042.1	4741.1	5046.9	5494.1	5011.6
1237	DVFPDVDK	8	Unmodified	_DVFPDVDK_	CL2923.Contig2_All	186 863 minus strand hypothetical protein PRUPE_ppa010831mg [Prunus persica]	3	312.155	4.7911	0.029453	59.35	1	2510.4	2569.6	3023.3	2906.4	2897.2	3312.2
1238	DVFPDVDK	8	Unmodified	_DVFPDVDK_	CL2923.Contig2_All	186 863 minus strand hypothetical protein PRUPE_ppa010831mg [Prunus persica]	2	467.729	3.7787	0.028876	80.688	1	4929.1	5116.8	4642.8	4756.2	5118.3	5145.9
1239	DVGFASPTFQSQR	13	Phospho (STY)	_DVGFAS(ph)PTFQSQR_	CL28179.Contig3_All	321 2225 unnamed protein product [Vitis vinifera]	3	507.224	3.9216	0.00068667	75.911	1	3278.2	4419.1	4195.3	3820.3	3067.9	3474.8
1240	DVIITSPK	8	Phospho (STY)	_DVIITS(ph)PK_	CL2817.Contig5_All	2 10402 hypothetical protein PRUPE_ppa000010mg [Prunus persica]	3	318.163	4.6987	0.0092592	59.908	1	1714.3	1799.3	1471.3	1637.2	1419.2	1643.7
1241	DVNVHPNPDEVADVK	15	Unmodified	_DVNVHPNPDEVADVK_	Unigene86917_All	677 1198 isopentyl diphosphate isomerase [Gossypium barbadense]	3	549.937	3.1498	0.0015142	77.506	1	0	0	0	0	0	0
1242	DVSPHDFVK	9	Phospho (STY)	_DVS(ph)PHDFVK_	Unigene23496_All	116 214 minus strand PREDICTED: 40S ribosomal protein S19-3-like [Cucumis sativus]	3	375.166	4.4074	0.0012294	81.625	2	7694.4	8724	8229.4	7744.7	7549.6	7448.9
1243	DVSRPLSDSDR	11	Unmodified	_DVSRPLSDSDR_	CL1577.Contig7_All	99 3296 eukaryotic translation initiation factor 2c, putative [Ricinus communis] >gi|223534406|gb|EEF36112.1| eukaryotic translation initiation factor 2c, putative [Ricinus communis]	3	416.206	1.1086	0.0055175	69.03	1	4735.1	4963.7	4984.2	4137.5	4259.8	3481.4
1244	DVVFEYPITEA	11	Unmodified	_DVVFEYPITEA_	CL5587.Contig1_All	67 639 minus strand PREDICTED: 40S ribosomal protein S7 [Glycine max]	2	641.814	2.7062	0.027124	54.198	1	1483.7	1754	1890.8	1752.2	1607	1297.8
1245	DVVFEYPVAEA	11	Unmodified	_DVVFEYPVAEA_	CL5587.Contig2_All	2 394 unknown [Medicago truncatula] >gi|388493938|gb|AFK35035.1| unknown [Medicago truncatula]	2	619.801	2.0237	2.0837e-05	90.827	1	1253.7	1646	1556.2	1669.3	1909.1	1561.8
1246	DYAEAHAK	8	Unmodified	_DYAEAHAK_	Unigene79158_All	179 1489 minus strand thylakoid-bound ascorbate peroxidase [Nicotiana tabacum]	3	302.143	1.1779	0.033066	57.59	1	7334.1	7306.8	7997	8247.9	7127.9	7851.5
1247	DYAESHK	7	Unmodified	_DYAESHK_	CL871.Contig2_All	2 571 ascorbate peroxidase [Gossypium hirsutum] >gi|254036194|gb|ACT56519.1| glyoxysomal ascorbate peroxidase [Gossypium hirsutum]	3	283.796	3.2821	0.014679	77.058	1	7327	8722.5	8305.2	7926.9	7595.8	8171.7
1248	DYDTLSEK	8	Phospho (STY)	_DYDTLS(ph)EK_	CL1173.Contig4_All	148 1659 unknown [Populus trichocarpa x Populus deltoides]	3	350.806	3.3094	0.00023635	91.658	1	3245.3	4061.4	3804.3	3846.6	3491.3	3246.7
1249	DYDTLSEK	8	Phospho (STY)	_DYDTLS(ph)EK_	CL1173.Contig4_All	148 1659 unknown [Populus trichocarpa x Populus deltoides]	2	525.705	4.4358	0.000609	97.734	1	2492.1	3071.2	2939.4	2965	3157.9	3132.9
1250	DYNPEQNEDNVLAR	14	Unmodified	_DYNPEQNEDNVLAR_	Unigene16190_All	4491 6650 minus strand photosystem I P700 apoprotein A1 [Theobroma cacao] >gi|309321266|gb|ADO64809.1| photosystem I P700 apoprotein A1 [Theobroma cacao] >gi|328924783|gb|ADO64890.2| photosystem I P700 apoprotein A1 [Theobroma cacao] >gi|371925936|gb|AEX57726.1| photosystem I P700 apoprotein A1 (chloroplast) [Theobroma cacao] >gi|371926018|gb|AEX57807.1| photosystem I P700 apoprotein A1 (chloropl…	3	559.589	3.1202	3.2006e-09	92.65	1	0	0	0	0	0	0
1251	DYNPEQNEDNVLAR	14	Unmodified	_DYNPEQNEDNVLAR_	Unigene16190_All	4491 6650 minus strand photosystem I P700 apoprotein A1 [Theobroma cacao] >gi|309321266|gb|ADO64809.1| photosystem I P700 apoprotein A1 [Theobroma cacao] >gi|328924783|gb|ADO64890.2| photosystem I P700 apoprotein A1 [Theobroma cacao] >gi|371925936|gb|AEX57726.1| photosystem I P700 apoprotein A1 (chloroplast) [Theobroma cacao] >gi|371926018|gb|AEX57807.1| photosystem I P700 apoprotein A1 (chloropl…	2	838.879	3.5498	5.4987e-232	207.85	1	7806.6	8987.3	9428.7	9303.4	7689.5	9249.3
1252	DYNPEQNEDNVLAR	14	Unmodified	_DYNPEQNEDNVLAR_	Unigene16190_All	4491 6650 minus strand photosystem I P700 apoprotein A1 [Theobroma cacao] >gi|309321266|gb|ADO64809.1| photosystem I P700 apoprotein A1 [Theobroma cacao] >gi|328924783|gb|ADO64890.2| photosystem I P700 apoprotein A1 [Theobroma cacao] >gi|371925936|gb|AEX57726.1| photosystem I P700 apoprotein A1 (chloroplast) [Theobroma cacao] >gi|371926018|gb|AEX57807.1| photosystem I P700 apoprotein A1 (chloropl…	3	559.589	4.0387	5.2593e-22	113.53	1	6775.9	8494.5	7746	8032.5	6584.8	7663
1253	DYNPEQNEDNVLAR	14	Unmodified	_DYNPEQNEDNVLAR_	Unigene16190_All	4491 6650 minus strand photosystem I P700 apoprotein A1 [Theobroma cacao] >gi|309321266|gb|ADO64809.1| photosystem I P700 apoprotein A1 [Theobroma cacao] >gi|328924783|gb|ADO64890.2| photosystem I P700 apoprotein A1 [Theobroma cacao] >gi|371925936|gb|AEX57726.1| photosystem I P700 apoprotein A1 (chloroplast) [Theobroma cacao] >gi|371926018|gb|AEX57807.1| photosystem I P700 apoprotein A1 (chloropl…	2	838.879	4.6598	8.382e-107	169.02	1	6099.1	7416.8	6078.4	7202.7	5025.7	6014.3
1254	DYNPEQNEDNVLAR	14	Unmodified	_DYNPEQNEDNVLAR_	Unigene16190_All	4491 6650 minus strand photosystem I P700 apoprotein A1 [Theobroma cacao] >gi|309321266|gb|ADO64809.1| photosystem I P700 apoprotein A1 [Theobroma cacao] >gi|328924783|gb|ADO64890.2| photosystem I P700 apoprotein A1 [Theobroma cacao] >gi|371925936|gb|AEX57726.1| photosystem I P700 apoprotein A1 (chloroplast) [Theobroma cacao] >gi|371926018|gb|AEX57807.1| photosystem I P700 apoprotein A1 (chloropl…	3	559.589	2.6437	7.6375e-79	153.39	2	5337.2	5979	6574.4	5916.5	5695.2	6772
1255	DYNPEQNEDNVLAR	14	Unmodified	_DYNPEQNEDNVLAR_	Unigene16190_All	4491 6650 minus strand photosystem I P700 apoprotein A1 [Theobroma cacao] >gi|309321266|gb|ADO64809.1| photosystem I P700 apoprotein A1 [Theobroma cacao] >gi|328924783|gb|ADO64890.2| photosystem I P700 apoprotein A1 [Theobroma cacao] >gi|371925936|gb|AEX57726.1| photosystem I P700 apoprotein A1 (chloroplast) [Theobroma cacao] >gi|371926018|gb|AEX57807.1| photosystem I P700 apoprotein A1 (chloropl…	2	838.879	3.4717	0	244.17	2	9201.6	10978	11479	10345	10293	11319
1256	DYNPEQNEDNVLAR	14	Unmodified	_DYNPEQNEDNVLAR_	Unigene16190_All	4491 6650 minus strand photosystem I P700 apoprotein A1 [Theobroma cacao] >gi|309321266|gb|ADO64809.1| photosystem I P700 apoprotein A1 [Theobroma cacao] >gi|328924783|gb|ADO64890.2| photosystem I P700 apoprotein A1 [Theobroma cacao] >gi|371925936|gb|AEX57726.1| photosystem I P700 apoprotein A1 (chloroplast) [Theobroma cacao] >gi|371926018|gb|AEX57807.1| photosystem I P700 apoprotein A1 (chloropl…	2	838.879	3.0046	1.9548e-259	213.51	1	4218	5206.2	4720.8	5059.8	4220.3	5130.2
1257	DYNPEQNEDNVLAR	14	Unmodified	_DYNPEQNEDNVLAR_	Unigene16190_All	4491 6650 minus strand photosystem I P700 apoprotein A1 [Theobroma cacao] >gi|309321266|gb|ADO64809.1| photosystem I P700 apoprotein A1 [Theobroma cacao] >gi|328924783|gb|ADO64890.2| photosystem I P700 apoprotein A1 [Theobroma cacao] >gi|371925936|gb|AEX57726.1| photosystem I P700 apoprotein A1 (chloroplast) [Theobroma cacao] >gi|371926018|gb|AEX57807.1| photosystem I P700 apoprotein A1 (chloropl…	3	559.589	0.6053	2.8892e-06	89.992	1	10971	13225	12435	11883	10710	11983
1258	DYNPEQNEDNVLAR	14	Unmodified	_DYNPEQNEDNVLAR_	Unigene16190_All	4491 6650 minus strand photosystem I P700 apoprotein A1 [Theobroma cacao] >gi|309321266|gb|ADO64809.1| photosystem I P700 apoprotein A1 [Theobroma cacao] >gi|328924783|gb|ADO64890.2| photosystem I P700 apoprotein A1 [Theobroma cacao] >gi|371925936|gb|AEX57726.1| photosystem I P700 apoprotein A1 (chloroplast) [Theobroma cacao] >gi|371926018|gb|AEX57807.1| photosystem I P700 apoprotein A1 (chloropl…	2	838.879	1.3688	1.1791e-91	160.81	1	5670.8	5690.8	4980.6	5657.3	4277.4	5300
1259	DYNPEQNEDNVLAR	14	Unmodified	_DYNPEQNEDNVLAR_	Unigene16190_All	4491 6650 minus strand photosystem I P700 apoprotein A1 [Theobroma cacao] >gi|309321266|gb|ADO64809.1| photosystem I P700 apoprotein A1 [Theobroma cacao] >gi|328924783|gb|ADO64890.2| photosystem I P700 apoprotein A1 [Theobroma cacao] >gi|371925936|gb|AEX57726.1| photosystem I P700 apoprotein A1 (chloroplast) [Theobroma cacao] >gi|371926018|gb|AEX57807.1| photosystem I P700 apoprotein A1 (chloropl…	2	838.879	2.7707	1.0943e-53	141.55	1	1543.6	1902.4	1696	1823.3	1513.3	1957.3
1260	DYNPEQNEDNVLAR	14	Unmodified	_DYNPEQNEDNVLAR_	Unigene16190_All	4491 6650 minus strand photosystem I P700 apoprotein A1 [Theobroma cacao] >gi|309321266|gb|ADO64809.1| photosystem I P700 apoprotein A1 [Theobroma cacao] >gi|328924783|gb|ADO64890.2| photosystem I P700 apoprotein A1 [Theobroma cacao] >gi|371925936|gb|AEX57726.1| photosystem I P700 apoprotein A1 (chloroplast) [Theobroma cacao] >gi|371926018|gb|AEX57807.1| photosystem I P700 apoprotein A1 (chloropl…	3	559.589	0.5569	1.7525e-18	107.46	1	2926.4	3822.3	2927.2	3182.2	2749.8	2858.3
1261	DYSPRYSPHGGR	12	2 Phospho (STY)	_DYS(ph)PRYS(ph)PHGGR_	CL7755.Contig28_All	1564 1806 hypothetical protein PRUPE_ppa010685mg [Prunus persica]	3	517.864	1.3399	0.01553	40.614	1	8425.3	8329.4	8313.4	8764.5	7579.6	7798.6
1262	DYSPSGYSFK	10	Phospho (STY)	_DYSPSGYS(ph)FK_	CL27596.Contig12_All	396 1073 minus strand calmodulin binding protein, putative [Ricinus communis] >gi|223534136|gb|EEF35853.1| calmodulin binding protein, putative [Ricinus communis]	2	615.739	3.6705	0.018943	50.897	1	3291.5	4272.6	3732.8	4448.5	3686.8	4259.6
1263	DYSPSGYSFK	10	Phospho (STY)	_DYSPSGYS(ph)FK_	CL27596.Contig12_All	396 1073 minus strand calmodulin binding protein, putative [Ricinus communis] >gi|223534136|gb|EEF35853.1| calmodulin binding protein, putative [Ricinus communis]	3	410.829	3.2527	0.0093967	47.606	1	0	0	0	0	0	0
1264	DYSVSGYSSR	10	Phospho (STY)	_DYS(ph)VSGYSSR_	Unigene29009_All	298 1725 o-linked n-acetylglucosamine transferase, ogt, putative [Ricinus communis] >gi|223531728|gb|EEF33550.1| o-linked n-acetylglucosamine transferase, ogt, putative [Ricinus communis]	2	600.732	3.441	0.0048538	66.215	1	7277	7234.7	7360.9	6354.8	7109.7	7161.5
1265	DYTSDQK	7	Unmodified	_DYTSDQK_	CL18852.Contig8_All	177 1004 minus strand voltage-dependent anion-selective channel, putative [Ricinus communis] >gi|223535428|gb|EEF37098.1| voltage-dependent anion-selective channel, putative [Ricinus communis]	2	428.688	2.2758	0.031187	91.853	1	11778	12750	12356	12349	11901	11752
1266	DYVLSKADK	9	2 Phospho (STY)	_DY(ph)VLS(ph)KADK_	CL11300.Contig4_All	200 2059 phosphoribosylaminoimidazole carboxylase atpase-subunit, putative [Ricinus communis] >gi|223538752|gb|EEF40352.1| phosphoribosylaminoimidazole carboxylase atpase-subunit, putative [Ricinus communis]	2	599.743		0.0059433	42.031	1	0	0	0	0	0	0
1267	DYWNSPGDGPGPLK	14	Phospho (STY)	_DYWNS(ph)PGDGPGPLK_	CL20122.Contig5_All	122 1636 PREDICTED: uncharacterized protein LOC101304679 [Fragaria vesca subsp. vesca]	3	528.224	3.9605	9.7104e-28	119.68	1	7527.8	7784.5	8361.7	7020.5	5950.4	6169.7
1268	EAASINK	7	Unmodified	_EAASINK_	Unigene16146_All	142 3483 ATP binding protein, putative [Ricinus communis] >gi|223538871|gb|EEF40469.1| ATP binding protein, putative [Ricinus communis]	2	366.698		0.024273	76.847	1	0	0	0	0	0	0
1269	EAAWGLAR	8	Unmodified	_EAAWGLAR_	Unigene30042_All	138 1316 fructose 1,6 bisphosphate aldolase class 1 [Carica papaya]	2	437.233		0.0048995	66.457	1	0	0	0	0	0	0
1270	EADFSTDDMILNK	13	Oxidation (M)	_EADFSTDDM(ox)ILNK_	Unigene12341_All	50 1186 unnamed protein product [Thellungiella halophila]	3	505.561	3.7337	4.0169e-17	111.63	1	1516.1	2137.8	1818.4	2266.9	2314.1	2113.7
1271	EADFSTDDMILNK	13	Oxidation (M)	_EADFSTDDM(ox)ILNK_	Unigene12341_All	50 1186 unnamed protein product [Thellungiella halophila]	2	757.838	4.829	3.9862e-13	107.17	1	5354.3	5200.6	5378.5	5655.6	5567.6	5748.6
1272	EADFSTDDMILNK	13	Oxidation (M)	_EADFSTDDM(ox)ILNK_	Unigene12341_All	50 1186 unnamed protein product [Thellungiella halophila]	3	505.561	3.4697	1.1481e-11	102.4	1	2739	2751.3	2991	2531.8	2907.1	2775.1
1273	EADGDGDGQINYEEFVK	17	Unmodified	_EADGDGDGQINYEEFVK_	Unigene9730_All	67 585 PREDICTED: calmodulin-related protein isoform 4 [Vitis vinifera]	3	629.274	3.6575	2.4345e-67	140.22	2	6124.4	7095.4	7206.5	6915.3	6747.9	7053
1274	EADTEFNFGDK	11	Unmodified	_EADTEFNFGDK_	Unigene15330_All	1 249 minus strand hypothetical protein PRUPE_ppa002705mg [Prunus persica]	3	424.851	3.5192	5.2886e-05	80.014	1	3546.6	4407.5	4295.6	4278	3796.5	4003
1275	EADTEFNFGDK	11	Unmodified	_EADTEFNFGDK_	Unigene15330_All	1 249 minus strand hypothetical protein PRUPE_ppa002705mg [Prunus persica]	2	636.773	4.2634	9.9204e-09	106.32	2	13289	13218	14305	14310	13751	14686
1276	EAELHSQK	8	Unmodified	_EAELHSQK_	Unigene66684_All	1 402 PREDICTED: heat shock 70 kDa protein, mitochondrial-like [Glycine max]	3	314.494	1.7656	0.012689	76.064	1	7414.1	8977.9	8944.6	7919.2	8455.3	8926
1277	EAELIHGR	8	Unmodified	_EAELIHGR_	Unigene78552_All	196 966 minus strand light-harvesting complex II protein Lhcb6 [Populus trichocarpa] >gi|222840592|gb|EEE78139.1| light-harvesting complex II protein Lhcb6 [Populus trichocarpa]	3	308.835	0.348	0.0019375	85.38	2	3698.4	4434.7	4041.4	3743	3777.9	3622
1278	EAFSGFGDVTEAR	13	Unmodified	_EAFSGFGDVTEAR_	CL10859.Contig8_All	117 527 minus strand uncharacterized protein LOC100527220 [Glycine max]	2	693.32	2.593	8.3159e-23	122.97	1	2407.5	2574.4	2328.6	2420	2708.4	2435.2
1279	EAFSLFDK	8	Unmodified	_EAFSLFDK_	Unigene9730_All	67 585 PREDICTED: calmodulin-related protein isoform 4 [Vitis vinifera]	2	478.74	2.6311	0.0030808	90.15	1	5580.3	5804.2	5310.6	5250.1	5253.6	4684.2
1280	EAFSLFDKDGDG	12	Unmodified	_EAFSLFDKDGDG_	CL3617.Contig16_All	138 215 minus strand calmodulin 5 [Arabidopsis thaliana] >gi|330252831|gb|AEC07925.1| calmodulin 5 [Arabidopsis thaliana]	3	434.195		0.0059434	40.516	1	0	0	0	0	0	0
1281	EAFTLFDNDGDGK	13	Unmodified	_EAFTLFDNDGDGK_	CL9944.Contig4_All	153 593 minus strand predicted protein [Populus trichocarpa] >gi|222841867|gb|EEE79414.1| predicted protein [Populus trichocarpa]	3	476.881	1.5195	3.6651e-13	104.59	1	1692.3	2315.2	2369.3	1593.1	1932.8	1716.5
1282	EAFTLFDNDGDGK	13	Unmodified	_EAFTLFDNDGDGK_	CL9944.Contig4_All	153 593 minus strand predicted protein [Populus trichocarpa] >gi|222841867|gb|EEE79414.1| predicted protein [Populus trichocarpa]	2	714.818	2.4502	3.4091e-09	94.09	1	1349.4	1045.2	1273.3	925.95	1138.4	1055.2
1283	EAFTLFDTDGDGK	13	Unmodified	_EAFTLFDTDGDGK_	CL9944.Contig3_All	116 556 PREDICTED: probable calcium-binding protein CML13 [Vitis vinifera] >gi|28629126|gb|AAO49473.1| putative serine/threonine kinase [Vitis vinifera] >gi|296082851|emb|CBI22152.3| unnamed protein product [Vitis vinifera]	3	472.549	1.4825	1.0523e-09	94.122	1	2972.8	3366.4	3232.2	2814.3	2810.6	2821.4
1284	EAGSTVAVVAEQTK	14	Unmodified	_EAGSTVAVVAEQTK_	CL28192.Contig4_All	80 841 triosephosphate isomerase [Gossypium hirsutum]	3	463.912	1.4032	0.0053828	62.035	1	0	0	0	0	0	0
1285	EAHDRPIEARPPSYGEASAR	20	Phospho (STY)	_EAHDRPIEARPPS(ph)YGEASAR_	CL27730.Contig3_All	249 2015 predicted protein [Populus trichocarpa] >gi|222857954|gb|EEE95501.1| predicted protein [Populus trichocarpa]	4	573.016	1.1899	9.1926e-09	63.372	1	4038.1	5054.1	4287.5	3812.2	3798	3710.8
1286	EAIEGTYIDK	10	Unmodified	_EAIEGTYIDK_	CL26886.Contig4_All	2 352 40S ribosomal protein S11, putative [Ricinus communis] >gi|223527780|gb|EEF29881.1| 40S ribosomal protein S11, putative [Ricinus communis]	2	569.785	4.6454	4.4624e-17	122.7	1	11583	12614	12861	10596	10033	8849.7
1287	EAIEGTYIDK	10	Unmodified	_EAIEGTYIDK_	CL26886.Contig4_All	2 352 40S ribosomal protein S11, putative [Ricinus communis] >gi|223527780|gb|EEF29881.1| 40S ribosomal protein S11, putative [Ricinus communis]	2	569.785	1.7867	2.2386e-21	124.42	1	6140.1	7453.8	7170.4	5455.6	5522	5699.6
1288	EAIEGTYIDK	10	Unmodified	_EAIEGTYIDK_	CL26886.Contig4_All	2 352 40S ribosomal protein S11, putative [Ricinus communis] >gi|223527780|gb|EEF29881.1| 40S ribosomal protein S11, putative [Ricinus communis]	3	380.192		0.0048393	57.347	1	0	0	0	0	0	0
1289	EAILGPAIDK	10	Unmodified	_EAILGPAIDK_	CL7271.Contig1_All	146 763 minus strand PREDICTED: RNA-binding protein 40-like [Vitis vinifera] >gi|298205172|emb|CBI17231.3| unnamed protein product [Vitis vinifera]	3	342.866	3.5428	0.021082	50.353	1	1956.4	2192.2	1812.2	4461.8	3933.7	3852.2
1290	EALEAFNDK	9	Unmodified	_EALEAFNDK_	Unigene91453_All	2 112 minus strand conserved hypothetical protein [Ricinus communis] >gi|223520454|gb|EEF26171.1| conserved hypothetical protein [Ricinus communis]	2	518.751	3.9787	0.015067	87.184	1	10545	10935	11416	8184.5	9081	8596.2
1291	EALEGNDVSAK	11	Unmodified	_EALEGNDVSAK_	Unigene68541_All	249 365 Coatomer subunit beta, putative [Ricinus communis] >gi|223545287|gb|EEF46792.1| Coatomer subunit beta, putative [Ricinus communis]	2	566.778	5.1014	0.00013774	80.96	1	0	0	0	0	0	0
1292	EANFGTQTPTDIK	13	Phospho (STY)	_EANFGTQT(ph)PTDIK_	CL23333.Contig2_All	378 1649 signal transducer, putative [Ricinus communis] >gi|223543186|gb|EEF44718.1| signal transducer, putative [Ricinus communis]	3	501.224	4.3081	0.0014433	59.728	1	4882.2	4804.4	5056.2	3858.4	3481.1	3453.1
1293	EANFGTQTPTDIK	13	Phospho (STY)	_EANFGTQT(ph)PTDIK_	CL23333.Contig2_All	378 1649 signal transducer, putative [Ricinus communis] >gi|223543186|gb|EEF44718.1| signal transducer, putative [Ricinus communis]	2	751.332	5.2651	4.8116e-50	142.58	1	7358.5	7042.9	8079.7	4844.9	4031.1	4258.9
1294	EAPPGEKPEPVR	12	Unmodified	_EAPPGEKPEPVR_	CL9991.Contig2_All	149 604 minus strand PREDICTED: 40S ribosomal protein S15-like isoform 1 [Fragaria vesca subsp. vesca]	3	435.898	3.4142	0.010707	56.569	1	9075.8	10591	10490	8514.7	8443.3	7861
1295	EAPRASAVR	9	Phospho (STY)	_EAPRAS(ph)AVR_	Unigene28558_All	679 2289 clathrin assembly protein, putative [Ricinus communis] >gi|223528393|gb|EEF30429.1| clathrin assembly protein, putative [Ricinus communis]	3	346.169	2.1914	0.017996	50.484	1	4709.1	4262.7	4137.2	3566.5	3122.9	3318.6
1296	EASPIPVLK	9	Phospho (STY)	_EAS(ph)PIPVLK_	Unigene47081_All	143 874 predicted protein [Populus trichocarpa] >gi|222857472|gb|EEE95019.1| predicted protein [Populus trichocarpa]	2	517.27	5.0127	0.0034134	80.014	1	3498.5	3511.4	3833.8	3387.7	3207.6	3498.5
1297	EASPIPVLK	9	Phospho (STY)	_EAS(ph)PIPVLK_	Unigene47081_All	143 874 predicted protein [Populus trichocarpa] >gi|222857472|gb|EEE95019.1| predicted protein [Populus trichocarpa]	3	345.182	3.4506	0.016598	46.844	1	1181.5	1560.1	1852.2	1476.4	1102.7	1105.3
1298	EASSISPEIPHK	12	Phospho (STY)	_EASSIS(ph)PEIPHK_	Unigene93761_All	3 2963 hypothetical protein PRUPE_ppa000368mg [Prunus persica]	3	458.882	2.354	6.615e-06	80.746	1	3023.7	3680.8	4053.1	3355.4	3437.1	3231.1
1299	EAYDSVEIPK	10	Unmodified	_EAYDSVEIPK_	CL7987.Contig5_All	159 662 ATP synthase D chain, mitochondrial, putative [Ricinus communis] >gi|223530804|gb|EEF32668.1| ATP synthase D chain, mitochondrial, putative [Ricinus communis]	3	384.192	4.2317	0.0037918	68.657	1	2678.5	3217.9	3330.1	2684.2	2583.2	2956
1300	EAYDSVEIPK	10	Unmodified	_EAYDSVEIPK_	CL7987.Contig5_All	159 662 ATP synthase D chain, mitochondrial, putative [Ricinus communis] >gi|223530804|gb|EEF32668.1| ATP synthase D chain, mitochondrial, putative [Ricinus communis]	2	575.785	4.9359	0.00048067	97.734	1	5299.6	5771.6	6023.9	5449.1	5528.1	5509.1
1301	EDAMSHVSGADPIPASP	17	Phospho (STY)	_EDAMSHVSGADPIPAS(ph)P_	CL7334.Contig4_All	1846 2385 minus strand PREDICTED: 65-kDa microtubule-associated protein 1-like isoform 2 [Glycine max]	3	587.578	2.8141	1.8008e-41	120.9	1	3443.2	3941.3	3862.2	3766.5	3309.3	3562.3
1302	EDGGFEVIK	9	Unmodified	_EDGGFEVIK_	CL5400.Contig8_All	399 1691 predicted protein [Populus trichocarpa] >gi|222863465|gb|EEF00596.1| predicted protein [Populus trichocarpa]	2	497.248	4.5119	0.011651	93.096	2	16669	17022	17626	15897	15431	15305
1303	EDGGFEVIK	9	Unmodified	_EDGGFEVIK_	CL5400.Contig8_All	399 1691 predicted protein [Populus trichocarpa] >gi|222863465|gb|EEF00596.1| predicted protein [Populus trichocarpa]	3	331.834	4.1133	0.0032265	74.464	1	3440.7	3734.9	3848.6	3160.3	3286.1	3158.2
1304	EDHGHHDHESYYGDR	15	Unmodified	_EDHGHHDHESYYGDR_	CL2448.Contig7_All	144 1583 minus strand predicted protein [Populus trichocarpa] >gi|222858190|gb|EEE95737.1| predicted protein [Populus trichocarpa]	5	371.55	-1.33101	0.00075133	67.102	1	2034.9	1847.6	2650.5	1922.4	2051	2106.8
1305	EDHGHHDHESYYGDR	15	Unmodified	_EDHGHHDHESYYGDR_	CL2448.Contig7_All	144 1583 minus strand predicted protein [Populus trichocarpa] >gi|222858190|gb|EEE95737.1| predicted protein [Populus trichocarpa]	4	464.186	-0.57822	6.9868e-60	138.01	1	1511.4	1449.1	1355	1246.6	1466.9	1569.2
1306	EDHGHHDHESYYGDR	15	Unmodified	_EDHGHHDHESYYGDR_	CL2448.Contig7_All	144 1583 minus strand predicted protein [Populus trichocarpa] >gi|222858190|gb|EEE95737.1| predicted protein [Populus trichocarpa]	5	371.55	-0.71183	0.00065631	61.409	1	0	0	0	0	0	0
1307	EDHGHHDHESYYGDR	15	Unmodified	_EDHGHHDHESYYGDR_	CL2448.Contig7_All	144 1583 minus strand predicted protein [Populus trichocarpa] >gi|222858190|gb|EEE95737.1| predicted protein [Populus trichocarpa]	4	464.186	0.3206	0.0018505	67.648	1	0	0	0	0	0	0
1308	EDKNDTWHR	9	Unmodified	_EDKNDTWHR_	Unigene58460_All	135 596 minus strand low molecular weight heat shock protein [Gossypium hirsutum]	4	300.89	2.1242	0.013808	77.662	1	1532.2	1765.7	1609.3	4548.3	5060.6	4918
1309	EDKPNPPPEGR	11	Unmodified	_EDKPNPPPEGR_	Unigene61546_All	144 893 cytosolic ascorbate peroxidase 1 [Gossypium hirsutum]	3	412.539	2.3653	0.030056	53.448	1	0	0	0	0	0	0
1310	EDKPNPPPEGR	11	Unmodified	_EDKPNPPPEGR_	Unigene61546_All	144 893 cytosolic ascorbate peroxidase 1 [Gossypium hirsutum]	3	412.539	3.0043	0.022878	56.956	1	2254.2	2671	2868.2	2437.3	2883.3	2309.9
1311	EDKPQPPPEGR	11	Unmodified	_EDKPQPPPEGR_	CL5162.Contig4_All	89 838 ascorbate peroxidase [Gossypium hirsutum] >gi|254036190|gb|ACT56517.1| cytosolic ascorbate peroxidase [Gossypium hirsutum]	3	417.211	2.4816	0.0085642	66.538	1	4783.1	4547.9	4880	4015.9	4478.4	4487.2
1312	EDNPGNALLELR	12	Unmodified	_EDNPGNALLELR_	Unigene27112_All	69 1418 minus strand hypothetical protein PRUPE_ppa005518mg [Prunus persica]	2	670.844	4.163	6.4978e-05	80.746	1	3126.2	3857.9	3386.8	2840.8	2996.7	3363.8
1313	EDQFYETDPLLK	12	Unmodified	_EDQFYETDPLLK_	CL16911.Contig4_All	202 495 conserved hypothetical protein [Ricinus communis] >gi|223535043|gb|EEF36725.1| conserved hypothetical protein [Ricinus communis]	3	499.908	4.0662	0.00055994	73.927	1	2268	3036.8	2896.9	2529	2868.7	3791.8
1314	EDQFYETDPLLK	12	Unmodified	_EDQFYETDPLLK_	CL16911.Contig4_All	202 495 conserved hypothetical protein [Ricinus communis] >gi|223535043|gb|EEF36725.1| conserved hypothetical protein [Ricinus communis]	2	749.359	4.3368	3.3619e-65	156.24	1	6126.2	6785.9	6238.1	6602.2	8389.7	7833.7
1315	EDSPGPSGSVSPFNSSGMK	19	Oxidation (M),Phospho (STY)	_EDSPGPSGSVS(ph)PFNSSGM(ox)K_	Unigene76984_All	904 1425 predicted protein [Populus trichocarpa] >gi|222833468|gb|EEE71945.1| predicted protein [Populus trichocarpa]	3	654.931	3.092	1.2785e-75	139.43	1	2806.9	2974.1	3044.9	2865.3	2717.6	2922
1316	EDSPGPSGSVSPFNSSGMK	19	Phospho (STY)	_EDSPGPSGSVS(ph)PFNSSGMK_	Unigene76984_All	904 1425 predicted protein [Populus trichocarpa] >gi|222833468|gb|EEE71945.1| predicted protein [Populus trichocarpa]	3	649.599	2.5161	3.5125e-237	201.27	1	3342.6	4049.6	4544.7	3758.2	4065.3	3476.8
1317	EDSSPSKHPGNTTVTGGGGAGGGGDR	26	Phospho (STY)	_EDS(ph)SPSKHPGNTTVTGGGGAGGGGDR_	CL9525.Contig5_All	229 1308 conserved hypothetical protein [Ricinus communis] >gi|223548049|gb|EEF49541.1| conserved hypothetical protein [Ricinus communis]	4	609.511	1.8333	2.0971e-36	98.636	1	1238.3	1097.8	1358.8	1190.6	1389.4	1096.4
1318	EDSSPSKHPGNTTVTGGGGAGGGGDR	26	Phospho (STY)	_EDS(ph)SPSKHPGNTTVTGGGGAGGGGDR_	CL9525.Contig5_All	229 1308 conserved hypothetical protein [Ricinus communis] >gi|223548049|gb|EEF49541.1| conserved hypothetical protein [Ricinus communis]	3	812.345	1.9153	1.1318e-13	66.884	1	1341.7	1576.3	1985.4	1391.8	1661.1	1081.4
1319	EDVKSSFSGNDHGR	14	Phospho (STY)	_EDVKSS(ph)FSGNDHGR_	CL1208.Contig8_All	3 620 hypothetical protein PRUPE_ppa004141mg [Prunus persica]	3	538.89	1.2892	0.0079573	42.395	1	9374.5	10343	9595.3	7456.1	7739.3	7216.7
1320	EDVKSSFSGNDHGR	14	Phospho (STY)	_EDVKSS(ph)FSGNDHGR_	CL1208.Contig8_All	3 620 hypothetical protein PRUPE_ppa004141mg [Prunus persica]	4	404.419	0.787	8.9777e-10	92.236	1	7625.9	9386.7	8273.1	6902	6478.8	7055.1
1321	EEDYPYTGNDR	11	Unmodified	_EEDYPYTGNDR_	Unigene94743_All	103 1179 minus strand PREDICTED: cysteine proteinase RD19a-like [Glycine max]	2	679.778	3.1347	0.015988	60.509	1	2604.2	2702.2	3207.2	3487.5	2917.4	3116.6
1322	EEFFDGRNSGIK	12	Phospho (STY)	_EEFFDGRNS(ph)GIK_	CL7245.Contig9_All	384 1661 hypothetical protein PRUPE_ppa006182mg [Prunus persica]	3	493.549	2.5915	0.0041381	46.89	1	4356.5	4698.7	4840.4	4536.4	4902.3	4325.2
1323	EEGGFDVIK	9	Unmodified	_EEGGFDVIK_	CL5400.Contig10_All	366 1658 predicted protein [Populus trichocarpa] >gi|222863465|gb|EEF00596.1| predicted protein [Populus trichocarpa]	3	331.834	4.1133	0.0075803	68.371	1	2416.7	3031.7	3306.9	3288.3	3130.6	3255.7
1324	EEGGFEVIK	9	Unmodified	_EEGGFEVIK_	CL5400.Contig11_All	252 1547 glutamine synthetase plant, putative [Ricinus communis] >gi|223543889|gb|EEF45415.1| glutamine synthetase plant, putative [Ricinus communis]	3	336.506	3.5159	0.014334	63.816	1	3726.8	4284.7	3916.7	4010.3	4067.6	4284.9
1325	EEPPPYTSPERNDSFENPLAGHVSR	25	Phospho (STY)	_EEPPPYT(ph)SPERNDSFENPLAGHVSR_	Unigene28141_All	2106 5405 minus strand unnamed protein product [Vitis vinifera]	4	727.075	1.7313	1.2423e-82	133.4	1	2358.3	3416.4	3293.1	3800.7	3364.6	3532.3
1326	EEPPPYTSPERNDSFENPLAGHVSR	25	Phospho (STY)	_EEPPPYTS(ph)PERNDSFENPLAGHVSR_	Unigene28141_All	2106 5405 minus strand unnamed protein product [Vitis vinifera]	3	969.098	1.5016	5.4747e-50	116.49	1	4242.6	4925.2	5357	4484.7	3306.1	4173.3
1327	EESPGPSGSASPFNSSGMK	19	Phospho (STY)	_EESPGPSGSAS(ph)PFNSSGMK_	Unigene76981_All	442 1284 predicted protein [Populus trichocarpa] >gi|222833468|gb|EEE71945.1| predicted protein [Populus trichocarpa]	3	644.928	2.971	1.1154e-05	55.688	1	0	0	0	0	0	0
1328	EETNIVGELPDAQK	14	Unmodified	_EETNIVGELPDAQK_	CL900.Contig15_All	4 1719 Patellin-3, putative [Ricinus communis] >gi|223539014|gb|EEF40611.1| Patellin-3, putative [Ricinus communis]	3	514.926	3.5958	0.0069714	50.158	1	2721.6	3049.1	3177.6	2601.5	2410	2534.3
1329	EEVEDDRSSPR	11	Phospho (STY)	_EEVEDDRS(ph)SPR_	CL1080.Contig2_All	525 2246 PREDICTED: pumilio homolog 5 [Vitis vinifera] >gi|297735758|emb|CBI18445.3| unnamed protein product [Vitis vinifera]	3	466.856	1.1288	0.0034567	54.898	1	0	0	0	0	0	0
1330	EEVEDDRSSPR	11	Phospho (STY)	_EEVEDDRS(ph)SPR_	CL1080.Contig2_All	525 2246 PREDICTED: pumilio homolog 5 [Vitis vinifera] >gi|297735758|emb|CBI18445.3| unnamed protein product [Vitis vinifera]	2	699.78	1.6528	0.011289	64.52	1	938.78	783.67	961.66	860.54	634.51	920.68
1331	EEVGSLAQGIDK	12	Unmodified	_EEVGSLAQGIDK_	Unigene78544_All	220 1686 6-phosphogluconate dehydrogenase, putative [Ricinus communis] >gi|223543308|gb|EEF44840.1| 6-phosphogluconate dehydrogenase, putative [Ricinus communis]	3	415.882	3.5373	0.0072902	49.025	1	0	0	0	0	0	0
1332	EEVTGNDIAEVVSK	14	Unmodified	_EEVTGNDIAEVVSK_	CL6768.Contig2_All	395 2425 PREDICTED: chaperone protein ClpB3, chloroplastic-like [Vitis vinifera]	3	497.251	5.1121	0.0059285	65.374	1	3089.4	3728.2	3352.5	3645.2	3886.3	3878.8
1333	EFGSPARPAAAR	12	Phospho (STY)	_EFGS(ph)PARPAAAR_	CL3717.Contig3_All	210 4691 minus strand PREDICTED: nuclear pore complex protein Nup155-like [Vitis vinifera]	3	437.206	2.5284	0.0022091	51.03	2	6051.2	6432	6006.6	5261.6	4759.3	5166.3
1334	EFGSPARPAAVR	12	Phospho (STY)	_EFGS(ph)PARPAAVR_	CL3717.Contig4_All	132 4613 minus strand PREDICTED: nuclear pore complex protein Nup155-like [Vitis vinifera]	3	446.55	2.06	0.0013092	57.288	1	4070.3	4332.5	4780.6	3424.8	2894.6	3482.4
1335	EFGSPARPAAVR	12	Phospho (STY)	_EFGS(ph)PARPAAVR_	CL3717.Contig4_All	132 4613 minus strand PREDICTED: nuclear pore complex protein Nup155-like [Vitis vinifera]	2	669.322	3.0565	0.018106	50.874	1	11147	11880	11878	9758.4	9865.8	8567.8
1338	EFSPPGLGSFHR	12	Phospho (STY)	_EFS(ph)PPGLGSFHR_	Unigene33970_All	245 2260 Poly(rC)-binding protein, putative [Ricinus communis] >gi|223550715|gb|EEF52201.1| Poly(rC)-binding protein, putative [Ricinus communis]	3	470.878	3.3927	0.0011648	54.44	2	1881.6	2562	2458.8	2212.3	1592.4	2250.7
1339	EFSPPGLGSFHR	12	Phospho (STY)	_EFS(ph)PPGLGSFHR_	Unigene33970_All	245 2260 Poly(rC)-binding protein, putative [Ricinus communis] >gi|223550715|gb|EEF52201.1| Poly(rC)-binding protein, putative [Ricinus communis]	3	470.878	1.7229	0.007552	42.52	1	965.3	976.93	1049	1194.2	822.79	824.53
1340	EFTDISR	7	Unmodified	_EFTDISR_	CL13055.Contig2_All	258 890 minus strand predicted protein [Populus trichocarpa] >gi|222875208|gb|EEF12339.1| predicted protein [Populus trichocarpa]	2	434.214	3.5272	0.0079112	84.743	1	4149.2	4788.7	4657.8	3786.9	4195	4653.4
1341	EGFGSFRR	8	Phospho (STY)	_EGFGS(ph)FRR_	CL3749.Contig13_All	397 1176 predicted protein [Populus trichocarpa] >gi|222864845|gb|EEF01976.1| predicted protein [Populus trichocarpa]	3	345.818	2.4945	0.013744	48.284	1	4902.3	5529.7	5516.2	5962.4	4869.6	5211.5
1342	EGQSIGVIADGLDK	14	Unmodified	_EGQSIGVIADGLDK_	CL7573.Contig9_All	202 756 minus strand PREDICTED: ferredoxin--NADP reductase, leaf isozyme, chloroplastic-like isoform 2 [Glycine max]	3	467.912	2.0406	0.0048401	72.615	1	0	0	0	0	0	0
1343	EGQSIGVIPDGVDK	14	Unmodified	_EGQSIGVIPDGVDK_	Unigene31573_All	251 1336 minus strand PREDICTED: ferredoxin--NADP reductase, leaf isozyme, chloroplastic isoform 1 [Vitis vinifera] >gi|297735008|emb|CBI17370.3| unnamed protein product [Vitis vinifera]	2	707.365	3.291	0.01764	71.08	1	531.65	439.09	634.36	513.61	419.43	372.87
1344	EGQSIGVIPDGVDK	14	Unmodified	_EGQSIGVIPDGVDK_	Unigene31573_All	251 1336 minus strand PREDICTED: ferredoxin--NADP reductase, leaf isozyme, chloroplastic isoform 1 [Vitis vinifera] >gi|297735008|emb|CBI17370.3| unnamed protein product [Vitis vinifera]	3	471.912	2.4542	0.0058367	66.568	1	7677.9	8311.6	8008.6	7938.3	7876.5	7047.5
1345	EGSEEGSSPR	10	Phospho (STY)	_EGSEEGS(ph)SPR_	CL6202.Contig8_All	1 264 minus strand hypothetical protein PRUPE_ppa010687mg [Prunus persica]	2	557.706	0.9741	0.011594	55.899	1	2799.9	2983.9	2973.3	2655.2	3104.2	2395.7
1346	EGSEEGSSPR	10	Phospho (STY)	_EGSEEGSS(ph)PR_	CL6202.Contig8_All	1 264 minus strand hypothetical protein PRUPE_ppa010687mg [Prunus persica]	2	557.706	0.642	0.022351	49.632	1	3160.2	3628.8	3786.8	3364.9	3906.2	3353
1347	EGSEEGSSPR	10	Phospho (STY)	_EGSEEGS(ph)SPR_	CL6202.Contig8_All	1 264 minus strand hypothetical protein PRUPE_ppa010687mg [Prunus persica]	2	557.706	1.0055	0.01126	56.205	1	1278.6	1476	1475.9	1682.4	1702.5	1156
1348	EGSKDSPEHSSASPK	15	Phospho (STY)	_EGSKDS(ph)PEHSSASPK_	CL10482.Contig4_All	13 498 conserved hypothetical protein [Ricinus communis] >gi|223549163|gb|EEF50652.1| conserved hypothetical protein [Ricinus communis]	3	541.561	3.5203	0.0014221	58.123	1	2105.8	2046.6	2079.4	3716.5	3120.9	3509
1349	EHESDPSLR	9	Unmodified	_EHESDPSLR_	Unigene61481_All	927 1679 PREDICTED: zinc finger CCCH domain-containing protein 14-like isoform 1 [Vitis vinifera]	3	357.168	0.3922	0.0032554	77.192	1	5168.9	6306.6	5951.7	5409.2	4946.1	5949.5
1350	EHGAPEDESR	10	Unmodified	_EHGAPEDESR_	Unigene88269_All	53 508 Cu/Zn superoxide dismutase [Gossypium arboreum]	3	376.164	-0.36607	0.015236	53.013	1	0	0	0	0	0	0
1351	EHGAPQDENR	10	Unmodified	_EHGAPQDENR_	Unigene11559_All	141 596 cytoplasmic Cu/ZnSOD [Gossypium hirsutum]	3	384.839	-0.35155	0.0075782	61.213	1	2149.8	2483.4	2457.3	2622.3	2616.5	2670.1
1352	EHGAPQDENR	10	Unmodified	_EHGAPQDENR_	Unigene11559_All	141 596 cytoplasmic Cu/ZnSOD [Gossypium hirsutum]	3	384.839	-0.1864	0.023552	49.466	1	1979.2	2451.2	1983.1	2094.5	1737.6	1841.8
1353	EHGAPQDENR	10	Unmodified	_EHGAPQDENR_	Unigene11559_All	141 596 cytoplasmic Cu/ZnSOD [Gossypium hirsutum]	3	384.839	-0.989646	0.027926	47.894	1	0	0	0	0	0	0
1354	EHIAAYGEGNER	12	Unmodified	_EHIAAYGEGNER_	CL28189.Contig6_All	207 1274 glutamine synthase [Gossypium hirsutum]	3	449.209	1.1466	0.0039985	52.071	1	0	0	0	0	0	0
1355	EHISAYGEGNER	12	Unmodified	_EHISAYGEGNER_	CL5400.Contig8_All	399 1691 predicted protein [Populus trichocarpa] >gi|222863465|gb|EEF00596.1| predicted protein [Populus trichocarpa]	3	454.541	1.9283	0.0013449	69.03	1	1288.7	1579.1	1439.3	1819.8	1749.8	1876.5
1356	EHISAYGEGNER	12	Unmodified	_EHISAYGEGNER_	CL5400.Contig8_All	399 1691 predicted protein [Populus trichocarpa] >gi|222863465|gb|EEF00596.1| predicted protein [Populus trichocarpa]	3	454.541	1.0093	0.0018511	66.393	1	924.59	819.81	1013.8	692.57	931.92	1120.9
1357	EHISAYGEGNER	12	Unmodified	_EHISAYGEGNER_	CL5400.Contig8_All	399 1691 predicted protein [Populus trichocarpa] >gi|222863465|gb|EEF00596.1| predicted protein [Populus trichocarpa]	3	454.541	1.4426	0.002627	60.157	1	2517	2982.6	2825.6	2693.5	2344.1	2329
1358	EHNLIFMAPSPQQQPR	16	Oxidation (M),Phospho (STY)	_EHNLIFM(ox)APS(ph)PQQQPR_	Unigene10578_All	446 1984 predicted protein [Populus trichocarpa] >gi|222872305|gb|EEF09436.1| predicted protein [Populus trichocarpa]	3	663.64	3.072	0.0097155	67.76	1	2220.4	3204.8	2830.9	2558.1	2428.2	2965.9
1359	EHNLQDPDNKR	11	Unmodified	_EHNLQDPDNKR_	CL25095.Contig3_All	108 518 minus strand PREDICTED: upstream activation factor subunit spp27 [Vitis vinifera]	4	342.168	2.452	4.6162e-06	83.182	1	4101.5	3489.9	3985.8	3402.4	3659.7	4049
1360	EHSSPNKHPGNTAVTSGGGAGGGGDR	26	Phospho (STY)	_EHS(ph)SPNKHPGNTAVTSGGGAGGGGDR_	CL9525.Contig6_All	230 1312 conserved hypothetical protein [Ricinus communis] >gi|223548049|gb|EEF49541.1| conserved hypothetical protein [Ricinus communis]	4	621.772	1.896	1.6435e-206	177.86	1	1124	1008.4	968.9	614.47	1017.5	931.84
1361	EHSSPNKHPGNTAVTSGGGAGGGGDR	26	Phospho (STY)	_EHSS(ph)PNKHPGNTAVTSGGGAGGGGDR_	CL9525.Contig6_All	230 1312 conserved hypothetical protein [Ricinus communis] >gi|223548049|gb|EEF49541.1| conserved hypothetical protein [Ricinus communis]	4	621.772	0.9897	1.0115e-168	166.74	2	4946.7	5331	5813.7	5413	5419.9	5634.5
1362	EIADHKDDEDVSTSPKK	17	Phospho (STY)	_EIADHKDDEDVSTS(ph)PKK_	CL17463.Contig4_All	94 804 predicted protein [Populus trichocarpa] >gi|222846139|gb|EEE83686.1| predicted protein [Populus trichocarpa]	5	399.581	3.9038	0.0011258	49.125	1	2664.6	3283.6	3000.1	2915.6	2677.5	2804.9
1363	EIAQDFKTDLR	11	Phospho (STY)	_EIAQDFKT(ph)DLR_	Unigene56809_All	94 498 minus strand histone 3 [Conocephalum conicum]	3	472.557	4.4949	0.0034169	55.66	1	4210.5	4684.5	4058.2	4738.8	5057.7	3925
1364	EIDIGVPDEVGR	12	Unmodified	_EIDIGVPDEVGR_	Unigene1359_All	159 2573 minus strand PREDICTED: cell division cycle protein 48 homolog [Vitis vinifera] >gi|297741633|emb|CBI32765.3| unnamed protein product [Vitis vinifera]	2	649.833	3.1815	2.0813e-08	103.97	1	5643.7	6550.7	6409	6170.2	5378	6251.9
1365	EIDYLLR	7	Unmodified	_EIDYLLR_	Unigene70847_All	153 698 ribulose-1,5-bisphosphate carboxylase/oxygenase small subunit (chloroplast) [Gossypium tomentosum]	2	461.256	3.1707	0.026402	81.191	1	0	0	0	0	0	0
1366	EIDYLLR	7	Unmodified	_EIDYLLR_	Unigene70847_All	153 698 ribulose-1,5-bisphosphate carboxylase/oxygenase small subunit (chloroplast) [Gossypium tomentosum]	2	461.256	1.7421	0.031414	80.229	1	4170.6	5175.2	4008.6	4330.1	2785.9	4184.3
1367	EIDYLLR	7	Unmodified	_EIDYLLR_	Unigene70847_All	153 698 ribulose-1,5-bisphosphate carboxylase/oxygenase small subunit (chloroplast) [Gossypium tomentosum]	2	461.256	1.2785	0.022598	89.142	1	2320.5	2993.4	2222.7	2814.6	1508.6	2239.4
1368	EIDYLLR	7	Unmodified	_EIDYLLR_	Unigene70847_All	153 698 ribulose-1,5-bisphosphate carboxylase/oxygenase small subunit (chloroplast) [Gossypium tomentosum]	2	461.256	1.0101	0.033365	100.39	1	0	0	0	0	0	0
1369	EIDYLLR	7	Unmodified	_EIDYLLR_	Unigene70847_All	153 698 ribulose-1,5-bisphosphate carboxylase/oxygenase small subunit (chloroplast) [Gossypium tomentosum]	2	461.256	1.1346	0.0058753	108.09	1	3465	4092	4259.6	3006.6	3233.9	3657.1
1370	EIEKEDKNDTWHR	13	Unmodified	_EIEKEDKNDTWHR_	Unigene58460_All	135 596 minus strand low molecular weight heat shock protein [Gossypium hirsutum]	5	340.767	3.3789	2.9032e-12	102.5	1	2118.8	2987.6	2750.5	5713.6	5972.2	6408.3
1371	EIGELIAK	8	Unmodified	_EIGELIAK_	Unigene3168_All	168 1892 RecName: Full=Chaperonin CPN60-2, mitochondrial; AltName: Full=HSP60-2; Flags: Precursor >gi|12546|emb|CAA50218.1| chaperonin 60 [Cucurbita cv. Kurokawa Amakuri]	2	436.758	4.4571	0.0027126	90.709	1	0	0	0	0	0	0
1372	EIHSGESGLNTSKR	14	Phospho (STY)	_EIHSGESGLNTS(ph)KR_	Unigene40861_All	91 333 minus strand PREDICTED: RWD domain-containing protein 1-like [Cucumis sativus] >gi|449480599|ref|XP_004155941.1| PREDICTED: RWD domain-containing protein 1-like [Cucumis sativus]	3	532.246	2.7966	0.0012407	70.802	1	8057.3	9440	8382	8050.8	7432.1	7961.7
1373	EIIDVNDK	8	Unmodified	_EIIDVNDK_	CL17971.Contig3_All	519 608 minus strand hypothetical protein PRUPE_ppa011357mg [Prunus persica]	2	473.248	4.3669	0.0052248	86.898	1	0	0	0	0	0	0
1374	EIISPAGK	8	Phospho (STY)	_EIIS(ph)PAGK_	CL2502.Contig6_All	3601 5283 PREDICTED: protein KIAA0664 homolog [Vitis vinifera]	2	447.72	2.3643	0.0006331	96.113	1	3710	4362.1	3689.3	2469.5	1894.4	2396.8
1375	EIQAVPEDEGYR	12	Unmodified	_EIQAVPEDEGYR_	CL6041.Contig8_All	159 656 minus strand NADH dehydrogenase, putative [Ricinus communis] >gi|223547542|gb|EEF49037.1| NADH dehydrogenase, putative [Ricinus communis]	2	703.333	4.1003	0.012314	52.966	1	9419.1	10675	10945	10608	10486	10526
1376	EISAEEEVAR	10	Acetyl (Protein N-term)	_(ac)EISAEEEVAR_	Unigene105935_All	2 421 uncharacterized protein LOC100273066 [Zea mays]	3	392.191	0.3177	0.0078959	53.517	1	3192.5	3488.2	3470.4	4414.9	4142.2	4586.6
1377	EISDVQYDVSK	11	Unmodified	_EISDVQYDVSK_	CL5798.Contig10_All	94 1488 PREDICTED: uncharacterized protein LOC100241465 [Vitis vinifera]	2	641.812		1.3648e-14	98.592	1	0	0	0	0	0	0
1378	EISKELGIGK	10	Phospho (STY)	_EIS(ph)KELGIGK_	CL25726.Contig1_All	349 573 F-actin-capping protein subunit alpha [Medicago truncatula] >gi|355501225|gb|AES82428.1| F-actin-capping protein subunit alpha [Medicago truncatula]	3	385.2	3.8981	0.013257	46.88	1	1814.3	1554.2	1883.5	1577.4	1346.5	1218.1
1379	EISPPPPTAMIYDR	14	Phospho (STY)	_EIS(ph)PPPPTAMIYDR_	CL2366.Contig1_All	51 683 predicted protein [Populus trichocarpa] >gi|222866897|gb|EEF04028.1| predicted protein [Populus trichocarpa]	2	833.881		0.00024493	47.855	1	0	0	0	0	0	0
1380	EITALAPSSMK	11	Oxidation (M)	_EITALAPSSM(ox)K_	CL28067.Contig20_All	242 1369 actin [Gossypium hirsutum] >gi|324984005|gb|ADY68785.1| actin [Gossypium raimondii] >gi|324984007|gb|ADY68786.1| actin [Gossypium barbadense] >gi|324984009|gb|ADY68787.1| actin [Gossypium barbadense] >gi|324984011|gb|ADY68788.1| actin [Gossypium hirsutum] >gi|324984013|gb|ADY68789.1| actin [Gossypium hirsutum] >gi|345103853|gb|AEN70748.1| actin 1 [Gossypium laxum] >gi|345103855|gb|AEN707…	3	388.537	1.4169	0.0071998	51.998	1	2987.9	3526.3	3675.3	3430.5	3176.6	3220.7
1381	EIVDSDDEADLSK	13	Phospho (STY)	_EIVDS(ph)DDEADLSK_	CL22477.Contig1_All	105 1244 red protein, putative [Ricinus communis] >gi|223544691|gb|EEF46207.1| red protein, putative [Ricinus communis]	3	505.875	3.4499	0.0084831	41.386	1	0	0	0	0	0	0
1382	EIVDSDDEADLSK	13	Phospho (STY)	_EIVDS(ph)DDEADLSK_	CL22477.Contig1_All	105 1244 red protein, putative [Ricinus communis] >gi|223544691|gb|EEF46207.1| red protein, putative [Ricinus communis]	2	758.309	4.8875	0.0073306	50.178	1	1498.9	1277.2	1490.6	1701.9	1291.9	1685.5
1383	EIYDVEYK	8	Unmodified	_EIYDVEYK_	CL5798.Contig16_All	95 1375 minus strand PREDICTED: uncharacterized protein LOC100241465 [Vitis vinifera]	2	529.756	5.196	0.0025829	90.906	1	3886.9	3390.9	3604.1	5497.7	5418.1	5176.9
1384	EKDTSMETQVQGGDKTEVADQTEHTDAK	28	Oxidation (M)	_EKDTSM(ox)ETQVQGGDKTEVADQTEHTDAK_	Unigene59173_All	133 951 Nucleosome-binding protein, putative [Ricinus communis] >gi|223543265|gb|EEF44797.1| Nucleosome-binding protein, putative [Ricinus communis]	5	619.681	3.7598	1.2685e-09	52.249	1	2978.7	3534.9	3103	4286.5	3202.1	3884.3
1385	EKLPETPVR	9	Phospho (STY)	_EKLPET(ph)PVR_	CL8433.Contig10_All	3 3797 minus strand PREDICTED: uncharacterized protein LOC100261025 [Vitis vinifera]	3	383.529	4.1908	0.023813	46.069	1	0	0	0	0	0	0
1386	EKPAPSTPTASSSSYSASSGVR	22	Phospho (STY)	_EKPAPST(ph)PTASSSSYSASSGVR_	CL275.Contig7_All	5 487 minus strand PREDICTED: WD repeat-containing protein 20-like [Glycine max]	3	745.337	3.5793	5.9657e-13	69.439	1	4048.3	4266.3	4152.9	5154.4	5013.6	4846.7
1387	EKPAPSTPTASSSSYSASSGVR	22	Phospho (STY)	_EKPAPST(ph)PTASSSSYSASSGVR_	CL275.Contig7_All	5 487 minus strand PREDICTED: WD repeat-containing protein 20-like [Glycine max]	3	745.337	3.5369	5.4978e-47	119.35	1	4440.6	5202.6	4808.1	4691.4	4694	4047.5
1388	EKSFGTTK	8	Phospho (STY)	_EKS(ph)FGTTK_	CL12823.Contig9_All	104 1708 PREDICTED: T-complex protein 1 subunit epsilon-like [Cucumis sativus]	3	326.483	2.1172	0.020625	51.286	1	7191.9	7046	6766.2	6525.8	7074.6	6082.3
1389	EKSPVVVEDDLSADKK	16	Phospho (STY)	_EKS(ph)PVVVEDDLSADKK_	Unigene11670_All	299 2320 predicted protein [Populus trichocarpa] >gi|222855778|gb|EEE93325.1| predicted protein [Populus trichocarpa]	4	460.475	2.4589	2.4109e-16	103.84	1	5767	6040.5	6966.6	6325.4	6226.1	7236.5
1390	EKVSSPPRVETPPIQR	16	Phospho (STY)	_EKVSS(ph)PPRVETPPIQR_	CL23548.Contig1_All	67 2295 PREDICTED: uncharacterized protein LOC100241173 [Vitis vinifera]	4	475.748	0.8873	8.9307e-07	86.959	2	29681	33441	34382	29994	30246	28956
1391	ELAEEHYK	8	Unmodified	_ELAEEHYK_	CL12980.Contig4_All	43 735 PREDICTED: nucleoside diphosphate kinase 2, chloroplastic-like [Fragaria vesca subsp. vesca]	3	340.166	2.8851	0.022877	62.546	1	4147.7	4343.9	3827.4	3648	3378.9	3901.4
1392	ELAEEHYK	8	Unmodified	_ELAEEHYK_	CL12980.Contig4_All	43 735 PREDICTED: nucleoside diphosphate kinase 2, chloroplastic-like [Fragaria vesca subsp. vesca]	3	340.166	2.9749	0.0094139	80.438	1	4443.3	4514	4555.3	4061.8	4614.7	4361.4
1393	ELAETDSVYDSEK	13	Unmodified	_ELAETDSVYDSEK_	Unigene45731_All	94 1842 predicted protein [Populus trichocarpa] >gi|222837676|gb|EEE76041.1| predicted protein [Populus trichocarpa]	2	743.333	3.7972	1.1833e-38	133.48	1	9415	9907.3	10354	8713	9070	8572.1
1394	ELAETDSVYDSEK	13	Unmodified	_ELAETDSVYDSEK_	Unigene45731_All	94 1842 predicted protein [Populus trichocarpa] >gi|222837676|gb|EEE76041.1| predicted protein [Populus trichocarpa]	3	495.891	3.3834	1.7315e-09	91.62	1	0	0	0	0	0	0
1395	ELAGSIQK	8	Phospho (STY)	_ELAGS(ph)IQK_	Unigene46225_All	221 1273 minus strand PREDICTED: malate dehydrogenase, glyoxysomal [Vitis vinifera] >gi|147774268|emb|CAN65552.1| hypothetical protein VITISV_033330 [Vitis vinifera] >gi|297736349|emb|CBI25072.3| unnamed protein product [Vitis vinifera]	2	463.223	3.6713	0.032379	57.401	1	12763	14996	14753	13320	13821	13930
1396	ELAPRPSIR	9	Phospho (STY)	_ELAPRPS(ph)IR_	CL9581.Contig3_All	89 418 minus strand PREDICTED: 60S ribosomal protein L36-2-like [Solanum lycopersicum]	3	373.529	2.5606	0.0067628	63.091	1	4999.5	6310.8	6270.2	4977.1	5021.8	5285.5
1397	ELDKDSDGHLSVK	13	Phospho (STY)	_ELDKDSDGHLS(ph)VK_	CL8430.Contig2_All	168 1235 minus strand calcium ion binding protein, putative [Ricinus communis] >gi|223525951|gb|EEF28347.1| calcium ion binding protein, putative [Ricinus communis]	3	508.231	3.5842	0.010242	42.068	1	0	0	0	0	0	0
1398	ELDTSSVGYQPPLPADQVK	19	Phospho (STY)	_ELDTSS(ph)VGYQPPLPADQVK_	Unigene69356_All	83 589 unnamed protein product [Vitis vinifera]	3	708.668	3.7138	7.5269e-25	106.42	1	3264.5	3444.6	3897.1	3378.9	3084.1	3923.7
1399	ELDYLVGAVSSPK	13	Phospho (STY)	_ELDYLVGAVSS(ph)PK_	CL15581.Contig9_All	249 1715 minus strand PREDICTED: phosphoglycerate kinase, chloroplastic-like [Cucumis sativus] >gi|449475841|ref|XP_004154567.1| PREDICTED: phosphoglycerate kinase, chloroplastic-like [Cucumis sativus]	3	486.569	1.4963	0.0017094	53.981	1	655.16	689.08	725.96	577.72	533.18	685.9
1400	ELEAVVGK	8	Unmodified	_ELEAVVGK_	CL28305.Contig5_All	71 2365 methionine synthase [Carica papaya]	2	422.742	2.3159	0.005375	86.67	1	8424.1	8757.8	9570.1	7154.2	6603	6496.1
1401	ELEEGINK	8	Unmodified	_ELEEGINK_	CL13297.Contig2_All	94 594 minus strand PREDICTED: 50S ribosomal protein L29, chloroplastic-like [Vitis vinifera]	2	466.24	4.4118	0.010994	83.948	1	11220	12896	12437	10679	9821.3	11181
1402	ELEEGINK	8	Unmodified	_ELEEGINK_	CL13297.Contig2_All	94 594 minus strand PREDICTED: 50S ribosomal protein L29, chloroplastic-like [Vitis vinifera]	3	311.163	3.1387	0.024078	61.962	1	0	0	0	0	0	0
[truncated: 8,024 more rows]
