# Supplementary material for: The Phosphoproteomic Response of Okra (Abelmoschus esculentus L.) Seedlings to Salt Stress
Source: Int J Mol Sci. 2019 Mar 13;20(6):1262. doi: 10.3390/ijms20061262 (PMC6470868; doi:10.3390/ijms20061262)
Supplement: Supplementary file 1 [file ijms-20-01262-s001.zip › Supplementary Materials/TableS2.xls]

## Sheet: Site_quant
Table S2 The detail information of all identified peptides.
Protein accession	Protein accession number of database used for search
Protein description	Protein functional description
MW [kDa]	Protein molecular weight ,unit [kDa]
Score	A simple rule to be used to judge whether a result is significant or not
Coverage [%]	Percent of identified peptdie sequence covering in protein sequence
Peptides	Number of peptides whitch spectrum hit
PSMs	Number of spectrum which protein matched
Unique peptides	Number of identified peptides that only come form this protein groups
Protein accession	Position	Amino acid	Protein description	Localization probability	PEP	Score	Modified sequence	Charge	Mass error [ppm]	MS/MS Count	Control_1	Control_2	Control_3	NaCl_1	NaCl_2	NaCl_3	NaCl/Control Ratio	NaCl/Control P value
CL10031.Contig54_All	96	S	2412 2888 hypothetical protein PRUPE_ppa002910mg [Prunus persica]	1	0.0065766	62.732	LVS(1)PEAAGVR	2	-1.0693	1	1.008	1.086	1	0.953	1.009	0.943	0.939	0.135443
CL10315.Contig14_All	63	S	304 1503 PREDICTED: methionine aminopeptidase 1A-like [Solanum lycopersicum]	1	0.0116206	73.327	IPS(1)PGANR	2	1.9984	1	1.124	1.247	1.229	0.789	0.774	0.837	0.667	0.00054058
CL10504.Contig9_All	147	S	193 828 minus strand ferredoxin--NADP reductase, putative [Ricinus communis] >gi|223537598|gb|EEF39222.1| ferredoxin--NADP reductase, putative [Ricinus communis]	1	0.00523112	59.038	KPGS(1)PHNVR	3	0.64362	1	1.209	1.152	1.406	0.611	0.794	0.828	0.593	0.0093378
CL10615.Contig4_All	251	S	30 1382 minus strand predicted protein [Populus trichocarpa] >gi|222837683|gb|EEE76048.1| predicted protein [Populus trichocarpa]	1	0.0115467	41.621	KPS(1)FQAPQNK	3	1.0531	1
CL10768.Contig3_All	202	S	61 840 minus strand PREDICTED: chlorophyll a-b binding protein, chloroplastic [Vitis vinifera] >gi|297738533|emb|CBI27778.3| unnamed protein product [Vitis vinifera]	1	3.28581e-07	105.03	GS(1)PEPVMVLR	2	-1.0365	3	1.018	1.18	1.104	0.934	0.892	0.872	0.817	0.0131961
CL10783.Contig2_All	297	S	40 939 minus strand predicted protein [Populus trichocarpa] >gi|222861999|gb|EEE99541.1| predicted protein [Populus trichocarpa]	1	1.39525e-191	191.36	ALNSSAGADDDS(1)DED	2	0.75561	3	0.871	1.016	1.111	0.954	0.961	1.087	1.001	0.95914
CL10783.Contig8_All	297	S	41 940 minus strand predicted protein [Populus trichocarpa] >gi|222861999|gb|EEE99541.1| predicted protein [Populus trichocarpa]	1	3.6623e-170	186.17	ALNSAAGADDDS(1)DED	2	0.56772	10	0.943	1.03	0.982	1.057	0.991	0.997	1.03	0.40836
CL10871.Contig7_All	120	S	59 586 minus strand arginine/serine-rich splicing factor, putative [Ricinus communis] >gi|223525498|gb|EEF28060.1| arginine/serine-rich splicing factor, putative [Ricinus communis]	1	0.0160465	52.49	RRS(1)PS(1)PR	3	0.69385	1	0.942	0.83	1.035	1.081	1.024	1.088	1.138	0.11814
CL10871.Contig7_All	118	S	59 586 minus strand arginine/serine-rich splicing factor, putative [Ricinus communis] >gi|223525498|gb|EEF28060.1| arginine/serine-rich splicing factor, putative [Ricinus communis]	1	0.0160465	52.49	RRS(1)PS(1)PR	3	0.69385	1	0.942	0.83	1.035	1.081	1.024	1.088	1.138	0.11814
CL11025.Contig3_All	434	T	24 1460 predicted protein [Populus trichocarpa] >gi|222845793|gb|EEE83340.1| predicted protein [Populus trichocarpa]	1	0.0292682	54.982	MRPQT(1)PR	3	1.7841	1	1.004	1.078	0.845	1.06	1.052	0.961	1.05	0.53958
CL11050.Contig9_All	118	S	149 994 unknown protein [Arabidopsis thaliana]	1	2.14637e-05	78.814	NINFVDES(1)PPK	3	0.68074	2	0.934	1.157	1.09	1.036	0.864	0.92	0.887	0.22436
CL11077.Contig12_All	375	S	261 2447 minus strand predicted protein [Populus trichocarpa] >gi|222860481|gb|EEE98028.1| predicted protein [Populus trichocarpa]	1	3.89163e-06	86.772	GVQS(1)PEFLVNR	2	0.48636	1	1.08	1.074	1.199	1.011	0.804	0.832	0.789	0.039525
CL11171.Contig5_All	167	S	116 928 minus strand predicted protein [Populus trichocarpa] >gi|222844423|gb|EEE81970.1| predicted protein [Populus trichocarpa]	1	0.00315033	77.124	GFAS(1)GPLDK	2	1.5362	1	1.087	1.168	1.045	0.88	0.9	0.92	0.818	0.0046622
CL11270.Contig9_All	20	S	225 1154 minus strand predicted protein [Populus trichocarpa] >gi|222849845|gb|EEE87392.1| predicted protein [Populus trichocarpa]	1	0.0190691	73.499	QAS(1)FFLK	2	1.7288	1	0.913	0.891	0.937	1.058	1.039	1.161	1.189	0.0100177
CL11300.Contig4_All	607	S	200 2059 phosphoribosylaminoimidazole carboxylase atpase-subunit, putative [Ricinus communis] >gi|223538752|gb|EEF40352.1| phosphoribosylaminoimidazole carboxylase atpase-subunit, putative [Ricinus communis]	1	0.00594333	42.031	DY(1)VLS(1)KADK	2	-0.49395	1
CL11300.Contig4_All	604	Y	200 2059 phosphoribosylaminoimidazole carboxylase atpase-subunit, putative [Ricinus communis] >gi|223538752|gb|EEF40352.1| phosphoribosylaminoimidazole carboxylase atpase-subunit, putative [Ricinus communis]	1	0.00594333	42.031	DY(1)VLS(1)KADK	2	-0.49395	1
CL11425.Contig9_All	205	S	30 1349 minus strand sulfate transporter, putative [Ricinus communis] >gi|223543182|gb|EEF44714.1| sulfate transporter, putative [Ricinus communis]	1	0.00179939	84.507	HES(1)DDDRPR	3	0.92117	4	0.914	1.103	1.117	0.879	0.991	0.995	0.914	0.31796
CL11436.Contig6_All	12	S	70 963 annexin, putative [Ricinus communis] >gi|223548092|gb|EEF49584.1| annexin, putative [Ricinus communis]	1	0.00271467	70.628	AFS(1)GIGVDEK	2	3.8085	1	0.854	1.059	0.933	1.173	0.878	1.102	1.108	0.41166
CL11460.Contig4_All	79	S	290 778 transporter, putative [Ricinus communis] >gi|223538576|gb|EEF40180.1| transporter, putative [Ricinus communis]	1	4.31398e-11	109.04	QS(1)LGNLLNENEK	2	1.8159	2	0.918	1.017	1.19	0.957	0.961	0.957	0.92	0.41176
CL11548.Contig6_All	1102	S	188 3673 hypothetical protein PRUPE_ppa000449mg [Prunus persica]	1	6.511e-153	171.29	TDDKPEDES(1)EDEEDEDKER	4	0.14385	6	0.883	0.986	1.008	1.046	1.067	1.011	1.086	0.128825
CL11572.Contig11_All	185	S	156 1607 ATP binding protein, putative [Ricinus communis] >gi|223542540|gb|EEF44080.1| ATP binding protein, putative [Ricinus communis]	1	0.0171287	74.92	LAAVS(1)PK	2	0.8549	5	0.855	1.017	0.956	1.066	1.1	1.005	1.121	0.111997
CL1173.Contig4_All	182	S	148 1659 unknown [Populus trichocarpa x Populus deltoides]	1	0.000198407	83.204	GS(1)HGFMETLR	3	0.25888	1	0.887	1.179	1.01	0.964	1.015	0.945	0.951	0.62926
CL11778.Contig1_All	129	S	245 4093 minus strand hypothetical protein PRUPE_ppa000319mg [Prunus persica]	1	0.0103997	79.659	IS(1)PLVNEK	2	-1.6204	2	0.922	0.893	0.974	1.001	1.05	1.159	1.151	0.049597
CL1182.Contig7_All	53	S	84 878 minus strand PREDICTED: histone H1.2-like [Cucumis sativus] >gi|449490449|ref|XP_004158609.1| PREDICTED: histone H1.2-like [Cucumis sativus]	1	0.000194657	76.326	KPRS(1)PPAHPR	4	0.20654	1	1.167	1.161	1.332	0.871	0.883	0.586	0.639	0.031019
CL11848.Contig7_All	15	S	154 1998 unknown [Populus trichocarpa]	1	6.56861e-05	79.461	QKPPQDPKPS(1)PEGEDK	4	-2.1273	1	0.968	1.03	1.053	0.988	0.98	0.982	0.967	0.32178
CL11924.Contig4_All	53	S	61 378 unnamed protein product [Vitis vinifera]	1	0.0139653	63.766	VPPPPGQS(1)R	2	-0.65101	1	0.947	1.265	1.036	0.925	0.85	0.977	0.847	0.166443
CL11927.Contig8_All	2	S	165 1853 ovule/fiber cell elongation protein Ghfe1 [Gossypium hirsutum] >gi|226358404|gb|ACO51065.1| fiber cell elongation protein [Gossypium hirsutum]	1	2.14338e-21	125.03	S(1)DLQAPLRPK	2	-2.7934	3	1.043	1.185	1.218	0.852	0.828	0.874	0.741	0.004081
CL1204.Contig12_All	163	S	123 1427 PREDICTED: uncharacterized protein LOC100253140 [Vitis vinifera]	1	0.0228678	58.829	PIALS(1)PVNR	2	-1.6414	1	1.183	1.134	1.136	0.928	0.826	0.794	0.738	0.0033021
CL1217.Contig5_All	21	S	710 868 Caltractin, putative [Ricinus communis] >gi|223537135|gb|EEF38768.1| Caltractin, putative [Ricinus communis]	1	0.00410551	75.509	HHGLS(1)QQK	3	-1.447	2	0.933	1.093	1.125	1.011	0.947	0.892	0.904	0.22422
CL1221.Contig1_All	49	S	271 720 PREDICTED: uncharacterized protein LOC100782955 [Glycine max]	1	0.0109846	58.699	KVLS(1)GVK	3	-0.55384	1	0.62	0.704	0.715	1.275	1.362	1.323	1.942	0.000175328
CL12235.Contig10_All	36	T	162 311 minus strand RecName: Full=Chlorophyll a-b binding protein 151, chloroplastic; AltName: Full=LHCII type II CAB-151; Short=LHCP; Flags: Precursor >gi|452314|emb|CAA38025.1| chlorophyll ab binding protein [Gossypium hirsutum]	1	9.35908e-06	78.69	AGAFDGGHVT(1)MR	3	1.0371	2	1.019	1.171	1.124	0.999	0.862	0.824	0.81	0.040881
CL1224.Contig39_All	25	S	1024 1371 minus strand Alpha-1,4-glucan-protein synthase [UDP-forming], putative [Ricinus communis] >gi|223546230|gb|EEF47732.1| Alpha-1,4-glucan-protein synthase [UDP-forming], putative [Ricinus communis]	1	0.0204648	60.161	AS(1)NPFVNLK	2	0.1316	1	1.001	1.155	0.94	1.068	0.873	0.963	0.938	0.4921
CL1265.Contig24_All	272	S	284 1507 conserved hypothetical protein [Ricinus communis] >gi|223536676|gb|EEF38318.1| conserved hypothetical protein [Ricinus communis]	1	0.0163603	61.765	VVAGHS(1)PR	2	1.1672	1
CL12714.Contig1_All	486	S	155 1663 PREDICTED: uncharacterized protein LOC101314808 [Fragaria vesca subsp. vesca]	1	0.000982423	85.536	RAS(1)NADLFR	3	-0.84469	1	0.934	1.114	1.12	1.009	0.83	0.993	0.894	0.26328
CL12714.Contig2_All	486	S	168 1676 PREDICTED: uncharacterized protein LOC101314808 [Fragaria vesca subsp. vesca]	1	0.0030559	64.224	RVS(1)NADLFR	3	-0.45557	1	0.955	1.132	1.066	0.993	0.794	1.059	0.903	0.34528
CL12852.Contig1_All	265	S	265 1995 1-deoxy-D-xylulose 5-phosphate synthase [Gossypium barbadense]	1	0.0290548	46.844	LQS(1)NRPLR	3	1.4296	1	1.203	1.217	1.126	0.841	0.861	0.752	0.692	0.00156446
CL12987.Contig4_All	366	S	133 1383 minus strand PREDICTED: phosphoserine aminotransferase, chloroplastic-like [Vitis vinifera]	1	1.57874e-09	113.22	SELES(1)VFLK	2	0.040446	1	1.019	0.95	1.005	1.073	0.996	0.957	1.017	0.69696
CL13037.Contig7_All	95	S	119 1813 conserved hypothetical protein [Ricinus communis] >gi|223535350|gb|EEF37025.1| conserved hypothetical protein [Ricinus communis]	1	6.24413e-06	91.62	LEPGS(1)PVPVVK	2	0.22766	2	1.035	1.275	1.304	0.768	0.824	0.794	0.66	0.0057794
CL1330.Contig4_All	25	S	391 933 PREDICTED: uncharacterized protein LOC101299937 [Fragaria vesca subsp. vesca]	1	0.0121453	64.42	ALS(1)FHGR	3	0.53553	3	0.987	0.925	0.928	1.002	1.031	1.127	1.113	0.061941
CL13693.Contig9_All	240	S	255 2081 hypothetical protein PRUPE_ppa003052mg [Prunus persica]	1	1.49889e-22	108.96	KENEDS(1)PNNVNLATGK	3	-0.30323	1	0.917	1.162	1.087	0.778	0.939	1.117	0.895	0.4066
CL13875.Contig2_All	84	S	241 2781 minus strand PREDICTED: uncharacterized protein LOC100244427 [Vitis vinifera]	1	0.0069797	44.252	ADDQNDS(1)RNQAR	3	0.60046	1
CL13875.Contig2_All	117	S	241 2781 minus strand PREDICTED: uncharacterized protein LOC100244427 [Vitis vinifera]	1	0.00111528	79.201	ALS(1)HIGMQK	3	-0.15163	3	0.899	1	1.002	1.022	1.037	1.04	1.068	0.20454
CL14034.Contig3_All	86	S	97 867 minus strand PREDICTED: uncharacterized protein LOC100246168 [Vitis vinifera]	1	0.0298986	50.452	LPIQVS(1)PK	3	-0.11926	1
CL14098.Contig4_All	111	S	75 626 predicted protein [Populus trichocarpa] >gi|222858058|gb|EEE95605.1| predicted protein [Populus trichocarpa]	1	3.77039e-59	154.1	VPPLS(1)PVQDK	3	-0.091282	5	0.937	1.092	1.09	0.951	1.021	0.909	0.924	0.26994
CL14098.Contig5_All	111	S	59 622 predicted protein [Populus trichocarpa] >gi|222858058|gb|EEE95605.1| predicted protein [Populus trichocarpa]	1	9.37251e-27	127.18	TAPPLS(1)PVQDK	2	-1.4303	6	0.989	1.045	1.048	0.992	0.97	0.957	0.947	0.066204
CL14379.Contig4_All	456	S	61 2514 hypothetical protein PRUPE_ppa001478mg [Prunus persica]	1	6.00438e-225	198.84	TVLADGDS(1)DNEDYIPTK	2	0.35195	3	0.94	1.152	1.101	0.903	0.933	0.971	0.879	0.126119
CL1464.Contig3_All	81	S	1 645 RecName: Full=40S ribosomal protein S4 >gi|488739|emb|CAA55882.1| ribosomal protein, small subunit 4e (RS4e) [Gossypium hirsutum]	1	0.00245777	84.817	S(1)VQFGQK	2	-0.21957	8	0.971	1.088	1.087	0.945	0.962	0.947	0.907	0.128375
CL147.Contig13_All	82	S	2493 2747 hypothetical protein PRUPE_ppa001617mg [Prunus persica]	1	0.0107949	58.079	ERPS(1)NES(1)IGD	2	0.0016373	1	1.035	1.205	1.046	0.85	0.88	0.984	0.826	0.044504
CL147.Contig13_All	79	S	2493 2747 hypothetical protein PRUPE_ppa001617mg [Prunus persica]	1	0.0107949	58.079	ERPS(1)NES(1)IGD	2	0.0016373	1	1.035	1.205	1.046	0.85	0.88	0.984	0.826	0.044504
CL14929.Contig4_All	167	S	64 936 minus strand hypothetical protein VITISV_032225 [Vitis vinifera]	1	0.0322769	66.27	GGS(1)LVFK	2	-1.9017	1	1.041	1.04	1.219	0.882	0.954	0.864	0.818	0.030819
CL1494.Contig2_All	71	T	382 2898 hypothetical protein PRUPE_ppa001402mg [Prunus persica]	1	4.01801e-05	97.69	RFPPPPLT(1)PR	3	0.71686	6	0.969	1.106	1.002	0.978	0.955	0.99	0.95	0.29154
CL14969.Contig3_All	34	T	74 1294 minus strand mannosyl-oligosaccharide glucosidase, putative [Ricinus communis] >gi|223545984|gb|EEF47487.1| mannosyl-oligosaccharide glucosidase, putative [Ricinus communis]	1	0.00473268	52.527	VKT(1)KDHGNALR	4	0.15259	1	1.026	1.031	1.253	0.887	0.94	0.863	0.813	0.044617
CL15101.Contig4_All	72	T	337 657 minus strand unnamed protein product [Vitis vinifera]	1	7.69737e-05	101.43	QFPPPPLT(1)PR	2	-3.7539	5	0.902	1.106	0.982	1.094	0.88	1.036	1.007	0.9492
CL157.Contig6_All	80	S	159 1226 conserved hypothetical protein [Ricinus communis] >gi|223550654|gb|EEF52141.1| conserved hypothetical protein [Ricinus communis]	1	0.0269576	42.348	RLS(1)IPAK	3	0.85431	1	1.033	1.218	1.255	0.842	0.847	0.804	0.711	0.0057576
CL15774.Contig4_All	7	S	397 573 minus strand Conserved oligomeric Golgi complex component, putative [Ricinus communis] >gi|223550319|gb|EEF51806.1| Conserved oligomeric Golgi complex component, putative [Ricinus communis]	1	0.0233956	49.243	PDQIPS(1)PAPR	2	1.4932	1	0.858	1.143	1.059	0.996	0.946	0.998	0.961	0.72438
CL15904.Contig4_All	527	S	482 3289 hypothetical protein PRUPE_ppa000797mg [Prunus persica]	1	8.6465e-134	180.08	NRLS(1)EQAELQSAK	3	2.6886	6	0.895	0.973	0.976	1.02	1.064	1.072	1.11	0.031757
CL16017.Contig4_All	232	S	170 967 PREDICTED: clathrin light chain 2-like [Vitis vinifera]	1	0.0108606	54.259	HS(1)PPPPPAK	3	-1.4142	3	0.988	1.138	1.076	0.945	0.935	0.919	0.874	0.033777
CL16237.Contig2_All	32	S	53 304 uncharacterized protein [Arabidopsis thaliana] >gi|330250716|gb|AEC05810.1| uncharacterized protein [Arabidopsis thaliana]	1	0.00311259	77.662	RVS(1)FADR	3	-0.98326	1	0.987	1.22	1.083	0.92	0.85	0.94	0.824	0.049422
CL16865.Contig2_All	153	S	89 619 minus strand unnamed protein product [Vitis vinifera]	1	0.00189741	44.252	GGAPADFQPS(1)FR	2	-1.4047	1
CL16954.Contig3_All	92	S	165 1238 electron transporter, putative [Ricinus communis] >gi|223541833|gb|EEF43379.1| electron transporter, putative [Ricinus communis]	1	6.76576e-05	76.358	LQAPAS(1)PPKPAK	4	-0.3519	7	0.996	1.036	1.007	1.016	0.964	0.981	0.974	0.2496
CL17.Contig5_All	14	S	59 361 predicted protein [Populus trichocarpa] >gi|222863779|gb|EEF00910.1| predicted protein [Populus trichocarpa]	1	0.00447983	46.156	VGAS(1)PEGKPAPK	3	1.2293	1	1.039	1.217	1.165	0.93	0.774	0.876	0.754	0.0169205
CL1729.Contig12_All	54	S	363 1757 nucleic acid binding protein, putative [Ricinus communis] >gi|223551057|gb|EEF52543.1| nucleic acid binding protein, putative [Ricinus communis]	1	1.27849e-30	115.01	NLPGMPDPDAEVIALS(1)PK	3	0.19902	1	1.004	1.122	1.206	0.971	0.874	0.824	0.801	0.03674
CL17479.Contig1_All	201	T	19 1032 predicted protein [Populus trichocarpa] >gi|222850792|gb|EEE88339.1| predicted protein [Populus trichocarpa]	1	0.00674675	70.089	EVEALPT(1)LK	3	-1.2292	2	1.079	1.081	1.099	1.004	0.933	0.804	0.841	0.114019
CL17479.Contig1_All	213	S	19 1032 predicted protein [Populus trichocarpa] >gi|222850792|gb|EEE88339.1| predicted protein [Populus trichocarpa]	1	0.00796503	65.278	KVS(1)AIAK	3	-0.20494	1	1.063	1.198	1.187	0.871	0.85	0.831	0.74	0.00181972
CL1752.Contig3_All	4	S	140 3733 minus strand hypothetical protein PRUPE_ppa000410mg [Prunus persica]	1	2.32033e-67	134.91	GAS(1)PDGKGDIGMSSAASEK	3	-0.84842	6	1.025	1.14	1.18	0.9	0.862	0.894	0.794	0.0067249
CL17684.Contig2_All	58	S	83 259 Peptide methionine sulfoxide reductase msrB [Medicago truncatula] >gi|355483113|gb|AES64316.1| Peptide methionine sulfoxide reductase msrB [Medicago truncatula]	1	0.0125965	54.982	FVPGNAAPS(1)I	2	0.48338	2	1.042	1.073	1.127	0.903	0.949	0.906	0.851	0.0044583
CL17688.Contig1_All	22	S	1 561 PREDICTED: villin-4-like [Solanum lycopersicum]	1	0.00152286	83.883	GRS(1)PAFNK	3	0.97054	1	1.064	1.169	1.226	0.855	0.828	0.859	0.735	0.0020839
CL17895.Contig6_All	9	T	44 217 minus strand hypothetical protein RCOM_0260450 [Ricinus communis] >gi|223530682|gb|EEF32555.1| hypothetical protein RCOM_0260450 [Ricinus communis]	1	0.0183138	47.844	DIGAT(1)LPPGFR	2	3.2108	1	0.89	1.079	0.938	1.151	0.828	1.114	1.064	0.67044
CL1793.Contig9_All	56	S	171 866 hypothetical protein PRUPE_ppa010844mg [Prunus persica]	1	0.00329017	61.11	APS(1)ADEKPPK	3	-0.044224	2	0.916	1.053	0.998	0.992	0.964	1.077	1.022	0.6897
CL1837.Contig1_All	248	S	136 2355 minus strand PREDICTED: uncharacterized protein LOC100259509 [Vitis vinifera]	1	0.00027319	80.414	PGVPSLAPNQS(1)PVK	3	-2.1711	1	1.024	1.066	1.074	0.966	0.924	0.946	0.896	0.0050448
CL18385.Contig2_All	69	S	58 330 minus strand PREDICTED: uncharacterized bolA-like protein C8C9.11-like [Fragaria vesca subsp. vesca]	1	0.00425043	78.342	QIHALS(1)IK	3	-1.2354	1	1.192	1.256	1.229	0.867	0.678	0.778	0.632	0.0030996
CL18508.Contig4_All	451	S	90 1745 minus strand Protein sufB, putative [Ricinus communis] >gi|223542342|gb|EEF43884.1| Protein sufB, putative [Ricinus communis]	1	0.0116624	73.499	GLVQVQS(1)K	2	-0.75251	1	0.902	1.061	1.194	0.98	0.903	0.96	0.901	0.3093
CL18551.Contig3_All	3	Y	148 534 unknown [Medicago truncatula]	1	0.00219574	72.848	MNY(1)RRDHR	2	-2.7654	3	0.952	1.02	0.943	0.939	1.068	1.077	1.058	0.3396
CL18552.Contig2_All	52	S	1 1029 minus strand PREDICTED: UPF0496 protein At3g19330 [Vitis vinifera] >gi|297745643|emb|CBI40808.3| unnamed protein product [Vitis vinifera]	1	0.0183528	50.149	LS(1)PVLRPNR	3	-1.2609	1	1.054	1.241	1.069	0.921	0.891	0.824	0.784	0.0172593
CL1878.Contig7_All	42	S	218 1888 minus strand neutral/alkaline invertase [Manihot esculenta]	1	0.0208695	58.889	QRS(1)FDER	3	3.1429	1	0.971	1.012	1.065	0.938	1.017	0.997	0.969	0.42758
CL18852.Contig8_All	203	S	177 1004 minus strand voltage-dependent anion-selective channel, putative [Ricinus communis] >gi|223535428|gb|EEF37098.1| voltage-dependent anion-selective channel, putative [Ricinus communis]	1	0.000193461	94.122	SAAVGEIS(1)RR	3	1.1211	2	0.948	1.072	1.059	0.973	0.994	0.954	0.949	0.27756
CL1929.Contig4_All	347	S	178 3315 PREDICTED: uncharacterized protein LOC100266034 [Vitis vinifera] >gi|302142519|emb|CBI19722.3| unnamed protein product [Vitis vinifera]	1	0.0114201	53.448	VVHNHGS(1)LK	3	0.80883	1	1.059	1.081	1.194	0.885	0.864	0.917	0.8	0.0055371
CL1968.Contig7_All	684	S	173 2461 potassium transporter [Gossypium hirsutum]	1	4.70675e-15	100.23	FVVPES(1)PLIENEAK	3	-0.55007	1	0.842	0.957	1.107	1.165	0.903	1.027	1.065	0.58596
CL20107.Contig5_All	71	S	141 3257 minus strand putative low density lipoprotein B-like protein [Corchorus olitorius]	1	2.28972e-13	106.82	SLSVSALEPPS(1)PK	2	1.1234	5	0.981	1.183	1.088	0.939	0.87	0.938	0.845	0.049519
CL2022.Contig2_All	226	S	1 735 hypothetical protein PRUPE_ppa006347mg [Prunus persica]	1	0.00425143	44.925	QPLHHQS(1)PLAPK	4	0.53605	1
CL2022.Contig7_All	181	S	1042 1641 minus strand serine/threonine-protein kinase cx32, putative [Ricinus communis] >gi|223533492|gb|EEF35235.1| serine/threonine-protein kinase cx32, putative [Ricinus communis]	1	9.33011e-09	102.64	QPLHHQS(1)PLAAK	3	-0.83383	1	0.879	0.967	0.966	1.077	1.085	1.026	1.134	0.025156
CL2073.Contig4_All	188	S	260 931 minus strand PREDICTED: uncharacterized protein LOC100265508 [Vitis vinifera] >gi|297741592|emb|CBI32724.3| unnamed protein product [Vitis vinifera]	1	0.0220551	71.425	S(1)VPVLNK	2	-0.5898	1	0.969	1.123	1.024	1.007	0.98	0.896	0.925	0.23816
CL21.Contig13_All	3	S	2 385 hypothetical protein PRUPE_ppa002548mg [Prunus persica]	1	0.0001835	105.13	RAS(1)AEVLGK	3	1.0684	14	1.046	1.152	1.179	0.872	0.931	0.819	0.776	0.0082815
CL21009.Contig2_All	108	S	251 745 minus strand hypothetical protein PRUPE_ppa012096mg [Prunus persica]	1	0.00259049	58.32	DPNAPPRS(1)PKPK	4	-0.64453	3	1.011	1.077	1.176	0.872	0.921	0.942	0.838	0.023881
CL2118.Contig22_All	11	S	2 136 minus strand amino acid transporter, putative [Ricinus communis] >gi|223540541|gb|EEF42108.1| amino acid transporter, putative [Ricinus communis]	1	0.0281697	50.353	S(1)NLGGFK	3	-0.291	1
CL21473.Contig3_All	249	S	77 2791 minus strand PREDICTED: uncharacterized protein LOC100249524 [Vitis vinifera]	1	1.8156e-07	107.65	GSLNAPNS(1)PR	2	1.4953	1	0.814	1.125	1.149	0.988	0.951	0.974	0.943	0.71846
CL21879.Contig2_All	87	S	749 1087 PREDICTED: probable serine/threonine-protein kinase At1g54610-like [Glycine max]	1	0.0170185	40.767	RVVS(1)QHPAR	3	-0.20795	1	1.067	1.152	1.114	0.939	0.834	0.895	0.8	0.0055043
CL22131.Contig5_All	57	S	186 1298 predicted protein [Populus trichocarpa] >gi|222843088|gb|EEE80635.1| predicted protein [Populus trichocarpa]	1	0.00151706	87.184	EVS(1)QLIGK	2	-0.5592	1	0.888	1.065	0.938	1.007	1.168	0.932	1.075	0.45486
CL2258.Contig6_All	99	S	114 1097 Nucleoporin NUP53, putative [Ricinus communis] >gi|223544890|gb|EEF46405.1| Nucleoporin NUP53, putative [Ricinus communis]	1	0.0155658	76.064	DFS(1)IPAK	2	0.12535	1	1.16	1.27	1.232	0.825	0.844	0.669	0.638	0.0044825
CL2264.Contig5_All	617	T	224 2131 minus strand prp4, putative [Ricinus communis] >gi|223531405|gb|EEF33239.1| prp4, putative [Ricinus communis]	1	2.30931e-09	91.317	TSGAAGLGEGT(1)PK	2	0.53174	1	0.946	0.919	1.149	0.968	1.074	0.945	0.991	0.94838
CL2287.Contig20_All	136	T	893 1327 minus strand PREDICTED: uncharacterized protein LOC100264164 [Vitis vinifera] >gi|302142926|emb|CBI20221.3| unnamed protein product [Vitis vinifera]	1	5.23639e-133	175.85	QTGGDYLEPNAGT(1)FK	2	0.35309	8	0.973	1.062	1.132	0.927	0.957	0.95	0.895	0.07176
CL2287.Contig30_All	999	S	347 5284 hypothetical protein PRUPE_ppa000149mg [Prunus persica]	1	0.000699675	91.636	VGFPGAS(1)R	2	0.44837	1	1.005	1.03	1.058	0.941	0.952	1.015	0.94	0.08974
CL22914.Contig1_All	28	T	2 259 aquaporin XIP1;1 [Gossypium hirsutum]	1	0.00147219	77.185	VRPFVAT(1)PR	3	0.32678	2	1.133	1.226	1.132	0.883	0.757	0.869	0.719	0.0039431
CL2303.Contig6_All	184	S	372 1115 minus strand clathrin assembly protein, putative [Ricinus communis] >gi|223545449|gb|EEF46954.1| clathrin assembly protein, putative [Ricinus communis]	1	0.00163875	89.301	DNFRS(1)PPPR	3	0.277	7	0.978	1.134	1.163	0.926	0.913	0.886	0.832	0.031102
CL2324.Contig30_All	82	S	758 1033 minus strand predicted protein [Populus trichocarpa] >gi|222848242|gb|EEE85789.1| predicted protein [Populus trichocarpa]	1	0.000129601	80.316	KVEGS(1)PPDGMELK	3	0.51654	1	0.942	1.105	1.029	1.001	0.92	1.004	0.951	0.41784
CL23276.Contig1_All	148	T	62 2857 PREDICTED: DNA replication licensing factor mcm2 [Vitis vinifera] >gi|296085553|emb|CBI29285.3| unnamed protein product [Vitis vinifera]	1	0.0140093	46.797	ADFRPPPT(1)PR	3	-0.11876	1	1.06	1.141	1.184	0.927	0.768	0.92	0.773	0.0199788
CL23548.Contig1_All	351	S	67 2295 PREDICTED: uncharacterized protein LOC100241173 [Vitis vinifera]	1	0.0091281	60.102	GHIDHS(1)AR	3	-0.4658	2	1.008	1.24	1.077	0.917	0.873	0.885	0.805	0.027119
CL23577.Contig1_All	8	S	120 665 minus strand Disease resistance protein RPP13, putative [Ricinus communis] >gi|223538999|gb|EEF40596.1| Disease resistance protein RPP13, putative [Ricinus communis]	1	0.00495869	43.897	EMIRLLVS(1)EVR	3	-3.9881	1	0.975	1.002	1.112	0.958	0.949	1.004	0.942	0.25472
CL23630.Contig5_All	228	S	118 804 minus strand PREDICTED: thioredoxin domain-containing protein 9-like [Cucumis sativus] >gi|449499061|ref|XP_004160709.1| PREDICTED: thioredoxin domain-containing protein 9-like [Cucumis sativus]	1	9.36167e-38	142.83	SSMNHDPDS(1)D	2	-1.3955	3	0.792	0.812	0.829	1.139	1.258	1.17	1.466	0.00029972
CL2397.Contig10_All	226	S	408 1400 hypothetical protein PRUPE_ppa002933mg [Prunus persica]	1	0.0150025	54.539	RAS(1)FPLK	3	-0.41682	1	1.064	1.174	1.194	0.854	0.827	0.887	0.748	0.0021804
CL24111.Contig2_All	138	S	85 588 PREDICTED: uncharacterized protein LOC100257601 [Vitis vinifera]	1	0.00603973	74.376	AILGHS(1)K	2	0.54686	2	0.824	1.052	0.98	0.999	1.066	1.079	1.101	0.25796
CL24153.Contig1_All	242	S	25 930 minus strand transcription factor, putative [Ricinus communis] >gi|223533808|gb|EEF35539.1| transcription factor, putative [Ricinus communis]	1	1.9169e-42	122.89	KT(0.406)S(0.594)PHSAETGILDANS(1)PK	3	0.011069	3	0.875	1.162	1.169	1.004	0.845	0.944	0.871	0.29022
CL244.Contig8_All	135	S	121 732 minus strand transcription factor, putative [Ricinus communis] >gi|223538275|gb|EEF39884.1| transcription factor, putative [Ricinus communis]	1	0.0199338	49.358	KVS(1)PPPK	3	0.28108	2	0.998	1.107	1.038	1.015	0.899	0.943	0.909	0.108378
CL2445.Contig30_All	5	T	3 149 hypothetical protein PRUPE_ppa002323mg [Prunus persica]	1	0.00791481	64.757	QART(1)GAR	2	2.8908	1	1.021	0.78	0.988	1.184	1.033	0.995	1.152	0.2194
CL24459.Contig2_All	370	S	240 1541 minus strand PREDICTED: uncharacterized protein LOC100256702 [Vitis vinifera]	1	0.00162364	81.676	IRPLAVS(1)PR	3	-0.28844	1	1.061	1.262	1.264	0.803	0.868	0.742	0.673	0.0058225
CL24471.Contig18_All	281	S	138 3494 PREDICTED: uncharacterized protein LOC100249046 [Vitis vinifera]	1	0.0120601	57.55	RVES(1)LPR	3	0.10027	1	1.051	0.934	0.994	1.053	0.957	1.01	1.014	0.76472
CL24471.Contig18_All	491	S	138 3494 PREDICTED: uncharacterized protein LOC100249046 [Vitis vinifera]	1	0.0124147	45.28	KANS(1)VDLDK	3	1.4007	1	0.804	0.898	0.849	1.163	1.195	1.091	1.352	0.00194472
CL24689.Contig1_All	385	S	562 3459 minus strand conserved hypothetical protein [Ricinus communis] >gi|223536355|gb|EEF38005.1| conserved hypothetical protein [Ricinus communis]	1	5.64932e-05	101.53	LLLEYAGS(1)ER	2	1.6566	4	0.911	1.051	0.982	1.01	1.033	1.013	1.038	0.40462
CL24689.Contig1_All	366	S	562 3459 minus strand conserved hypothetical protein [Ricinus communis] >gi|223536355|gb|EEF38005.1| conserved hypothetical protein [Ricinus communis]	1	0.0186831	52.5	DLNKS(1)LS(1)PK	3	0.41099	1	0.831	0.978	0.81	1.113	1.175	1.092	1.291	0.0148601
CL24689.Contig1_All	368	S	562 3459 minus strand conserved hypothetical protein [Ricinus communis] >gi|223536355|gb|EEF38005.1| conserved hypothetical protein [Ricinus communis]	1	0.0186831	52.5	DLNKS(1)LS(1)PK	3	0.41099	1	0.831	0.978	0.81	1.113	1.175	1.092	1.291	0.0148601
CL24689.Contig2_All	429	S	642 3542 conserved hypothetical protein [Ricinus communis] >gi|223536355|gb|EEF38005.1| conserved hypothetical protein [Ricinus communis]	1	0.00263972	99.53	RPS(1)LIQK	3	-0.36585	2	0.931	0.948	0.97	1.048	1.102	1.001	1.106	0.029482
CL24837.Contig6_All	54	S	768 956 minus strand Stem-specific protein TSJT1, putative [Ricinus communis] >gi|223541700|gb|EEF43248.1| Stem-specific protein TSJT1, putative [Ricinus communis]	1	0.0103538	57.034	VGS(1)EANWALR	2	0.47293	1	1.125	1.119	1.098	1.015	0.782	0.861	0.795	0.091764
CL24973.Contig5_All	687	S	1 4086 eukaryotic translation initiation factor 3 subunit, putative [Ricinus communis] >gi|223537439|gb|EEF39067.1| eukaryotic translation initiation factor 3 subunit, putative [Ricinus communis]	1	1.58499e-06	88.565	HLS(1)DHEDKPDVNQK	4	1.5073	1	0.919	1.173	1.089	0.911	0.996	0.912	0.886	0.20954
CL24973.Contig5_All	162	S	1 4086 eukaryotic translation initiation factor 3 subunit, putative [Ricinus communis] >gi|223537439|gb|EEF39067.1| eukaryotic translation initiation factor 3 subunit, putative [Ricinus communis]	1	0.0131993	44.511	KLS(1)EEAFAR	3	-0.023517	1	0.957	1.161	1.04	0.896	0.906	1.04	0.9	0.22868
CL2502.Contig6_All	153	S	3601 5283 PREDICTED: protein KIAA0664 homolog [Vitis vinifera]	1	0.000633097	96.113	EIIS(1)PAGK	2	0.37058	1	1.202	1.413	1.195	0.8	0.614	0.776	0.575	0.0050789
CL25100.Contig4_All	493	S	147 1910 minus strand predicted protein [Populus trichocarpa] >gi|222865006|gb|EEF02137.1| predicted protein [Populus trichocarpa]	1	1.13378e-77	141.23	DNKGDAS(1)DEDGYQDEDEISK	3	3.82	1	0.837	0.919	1.088	1.034	1.023	1.099	1.11	0.24238
CL25105.Contig2_All	243	S	77 1375 predicted protein [Populus trichocarpa] >gi|222852764|gb|EEE90311.1| predicted protein [Populus trichocarpa]	1	0.0254688	51.949	IVQS(1)PDK	3	0.049982	1	1.048	1.302	1.199	0.88	0.696	0.876	0.691	0.020536
CL25189.Contig2_All	31	S	5 523 BHLH [Gossypium barbadense]	1	1.31327e-79	153.72	KRPEQEQPDS(1)PQNK	4	0.8448	1	1.048	1.196	1.199	0.873	0.868	0.816	0.743	0.0039049
CL2522.Contig19_All	273	S	198 1262 PREDICTED: uncharacterized protein LOC100265608 [Vitis vinifera] >gi|296085734|emb|CBI29539.3| unnamed protein product [Vitis vinifera]	1	1.76657e-13	119.96	KS(1)NDEIFVK	2	0.020472	2	1.008	1.091	1.063	0.933	0.991	0.914	0.898	0.032416
CL2533.Contig12_All	126	T	948 1406 hypothetical protein ARALYDRAFT_313079 [Arabidopsis lyrata subsp. lyrata] >gi|297336311|gb|EFH66728.1| hypothetical protein ARALYDRAFT_313079 [Arabidopsis lyrata subsp. lyrata]	1	1.85056e-06	67.877	HMLAQQPPGT(1)PR	3	0.38524	5	0.954	1.086	1.158	0.942	0.868	0.991	0.876	0.130179
CL25489.Contig1_All	120	S	125 646 PREDICTED: CASP-like protein At2g36330-like [Vitis vinifera]	1	0.00145146	92.247	LRPDLS(1)ILR	3	0.049999	2	0.87	1.175	1.058	1.009	0.934	0.954	0.934	0.5357
CL25726.Contig1_All	68	S	349 573 F-actin-capping protein subunit alpha [Medicago truncatula] >gi|355501225|gb|AES82428.1| F-actin-capping protein subunit alpha [Medicago truncatula]	1	0.0132574	46.88	EIS(1)KELGIGK	3	-1.1816	1	1.159	0.993	1.203	1.007	0.86	0.778	0.788	0.065479
CL25861.Contig3_All	149	S	3 875 minus strand PREDICTED: protein WEAK CHLOROPLAST MOVEMENT UNDER BLUE LIGHT 1-like [Vitis vinifera]	1	0.00434955	80.037	ERIS(1)LEK	3	-0.071898	1	1.206	1.243	1.274	0.82	0.701	0.756	0.612	0.00050185
CL25897.Contig23_All	233	S	233 1324 PREDICTED: chaperone protein dnaJ 49 isoform 1 [Vitis vinifera] >gi|359484662|ref|XP_003633140.1| PREDICTED: chaperone protein dnaJ 49 isoform 2 [Vitis vinifera] >gi|359484664|ref|XP_003633141.1| PREDICTED: chaperone protein dnaJ 49 isoform 3 [Vitis vinifera]	1	5.80469e-05	79.346	S(1)FNFGPGMEAR	2	-0.35281	1	1.029	1.376	1.195	0.811	0.763	0.825	0.666	0.0101766
CL25897.Contig4_All	231	S	190 1269 minus strand PREDICTED: chaperone protein dnaJ 49 isoform 1 [Vitis vinifera] >gi|359484662|ref|XP_003633140.1| PREDICTED: chaperone protein dnaJ 49 isoform 2 [Vitis vinifera] >gi|359484664|ref|XP_003633141.1| PREDICTED: chaperone protein dnaJ 49 isoform 3 [Vitis vinifera]	1	0.0212027	41.499	S(1)FNFGPGMGAR	2	-0.36535	1	1.147	1.218	1.062	0.953	0.744	0.876	0.751	0.024764
CL26169.Contig13_All	174	S	241 981 minus strand predicted protein [Populus trichocarpa] >gi|222843524|gb|EEE81071.1| predicted protein [Populus trichocarpa]	1	6.78288e-12	101.75	GDES(1)PDEGAAVPK	3	-0.27162	4	0.942	1.079	1.068	1.029	0.867	1.015	0.942	0.43774
CL26169.Contig1_All	160	S	1 699 predicted protein [Populus trichocarpa] >gi|222843524|gb|EEE81071.1| predicted protein [Populus trichocarpa]	1	1.89837e-09	95.954	GNES(1)PDKGAAVPK	3	1.293	4	0.824	0.955	0.95	1.068	1.132	1.071	1.199	0.024297
CL26169.Contig23_All	128	S	303 1043 predicted protein [Populus trichocarpa] >gi|222843524|gb|EEE81071.1| predicted protein [Populus trichocarpa]	1	8.45298e-80	146.19	S(1)PLHHHAR	3	0.53056	8	0.968	1.015	1.04	1.038	0.951	0.988	0.985	0.66188
CL26169.Contig23_All	174	S	303 1043 predicted protein [Populus trichocarpa] >gi|222843524|gb|EEE81071.1| predicted protein [Populus trichocarpa]	1	1.47041e-11	98.676	GDDS(1)PDEGAAVPK	3	-0.98689	8	0.935	1.047	1.013	1.069	0.936	0.999	1.003	0.96106
CL26169.Contig7_All	136	S	136 900 minus strand predicted protein [Populus trichocarpa] >gi|222843524|gb|EEE81071.1| predicted protein [Populus trichocarpa]	1	2.43509e-41	118.76	S(1)PLHHHAR	3	0.53056	7	0.965	1.022	1.148	0.949	0.944	0.972	0.914	0.166823
CL26169.Contig8_All	136	S	1321 2085 predicted protein [Populus trichocarpa] >gi|222843524|gb|EEE81071.1| predicted protein [Populus trichocarpa]	1	1.53361e-57	131.33	S(1)PLHHHAR	3	0.53056	7	1.014	1.021	1.06	1	0.963	0.942	0.939	0.046182
CL26317.Contig23_All	127	S	1 1893 PREDICTED: uncharacterized protein LOC100249171 [Vitis vinifera] >gi|297738855|emb|CBI28100.3| unnamed protein product [Vitis vinifera]	1	0.000107194	80.905	LEGRS(1)PERPK	4	-0.15396	1	0.997	1.069	1.085	0.961	0.938	0.951	0.904	0.020921
CL26317.Contig4_All	241	S	267 1646 minus strand PREDICTED: uncharacterized protein LOC100249171 [Vitis vinifera] >gi|297738855|emb|CBI28100.3| unnamed protein product [Vitis vinifera]	1	0.000914626	66.708	LEGRS(1)PERPR	4	0.054346	2	0.95	1.092	1.15	0.921	0.905	0.983	0.88	0.114957
CL26317.Contig5_All	245	S	369 2552 PREDICTED: uncharacterized protein LOC100249171 [Vitis vinifera] >gi|297738855|emb|CBI28100.3| unnamed protein product [Vitis vinifera]	1	0.000199498	88.101	LEARS(1)PERPR	4	-0.17137	1	0.927	1.234	1.107	0.817	0.939	0.976	0.836	0.152622
CL26356.Contig2_All	324	S	226 2100 minus strand ATP binding protein, putative [Ricinus communis] >gi|223529412|gb|EEF31374.1| ATP binding protein, putative [Ricinus communis]	1	0.0001835	105.13	AS(1)AEVLGK	2	0.79989	13	1.062	1.155	1.186	0.86	0.931	0.806	0.763	0.0070834
CL265.Contig14_All	42	S	384 1676 hypothetical protein PRUPE_ppa005948mg [Prunus persica]	1	2.73576e-30	130.47	RKHS(1)VEFDTDK	4	0.6046	4	0.976	0.992	1.061	1.04	0.955	0.976	0.981	0.6212
CL26586.Contig2_All	76	S	565 2382 ankyrin repeat-containing protein, putative [Ricinus communis] >gi|223531452|gb|EEF33285.1| ankyrin repeat-containing protein, putative [Ricinus communis]	1	0.000788474	86.214	QLS(1)FIGAGER	2	0.5479	1	0.775	0.936	1.018	0.981	1.197	1.092	1.198	0.136844
CL26590.Contig11_All	114	S	618 1106 hypothetical protein PRUPE_ppa002916mg [Prunus persica]	1	0.0123417	58.511	S(1)QEFPLGK	3	-1.0837	2	0.752	0.843	0.869	1.186	1.063	1.287	1.435	0.0070383
CL26746.Contig3_All	687	S	520 2676 molybdopterin cofactor sulfurase, putative [Ricinus communis] >gi|223538440|gb|EEF40046.1| molybdopterin cofactor sulfurase, putative [Ricinus communis]	1	0.000358471	78.326	FFGLEDEHPS(1)RGR	4	-1.6859	2	0.941	0.986	1.104	1.071	0.949	0.95	0.98	0.76714
CL26750.Contig23_All	52	S	542 1618 DNA binding protein, putative [Ricinus communis] >gi|223550910|gb|EEF52396.1| DNA binding protein, putative [Ricinus communis]	1	0.000742686	69.431	DFGS(1)MNMDELLR	2	-0.76423	4	0.802	0.955	0.894	1.084	1.094	1.171	1.263	0.0139446
CL26810.Contig10_All	197	T	129 743 hypothetical protein PRUPE_ppa004350mg [Prunus persica]	1	1.30947e-23	123.55	SFSNDHNANLT(1)NR	2	-1.9043	7	0.949	1.105	1.119	0.961	0.957	0.909	0.891	0.11322
CL2686.Contig12_All	231	S	108 854 minus strand 40S ribosomal protein S6A [Hevea brasiliensis]	1	0.000966593	99.283	ERRS(1)ES(1)LAK	2	-0.0067985	11	1.068	1.242	1.172	0.817	0.904	0.797	0.723	0.0051986
CL2686.Contig12_All	229	S	108 854 minus strand 40S ribosomal protein S6A [Hevea brasiliensis]	1	0.00111449	103.87	ERRS(1)ES(1)LAK	2	-0.0067985	8	1.048	1.096	1.167	0.889	0.914	0.886	0.812	0.0031802
CL2703.Contig6_All	74	S	125 454 minus strand 1-aminocyclopropane-1-carboxylate synthase [Gossypium hirsutum]	1	0.016922	93.267	GS(1)IGPVR	2	0.89617	1
CL27038.Contig21_All	592	S	576 3521 hypothetical protein PRUPE_ppa000783mg [Prunus persica]	1	0.00310512	66.267	QLS(1)IDQFK	2	1.304	1
CL27144.Contig2_All	118	S	1600 2196 predicted protein [Populus trichocarpa] >gi|222841814|gb|EEE79361.1| predicted protein [Populus trichocarpa]	1	3.54214e-06	81.651	KQS(1)PMEVNPGGK	3	0.43643	3	0.921	1.145	1.118	0.93	0.909	0.977	0.884	0.175455
CL27214.Contig3_All	34	S	220 636 minus strand PREDICTED: uncharacterized protein LOC100255931 [Vitis vinifera] >gi|297738623|emb|CBI27868.3| unnamed protein product [Vitis vinifera]	1	0.018237	43.717	HLDLLRPS(1)AR	3	0.35089	1	1.036	1.225	1.171	0.882	0.789	0.897	0.748	0.0108167
CL27215.Contig7_All	69	S	93 500 minus strand PREDICTED: zinc finger protein NUTCRACKER-like [Glycine max]	1	0.00208483	50.957	NQPGNPEVVAFS(1)PK	3	0.014859	1
CL27223.Contig2_All	807	S	147 3521 minus strand predicted protein [Populus trichocarpa] >gi|222872156|gb|EEF09287.1| predicted protein [Populus trichocarpa]	1	0.0165395	62.338	AVS(1)PFQIPR	2	-0.38086	1	1.078	1.157	0.994	0.988	0.743	1.04	0.858	0.22734
CL27224.Contig22_All	376	S	1060 3213 minus strand hypothetical protein PRUPE_ppa002092mg [Prunus persica]	1	1.36236e-17	119.25	HKS(1)FDEQEFK	3	-2.1769	4	1.032	1.119	1.15	0.898	0.935	0.866	0.818	0.0069585
CL27274.Contig29_All	44	S	2608 3045 minus strand Nucleoporin autopeptidase [Arabidopsis thaliana] >gi|79317517|ref|NP_001031018.1| Nucleoporin autopeptidase [Arabidopsis thaliana] >gi|19310423|gb|AAL84948.1| At1g10390/F14N23_29 [Arabidopsis thaliana] >gi|27764948|gb|AAO23595.1| At1g10390/F14N23_29 [Arabidopsis thaliana] >gi|332190453|gb|AEE28574.1| Nucleoporin autopeptidase [Arabidopsis thaliana] >gi|332190454|gb|AEE28575…	1	3.12817e-60	140.22	VPFFS(1)DDEETPSVPK	3	-1.1892	2	0.861	1.006	1.027	1.018	1.111	0.978	1.074	0.34048
CL2731.Contig2_All	158	S	170 1135 PREDICTED: uncharacterized protein LOC100261060 [Vitis vinifera]	1	5.93857e-134	163.46	GDAVSGDVNDS(1)EDEEDGTGR	2	-0.44063	3	0.911	0.982	0.915	1.095	1.033	1.064	1.137	0.0122033
CL27396.Contig4_All	527	S	470 3127 minus strand PREDICTED: serine/threonine-protein phosphatase BSL1-like [Vitis vinifera] >gi|296086652|emb|CBI32287.3| unnamed protein product [Vitis vinifera]	1	0.0098178	55.084	S(1)PQGLHK	3	0.12268	4	0.977	1.112	1.055	1.021	0.952	0.883	0.908	0.161961
CL27614.Contig4_All	114	T	117 2633 hypothetical protein PRUPE_ppa001377mg [Prunus persica]	1	0.00267763	81.017	LHT(1)LHEGK	3	0.14243	4	0.951	0.977	1.053	0.948	1.066	1.004	1.012	0.80332
CL27614.Contig4_All	49	S	117 2633 hypothetical protein PRUPE_ppa001377mg [Prunus persica]	1	4.51333e-07	90.978	EREDIS(1)EGES(0.998)PQHS(0.002)K	3	0.62869	4	0.892	1.048	1.06	0.988	1.005	1.008	1	0.95792
CL27628.Contig7_All	279	S	248 1639 PREDICTED: UBX domain-containing protein 6 [Vitis vinifera]	1	0.00246931	47.082	KGENIPPAS(1)PGEK	3	0.78429	1	0.937	1.16	1.022	0.954	0.977	0.95	0.924	0.35066
CL2770.Contig3_All	66	T	70 459 hypothetical protein PRUPE_ppa009119mg [Prunus persica]	1	0.00985531	41.088	FWGRT(1)GCNFDDAGR	3	-1.0018	1	0.723	0.803	1.011	1.032	1.283	1.149	1.365	0.053704
CL27706.Contig6_All	388	S	211 2016 hypothetical protein PRUPE_ppa002944mg [Prunus persica]	1	0.00107305	72.243	LAVS(1)PGKVEGHR	3	-0.73729	3	1.139	1.267	1.23	0.801	0.782	0.78	0.65	0.00019824
CL27732.Contig1_All	823	T	30 2690 PREDICTED: uncharacterized protein LOC100264483 [Vitis vinifera]	1	6.98877e-216	183.49	VSNEEPPEEEAKT(1)DEEVEGDENSK	4	-0.32705	2	0.902	0.999	1.069	0.937	1.077	1.016	1.02	0.76068
CL27741.Contig5_All	1165	S	328 5262 hypothetical protein PRUPE_ppa000138mg [Prunus persica]	1	0.0125309	80.96	NKS(1)PLVEAK	2	0.92061	1	1.003	1.104	1.089	0.916	0.904	0.983	0.877	0.029882
CL2776.Contig8_All	27	S	2 556 S-adenosylmethionine synthetase [Gossypium hirsutum]	1	0.000245288	85.672	TIFHLNPS(1)GR	3	-0.21006	2	1.076	1.049	1.082	1.01	0.897	0.886	0.871	0.030902
CL27762.Contig8_All	29	S	1506 2291 minus strand PREDICTED: dynamin-related protein 1E-like [Cucumis sativus] >gi|449515538|ref|XP_004164806.1| PREDICTED: dynamin-related protein 1E-like [Cucumis sativus]	1	0.0046905	68.657	HLS(1)LQNVK	3	-0.47215	1	1.005	1.072	0.996	0.978	0.967	0.982	0.952	0.110998
CL27853.Contig16_All	139	T	190 972 minus strand predicted protein [Populus trichocarpa] >gi|222861745|gb|EEE99287.1| predicted protein [Populus trichocarpa]	1	6.21518e-12	100.97	SNLSHDDKPPT(1)PK	4	0.19875	3	0.971	1.153	1.172	0.949	0.833	0.922	0.82	0.052882
CL27874.Contig1_All	246	S	45 785 hypothetical protein PRUPE_ppa010143mg [Prunus persica]	1	0.00605663	82.287	AASEPGS(1)E	2	-2.8302	1
CL27919.Contig3_All	32	S	234 1724 minus strand conserved hypothetical protein [Ricinus communis] >gi|223539425|gb|EEF41015.1| conserved hypothetical protein [Ricinus communis]	1	0.000138975	72.315	KPAS(1)PPADDAK	3	0.016153	1	0.941	1.092	1.077	1.048	0.889	0.953	0.929	0.33648
CL28015.Contig2_All	183	S	123 713 minus strand PSI reaction center subunit II [Citrus sinensis]	1	0.00437372	69.721	NVS(1)PIEVK	3	-1.4204	1	1.05	1.319	1.147	0.875	0.803	0.806	0.706	0.0088381
CL28081.Contig3_All	347	S	1 2943 PREDICTED: uncharacterized protein LOC100244469 [Vitis vinifera]	1	0.00106864	71.279	S(1)FDKPEIEAK	3	-1.9742	1	0.959	1.24	1.259	0.838	0.896	0.809	0.735	0.032138
CL2815.Contig11_All	121	S	381 1529 hypothetical protein PRUPE_ppa007058mg [Prunus persica]	1	0.000381452	77.871	APESVEHNEKIS(1)PK	4	-1.3587	1	1.019	1.131	1.115	1.01	0.912	0.814	0.838	0.063117
CL2815.Contig7_All	123	S	117 1271 hypothetical protein PRUPE_ppa007058mg [Prunus persica]	1	1.32461e-43	131.25	APESVEHNENIS(1)PK	3	-0.20119	1	0.966	1.022	1.078	0.942	0.989	1.003	0.957	0.30554
CL28179.Contig11_All	136	S	106 1239 HIV-1 rev binding protein, hrbl, putative [Ricinus communis] >gi|223529468|gb|EEF31425.1| HIV-1 rev binding protein, hrbl, putative [Ricinus communis]	1	5.7548e-05	83.758	TSDKPPIDMQS(1)PK	3	0.16352	3	1.061	1.178	1.066	0.954	0.838	0.904	0.816	0.0159183
CL28213.Contig19_All	427	S	209 1996 PREDICTED: cyclin-T1-5-like isoform 1 [Vitis vinifera]	1	0.00154747	92.247	EVPVGQS(1)PK	2	0.5803	3	0.972	1.094	1.13	0.983	0.931	0.891	0.878	0.074462
CL28213.Contig19_All	549	S	209 1996 PREDICTED: cyclin-T1-5-like isoform 1 [Vitis vinifera]	1	0.013331	48.701	KAVS(1)PPDR	3	-0.37108	2	0.956	1.118	1.028	1.002	0.977	0.919	0.934	0.26934
CL28261.Contig1_All	67	S	567 821 minus strand PREDICTED: zinc finger protein NUTCRACKER-like [Glycine max]	1	1.14371e-12	97.5	SLPGNPDPDAEVIALS(1)PK	3	1.0224	1	1	1.019	1.142	1.007	0.876	0.956	0.898	0.138323
CL28275.Contig8_All	472	S	397 3225 minus strand RNA-binding protein, putative [Ricinus communis] >gi|223550206|gb|EEF51693.1| RNA-binding protein, putative [Ricinus communis]	1	1.78891e-39	135.23	SSTVPINLGS(1)PAR	2	-0.017644	1	1.062	1.282	1.305	0.761	0.84	0.75	0.644	0.0043186
CL28305.Contig5_All	702	S	71 2365 methionine synthase [Carica papaya]	1	5.37173e-35	121.82	YGAGIGPGVYDIHS(1)PR	3	0.74187	2	0.943	1.188	1.118	0.999	0.847	0.904	0.846	0.122517
CL28503.Contig3_All	159	S	185 700 protein phosphatase-2c, putative [Ricinus communis] >gi|223531333|gb|EEF33171.1| protein phosphatase-2c, putative [Ricinus communis]	1	0.0240893	44.98	FLS(1)GDKR	3	0.63985	1	0.993	1.05	1.006	0.965	1.01	0.977	0.968	0.21108
CL2852.Contig1_All	1087	S	763 4206 predicted protein [Populus trichocarpa] >gi|222860456|gb|EEE98003.1| predicted protein [Populus trichocarpa]	1	0.012771	73.665	AIS(1)IAEK	3	-1.3575	1
CL2907.Contig28_All	44	S	139 1686 minus strand ACX [Gossypium hirsutum]	1	0.0322622	54.198	LVAS(1)DPVFR	2	2.3756	1	1.109	1.04	1.069	0.966	0.996	0.82	0.865	0.078017
CL2939.Contig3_All	996	S	54 3296 minus strand sodium/hydrogen exchanger plant, putative [Ricinus communis] >gi|223538935|gb|EEF40533.1| sodium/hydrogen exchanger plant, putative [Ricinus communis]	1	5.71106e-08	107.09	MHQS(1)KPAHNR	4	0.33235	4	0.943	0.998	1.094	1.027	0.958	0.979	0.977	0.66698
CL2954.Contig8_All	101	S	189 830 predicted protein [Populus trichocarpa] >gi|222856497|gb|EEE94044.1| predicted protein [Populus trichocarpa]	1	0.0114891	78.939	AVFDS(1)LK	2	0.46088	1	1.057	1.203	1.122	0.922	0.85	0.845	0.774	0.0054416
CL3019.Contig7_All	310	S	104 1063 PREDICTED: 60S acidic ribosomal protein P0 [Vitis vinifera]	1	1.07021e-07	84.156	KAEPEEES(1)DDDMGFSLFD	3	0.065641	2	0.935	0.912	0.934	1.079	1.199	0.941	1.157	0.183084
CL3060.Contig16_All	176	S	3 1955 minus strand predicted protein [Populus trichocarpa] >gi|222843601|gb|EEE81148.1| predicted protein [Populus trichocarpa]	1	0.00941018	50.46	RQPS(1)AVLER	3	0.98487	1	0.94	1.23	1.131	0.813	0.961	0.924	0.817	0.103181
CL3060.Contig17_All	549	S	93 5507 PREDICTED: uncharacterized protein LOC100262487 [Vitis vinifera]	1	0.000390589	96.059	RQPS(1)GVLER	3	0.76494	2	0.989	1.032	1.147	0.948	0.934	0.949	0.894	0.130295
CL311.Contig9_All	34	S	3 1061 unnamed protein product [Vitis vinifera]	1	1.08575e-14	116	QNLFLVEQAS(1)PR	2	0.1813	2	0.884	1.005	1.109	0.927	0.987	1.088	1.001	0.968
CL3112.Contig13_All	418	S	4429 5946 Translational activator GCN1, putative [Ricinus communis] >gi|223538821|gb|EEF40421.1| Translational activator GCN1, putative [Ricinus communis]	1	1.41542e-193	188.98	ALLEGGS(1)DDEGSSTEAHGR	3	0.16289	4	0.947	1.048	1.021	0.963	1.003	1.019	0.99	0.79392
CL3118.Contig2_All	30	S	43 714 minus strand PREDICTED: carbonic anhydrase, chloroplastic-like [Glycine max]	1	2.77892e-08	110.38	ADLGS(1)IAAAK	3	0.43149	2	0.867	1.044	1.006	1.037	0.975	1.071	1.057	0.41176
CL3151.Contig6_All	5	S	42 437 unknown [Lotus japonicus]	1	0.0316871	66.568	S(1)LGIPVK	2	0.41102	1	1.033	1.123	1.151	0.936	0.782	0.975	0.814	0.050065
CL3171.Contig8_All	155	S	288 1388 Cyclin-dependent kinase D-1	1	0.000366837	91.265	LFGS(1)PDRR	3	0.22805	5	0.993	1.098	1.197	0.901	0.898	0.913	0.825	0.07288
CL3326.Contig3_All	61	S	242 1063 minus strand predicted protein [Populus trichocarpa] >gi|222856320|gb|EEE93867.1| predicted protein [Populus trichocarpa]	1	0.0106305	93.467	AS(1)PGVVR	2	0.95416	1	1.127	1.36	1.411	0.702	0.718	0.682	0.539	0.00099913
CL3342.Contig12_All	15	S	121 273 serine/threonine protein kinase, putative [Ricinus communis] >gi|223536367|gb|EEF38017.1| serine/threonine protein kinase, putative [Ricinus communis]	1	0.0141448	68.355	NVLAS(1)ALK	2	0.91886	2	1.075	1.118	1.127	0.815	0.87	0.995	0.807	0.022919
CL339.Contig19_All	410	S	100 4050 minus strand hypothetical protein PRUPE_ppa000255mg [Prunus persica]	1	0.0115172	48.513	RLS(1)PVKEK	4	-0.099121	1	1.009	1.073	1.093	0.958	0.995	0.871	0.889	0.063542
CL3593.Contig3_All	240	S	77 1354 minus strand unknown [Populus trichocarpa]	1	0.0175995	51.872	KPPLS(1)PR	3	0.33207	1	0.878	1.048	0.965	1	1.033	1.076	1.075	0.24764
CL3593.Contig3_All	88	S	77 1354 minus strand unknown [Populus trichocarpa]	1	0.0161434	52.247	GRS(1)PPPQAK	3	-0.029164	1	0.897	1.083	1.142	0.962	1.011	0.906	0.922	0.39066
CL3593.Contig3_All	97	S	77 1354 minus strand unknown [Populus trichocarpa]	1	0.0167756	52.725	KAS(1)PVPR	3	-0.28698	1	0.933	1.084	1.205	0.866	0.957	0.954	0.862	0.150104
CL3593.Contig3_All	267	S	77 1354 minus strand unknown [Populus trichocarpa]	1	0.00398397	74.92	RLDS(1)PVR	3	-0.38848	2	0.972	1.045	1.046	0.932	1.049	0.956	0.959	0.38048
CL3634.Contig5_All	60	S	121 819 conserved hypothetical protein [Ricinus communis] >gi|223540133|gb|EEF41710.1| conserved hypothetical protein [Ricinus communis]	1	0.0264004	43.37	IQNAVS(1)PLQDK	2	2.0547	1
CL3639.Contig11_All	995	S	590 5743 PREDICTED: uncharacterized protein LOC100253161 [Vitis vinifera] >gi|297740810|emb|CBI30992.3| unnamed protein product [Vitis vinifera]	1	0.023022	57.59	IRPGS(1)PR	3	0.37142	1	1.256	1.32	1.243	0.74	0.761	0.68	0.571	0.000135027
CL3717.Contig3_All	1011	S	210 4691 minus strand PREDICTED: nuclear pore complex protein Nup155-like [Vitis vinifera]	1	0.00220911	51.03	EFGS(1)PARPAAAR	3	0.62165	2	1.078	1.146	1.07	0.937	0.848	0.92	0.821	0.0062842
CL3717.Contig4_All	1011	S	132 4613 minus strand PREDICTED: nuclear pore complex protein Nup155-like [Vitis vinifera]	1	0.00130915	57.288	EFGS(1)PARPAAVR	2	1.4351	2	1.061	1.13	1.161	0.919	0.889	0.84	0.79	0.0032433
CL3749.Contig13_All	52	S	397 1176 predicted protein [Populus trichocarpa] >gi|222864845|gb|EEF01976.1| predicted protein [Populus trichocarpa]	1	0.013744	48.284	EGFGS(1)FRR	3	1.48	1	0.919	1.037	1.035	1.118	0.913	0.977	1.006	0.9617
CL3749.Contig13_All	190	S	397 1176 predicted protein [Populus trichocarpa] >gi|222864845|gb|EEF01976.1| predicted protein [Populus trichocarpa]	1	0.00453919	48.907	QPADEQIS(1)S(1)FKLK	3	-1.614	1	0.798	0.998	0.986	1.102	1.076	1.04	1.157	0.113695
CL3749.Contig13_All	189	S	397 1176 predicted protein [Populus trichocarpa] >gi|222864845|gb|EEF01976.1| predicted protein [Populus trichocarpa]	1	0.00453919	48.907	QPADEQIS(1)S(1)FKLK	3	-1.614	1	0.798	0.998	0.986	1.102	1.076	1.04	1.157	0.113695
CL3857.Contig1_All	107	S	3 326 minus strand conserved hypothetical protein [Ricinus communis] >gi|223543301|gb|EEF44833.1| conserved hypothetical protein [Ricinus communis]	1	0.00953085	66.663	LPVLDPGS(1)N	2	-1.8083	1
CL3910.Contig14_All	323	S	272 1717 transcription factor, putative [Ricinus communis] >gi|223532028|gb|EEF33838.1| transcription factor, putative [Ricinus communis]	1	0.0100728	58.699	GWHS(1)GHFR	3	1.2123	1
CL3974.Contig2_All	32	S	2 115 PREDICTED: uncharacterized protein LOC100265296 [Vitis vinifera]	1	7.43481e-50	134.47	GNTAAVLKT(1)PENS(1)PK	4	0.71192	4	0.936	1.066	1.056	1.048	0.97	0.924	0.962	0.52924
CL3974.Contig2_All	28	T	2 115 PREDICTED: uncharacterized protein LOC100265296 [Vitis vinifera]	1	7.43481e-50	134.47	GNTAAVLKT(1)PENS(1)PK	4	0.71192	4	0.936	1.066	1.056	1.048	0.97	0.924	0.962	0.52924
CL398.Contig6_All	103	S	189 1421 predicted protein [Populus trichocarpa] >gi|118484264|gb|ABK94012.1| unknown [Populus trichocarpa] >gi|222844543|gb|EEE82090.1| predicted protein [Populus trichocarpa]	1	1.47897e-06	89.859	TVPGGPAVIPAGS(1)FGR	2	-0.96803	2	0.941	1.012	0.93	1.084	0.956	1.076	1.081	0.188761
CL398.Contig9_All	99	S	48 1268 minus strand predicted protein [Populus trichocarpa] >gi|118484264|gb|ABK94012.1| unknown [Populus trichocarpa] >gi|222844543|gb|EEE82090.1| predicted protein [Populus trichocarpa]	1	0.00505563	65.511	GGPAVIPAGS(1)FGR	2	0.97488	3	1.009	1.11	1.061	0.987	0.96	0.873	0.887	0.059403
CL40.Contig22_All	31	S	1 2457 minus strand predicted protein [Populus trichocarpa] >gi|222843718|gb|EEE81265.1| predicted protein [Populus trichocarpa]	1	0.0149639	47.053	VPQAES(1)KR	3	-0.65013	1	1.073	1.259	1.224	0.844	0.818	0.782	0.687	0.0023019
CL403.Contig11_All	49	S	3 2246 minus strand eukaryotic initiation factor iso4G [Carica papaya]	1	0.013493	53.597	PHAGVS(1)IK	3	0.28635	1	0.986	1.057	1.122	0.952	0.891	0.991	0.895	0.086018
CL4050.Contig15_All	391	T	3 1235 protein phosphatase-2c, putative [Ricinus communis] >gi|223545888|gb|EEF47391.1| protein phosphatase-2c, putative [Ricinus communis]	1	0.00417986	78.324	VNT(1)LLNLPR	2	-0.99108	1	0.981	0.918	1.144	1.06	0.841	1.057	0.972	0.78224
CL4050.Contig17_All	467	T	618 2063 minus strand protein phosphatase-2c, putative [Ricinus communis] >gi|223545888|gb|EEF47391.1| protein phosphatase-2c, putative [Ricinus communis]	1	0.0065923	89.663	VNT(1)LVNLPR	2	-0.34824	1	1.04	1.105	1.234	0.853	0.9	0.868	0.776	0.0086793
CL4099.Contig6_All	650	S	430 3087 minus strand PREDICTED: la-related protein 1-like [Glycine max]	1	0.00643574	66.326	QQS(1)FHMQR	2	-0.89615	3	0.941	1.024	1.022	0.998	0.983	1.032	1.009	0.7831
CL41.Contig5_All	223	S	414 1181 minus strand protein phosphatase 2c, putative [Ricinus communis] >gi|223546392|gb|EEF47893.1| protein phosphatase 2c, putative [Ricinus communis]	1	0.0300868	43.308	AFGDQS(1)LK	3	0.17282	1	0.874	1	1.048	1.091	1.091	0.895	1.053	0.58778
CL4165.Contig8_All	20	S	85 1539 S-adenosyl-L-homocystein hydrolase [Gossypium hirsutum]	1	2.67255e-05	80.632	VKDMS(1)QADFGR	2	2.1132	2	0.995	1.028	1.11	0.917	0.98	0.971	0.915	0.084904
CL418.Contig5_All	37	S	827 1078 conserved hypothetical protein [Ricinus communis] >gi|223549514|gb|EEF51002.1| conserved hypothetical protein [Ricinus communis]	1	0.0139183	55.649	KLNS(1)DGR	3	0.15687	2	0.698	0.784	0.768	1.233	1.3	1.216	1.666	0.00024077
CL420.Contig6_All	79	S	139 465 PREDICTED: vacuolar protein-sorting-associated protein 37 homolog 2 [Vitis vinifera] >gi|297740010|emb|CBI30192.3| unnamed protein product [Vitis vinifera]	1	0.00455478	69.03	DKS(1)VDELRK	3	-0.041124	1	0.946	1.078	1.059	0.945	1.001	0.973	0.947	0.29392
CL4214.Contig16_All	49	T	805 2382 minus strand Protein SCAR2, putative [Ricinus communis] >gi|223534007|gb|EEF35729.1| Protein SCAR2, putative [Ricinus communis]	1	0.000405679	90.434	FLET(1)PPAQNK	2	1.8494	4	0.908	1.122	1.101	0.95	0.943	0.977	0.917	0.3506
CL423.Contig103_All	81	S	6 2156 arsenite-resistance protein, putative [Ricinus communis] >gi|223539157|gb|EEF40752.1| arsenite-resistance protein, putative [Ricinus communis]	1	0.00181914	99.688	RHS(1)PPPR	3	0.068864	12	0.93	1.046	1.042	0.989	1.016	0.976	0.988	0.7984
CL427.Contig27_All	371	S	217 1398 global transcription factor group [Populus trichocarpa] >gi|222846066|gb|EEE83613.1| global transcription factor group [Populus trichocarpa]	1	3.63615e-07	98.942	VAS(1)PVRPPPVK	3	2.2738	1	1.004	1.009	1.154	0.892	1.004	0.937	0.895	0.124876
CL4302.Contig20_All	89	S	163 690 minus strand unnamed protein product [Vitis vinifera]	1	0.00704228	81.771	FAQQDS(1)K	2	-0.94396	1	0.947	1.142	1.118	0.931	0.856	1.005	0.871	0.141841
CL4349.Contig5_All	293	S	347 3916 PREDICTED: translocase of chloroplast 159, chloroplastic-like [Vitis vinifera]	1	2.37956e-30	124.68	SVAMAVEEPHS(1)PK	4	0.50208	5	0.981	1.121	1.103	0.97	0.886	0.939	0.872	0.052224
CL4384.Contig5_All	259	S	60 863 unnamed protein product [Vitis vinifera]	1	0.00451988	73.233	RVS(1)QVGR	3	0.04327	1
CL4450.Contig26_All	175	S	308 1174 minus strand PREDICTED: C-terminal binding protein AN-like [Fragaria vesca subsp. vesca]	1	0.022005	71.451	NLLVS(1)PK	3	0.15175	2	1.008	1.027	1.057	1.066	0.834	1.009	0.941	0.43064
CL4576.Contig2_All	708	S	166 2973 minus strand polyribonucleotide nucleotidyltransferase, putative [Ricinus communis] >gi|223534984|gb|EEF36667.1| polyribonucleotide nucleotidyltransferase, putative [Ricinus communis]	1	0.002657	60.157	VNAIIGS(1)GGK	3	-0.44604	2	1.034	1.224	1.181	0.823	0.965	0.773	0.745	0.023864
CL4638.Contig13_All	12	S	193 3090 phosphoenolpyruvate carboxylase [Gossypium hirsutum]	1	0.00445996	86.772	LAS(1)IDAQLR	2	-0.39447	2	0.943	1.149	1.122	0.93	0.949	0.907	0.867	0.093836
CL4638.Contig17_All	11	S	402 3296 phosphoenolpyruvate carboxylase 1 [Gossypium hirsutum]	1	0.00462209	92.19	MAS(1)IDAQLR	2	0.78432	1	0.811	1.102	0.947	1.074	1.154	0.912	1.098	0.44008
CL4647.Contig15_All	1189	S	72 4091 PREDICTED: uncharacterized protein LOC100251960 [Vitis vinifera]	1	6.80729e-86	152.47	KYREDAS(1)DDEQQASK	4	0.83255	2	0.868	1.015	1.068	1.055	1.077	0.916	1.033	0.69766
CL4714.Contig5_All	105	S	193 528 minus strand unnamed protein product [Vitis vinifera]	1	0.0157524	64.711	LKPNS(1)PR	3	0.089864	1	0.963	1.123	1.151	0.954	0.88	0.928	0.853	0.061539
CL4794.Contig6_All	305	T	262 1557 PREDICTED: type I inositol 1,4,5-trisphosphate 5-phosphatase 1-like [Cucumis sativus]	1	0.00683101	90.614	MLT(1)GIEQNR	2	0.1309	3	0.793	0.954	0.859	1.114	1.156	1.123	1.302	0.0081827
CL4825.Contig3_All	110	S	56 415 acidic ribosomal protein P3 [Corchorus olitorius]	1	3.24345e-06	80.412	NEEKEES(1)DDDMGFSLFD	3	-1.0475	1	0.922	1.128	0.807	1.12	0.988	1.036	1.1	0.37406
CL4836.Contig4_All	513	S	229 2988 receptor protein kinase, putative [Ricinus communis] >gi|223533088|gb|EEF34847.1| receptor protein kinase, putative [Ricinus communis]	1	7.45263e-144	165.48	VQSPTTVVIHPHNS(1)GDQDGVK	4	1.0058	2	1.008	1.161	1.212	0.871	0.844	0.904	0.775	0.0128845
CL4836.Contig8_All	512	S	275 3031 predicted protein [Populus trichocarpa] >gi|222863806|gb|EEF00937.1| predicted protein [Populus trichocarpa]	1	5.97405e-250	197.32	VQSPTTVVIHPHHS(1)GDQDGVK	3	0.072557	4	0.981	1.133	1.134	0.911	0.87	0.971	0.847	0.046483
CL4872.Contig33_All	52	S	1356 1739 minus strand protein binding protein, putative [Ricinus communis] >gi|223549955|gb|EEF51442.1| protein binding protein, putative [Ricinus communis]	1	0.000215778	95.138	LAPIQEQQS(1)R	3	0.35859	4	1.06	1.155	1.119	0.972	0.839	0.855	0.8	0.0128244
CL4903.Contig2_All	388	T	104 1663 minus strand unknown [Populus trichocarpa]	1	0.0111737	52.247	KLT(1)QQEAR	3	-0.18221	1	0.982	1.089	0.929	0.969	0.99	1.04	1	0.97928
CL4903.Contig4_All	459	T	123 1697 minus strand unknown [Populus trichocarpa]	1	0.00977043	81.525	VQVAT(1)VR	2	-0.87056	1	0.936	0.984	1.057	0.936	1.095	0.993	1.016	0.81034
CL4903.Contig5_All	459	T	123 1697 minus strand unknown [Populus trichocarpa]	1	0.00144091	86.882	IQVAT(1)VR	2	0.090808	5	0.966	1.027	1.103	0.911	0.997	0.995	0.938	0.25894
CL499.Contig13_All	9	S	208 1245 minus strand predicted protein [Populus trichocarpa] >gi|222867199|gb|EEF04330.1| predicted protein [Populus trichocarpa]	1	0.0180869	43.798	AIKS(1)LDAFPR	3	-1.2632	1	0.943	1.014	1.118	1.035	0.962	0.929	0.952	0.4573
CL5026.Contig4_All	393	S	183 2015 minus strand predicted protein [Populus trichocarpa] >gi|222844203|gb|EEE81750.1| predicted protein [Populus trichocarpa]	1	0.00386533	84.365	IFNQEGS(1)PK	3	0.6339	2	1.015	0.987	1.095	1.016	1.032	0.855	0.937	0.37718
CL5036.Contig6_All	1254	T	274 4107 hypothetical protein PRUPE_ppa000302mg [Prunus persica]	1	3.05078e-41	118.46	NLISQDETPVAGNT(1)PQK	3	0.30584	1	0.997	0.998	1.02	0.944	1.036	1.005	0.99	0.72546
CL5217.Contig3_All	58	S	265 1014 minus strand DNA binding protein, putative [Ricinus communis] >gi|223550593|gb|EEF52080.1| DNA binding protein, putative [Ricinus communis]	1	1.15552e-276	196.99	SKDQGDDNLNVGYAS(1)ADDAVPHTTGNR	4	-1.1478	3	1.008	1.03	1.135	0.889	0.989	0.949	0.891	0.074177
CL5244.Contig24_All	36	S	93 1445 hypothetical protein VITISV_012579 [Vitis vinifera]	1	0.00072694	74.698	RAHS(1)EVQFR	3	0.78501	1	1.218	1.156	1.212	0.698	0.934	0.783	0.673	0.0095832
CL5244.Contig8_All	46	S	104 523 Transcription factor RF2b, putative [Ricinus communis] >gi|223539996|gb|EEF41574.1| Transcription factor RF2b, putative [Ricinus communis]	1	0.0162915	41.48	RAHS(1)DVQFR	3	-0.1732	1
CL5297.Contig9_All	893	S	209 3712 PREDICTED: systemin receptor SR160-like [Vitis vinifera]	1	0.00214701	63.181	LIHIS(1)GQGDR	3	-0.75277	1	0.935	1.157	0.965	1.05	0.899	0.994	0.963	0.6813
CL530.Contig15_All	55	S	87 2276 white-brown-complex ABC transporter family [Populus trichocarpa] >gi|222867394|gb|EEF04525.1| white-brown-complex ABC transporter family [Populus trichocarpa]	1	0.0224269	51.879	MLIGAS(1)PGR	2	-0.39208	1	1.14	0.805	0.888	0.938	0.977	1.252	1.118	0.45308
CL530.Contig6_All	56	S	84 545 white-brown-complex ABC transporter family [Populus trichocarpa] >gi|222867394|gb|EEF04525.1| white-brown-complex ABC transporter family [Populus trichocarpa]	1	0.0177953	64.73	MMIGAS(1)PK	2	-2.5477	1	0.836	0.84	0.852	1.195	1.103	1.174	1.373	0.00022091
CL5304.Contig3_All	200	T	169 1140 hypothetical protein VITISV_036910 [Vitis vinifera]	1	1.07694e-86	140.64	LNT(1)QNPGLANTDPSSGLGSR	3	0.40902	2	0.983	1.03	0.992	1.106	0.892	0.998	0.997	0.92202
CL531.Contig16_All	16	S	2 3526 predicted protein [Populus trichocarpa] >gi|222853540|gb|EEE91087.1| predicted protein [Populus trichocarpa]	1	0.0232631	70.816	S(1)LPIDFR	2	0.43175	2	1.133	1.234	1.041	0.823	0.777	0.992	0.761	0.03536
CL5395.Contig3_All	80	S	132 710 minus strand predicted protein [Populus trichocarpa] >gi|222843755|gb|EEE81302.1| predicted protein [Populus trichocarpa]	1	0.0279919	41.399	KLS(1)PDPK	3	1.7743	2	1.025	1.166	1.139	0.864	0.878	0.928	0.802	0.0082384
CL5416.Contig1_All	408	S	153 2282 ATP binding protein, putative [Ricinus communis] >gi|223534364|gb|EEF36072.1| ATP binding protein, putative [Ricinus communis]	1	0.000500216	99.568	AS(1)AFVLGK	2	-0.12737	1	1.213	1.121	1.212	0.838	0.87	0.745	0.692	0.0023009
CL5460.Contig6_All	126	S	117 1985 minus strand RecName: Full=V-type proton ATPase catalytic subunit A; Short=V-ATPase subunit A; AltName: Full=V-ATPase 69 kDa subunit; AltName: Full=Vacuolar proton pump subunit alpha >gi|167313|gb|AAA33050.1| vacuolar H+-ATPase catalytic subunit [Gossypium hirsutum]	1	0.0284086	56.087	GVS(1)VPALDK	2	1.1052	1	0.91	1.131	1.134	0.999	0.828	0.997	0.889	0.29376
CL5486.Contig2_All	365	S	411 1928 minus strand hypothetical protein RCOM_1082870 [Ricinus communis] >gi|223546083|gb|EEF47586.1| hypothetical protein RCOM_1082870 [Ricinus communis]	1	0.00344726	61.11	VLAS(1)PELQAK	3	-0.47878	2	0.948	1.032	1.072	1.029	0.84	1.078	0.966	0.66604
CL5497.Contig4_All	43	S	2 244 hypothetical protein PRUPE_ppa002854mg [Prunus persica]	1	0.00116773	64.104	RHES(1)DRELER	4	0.92659	1	0.905	1.065	1.194	0.866	1.038	0.932	0.896	0.33258
CL550.Contig3_All	518	S	379 3198 minus strand predicted protein [Populus trichocarpa] >gi|222848187|gb|EEE85734.1| predicted protein [Populus trichocarpa]	1	7.50006e-11	107.69	VQS(1)PNAMVIHPR	2	0.70053	4	1.038	1.215	1.185	0.898	0.774	0.891	0.745	0.0128974
CL5618.Contig6_All	122	S	156 539 PREDICTED: programmed cell death protein 5-like [Vitis vinifera]	1	0.0243742	70.256	S(1)VLDDDD	2	2.0185	3	1.037	1.123	1.05	1.016	0.838	0.935	0.869	0.078978
CL5657.Contig5_All	307	S	5 1210 minus strand Nodulation receptor kinase precursor, putative [Ricinus communis] >gi|223526229|gb|EEF28551.1| Nodulation receptor kinase precursor, putative [Ricinus communis]	1	0.0121528	78.516	APLQS(1)PR	2	0.27971	1	0.824	1.238	0.98	0.99	0.895	1.073	0.972	0.90306
CL5666.Contig2_All	349	S	2 1105 minus strand ammonium transporter [Malus hupehensis] >gi|380719822|gb|AFD63112.1| high-affinity ammonium transporter [Malus hupehensis var. mengshanensis]	1	4.16579e-34	115.36	HGGLAYVYHDEDENES(1)QKQR	4	1.9857	1	0.868	0.971	0.929	1.124	1.132	0.976	1.168	0.057664
CL5743.Contig13_All	285	S	272 1273 minus strand PREDICTED: uncharacterized protein At5g39570 [Vitis vinifera]	1	2.83208e-42	112.95	KHDDDS(1)DHENR	4	0.24117	8	0.962	1.015	1.09	0.929	1.004	1	0.956	0.37508
CL5743.Contig17_All	296	S	110 1162 PREDICTED: uncharacterized protein At5g39570 [Vitis vinifera]	1	0.000951324	60.549	HNDDS(1)DDEKRK	4	1.4195	2	0.812	0.909	0.957	1.035	1.119	1.168	1.24	0.022624
CL5768.Contig3_All	104	T	232 1464 zinc finger protein, putative [Ricinus communis] >gi|223536405|gb|EEF38054.1| zinc finger protein, putative [Ricinus communis]	1	0.00508159	83.243	QT(1)PGLQFPR	2	-0.33805	2	0.924	1.119	0.887	0.915	1.091	1.065	1.048	0.6146
CL5780.Contig5_All	285	S	73 1116 minus strand PREDICTED: COP9 signalosome complex subunit 5a-like [Vitis vinifera]	1	0.000674569	93.325	IS(1)PLGPPR	2	-0.9862	1	0.859	1.043	0.968	1.104	1.085	0.941	1.091	0.31362
CL5808.Contig8_All	811	S	61 2727 minus strand Paramyosin, putative [Ricinus communis] >gi|223550923|gb|EEF52409.1| Paramyosin, putative [Ricinus communis]	1	1.27327e-20	120.92	ATELSHGVNS(1)PR	3	1.6005	9	0.937	1.082	1.051	0.991	0.981	0.958	0.954	0.37568
CL5877.Contig1_All	242	S	2 997 minus strand zinc finger protein, putative [Ricinus communis] >gi|223544414|gb|EEF45935.1| zinc finger protein, putative [Ricinus communis]	1	0.0243742	70.256	AFS(1)WAPR	2	0.90896	1	0.921	0.855	1.017	1.045	1.044	1.117	1.148	0.063723
CL5885.Contig13_All	326	S	1 1365 predicted protein [Populus trichocarpa] >gi|222855944|gb|EEE93491.1| predicted protein [Populus trichocarpa]	1	0.00320647	49.537	IALDNADDS(1)PKFDK	3	-0.04522	1
CL5998.Contig5_All	170	S	223 1893 clathrin assembly protein, putative [Ricinus communis] >gi|223532822|gb|EEF34597.1| clathrin assembly protein, putative [Ricinus communis]	1	0.0233707	40.941	LPRPS(1)QEQDK	3	1.5811	1	0.936	1.166	1.034	0.905	0.891	1.068	0.913	0.3539
CL600.Contig26_All	23	S	311 1570 phosphatidate cytidylyltransferase, putative [Ricinus communis] >gi|223542242|gb|EEF43784.1| phosphatidate cytidylyltransferase, putative [Ricinus communis]	1	0.00352727	50.966	KRS(1)NEVIPEPIK	3	0.15524	1	0.991	1.057	0.934	0.964	0.979	1.075	1.012	0.81828
CL6107.Contig2_All	316	S	1 1218 minus strand PREDICTED: dynamin-2B [Vitis vinifera] >gi|297734796|emb|CBI17030.3| unnamed protein product [Vitis vinifera]	1	0.0162006	66.023	QLS(1)IHDNR	2	-0.45808	1	1.005	1.187	1.035	0.907	0.909	0.957	0.859	0.051163
CL6169.Contig23_All	434	S	149 1465 ran-binding protein, putative [Ricinus communis] >gi|223532400|gb|EEF34195.1| ran-binding protein, putative [Ricinus communis]	1	1.06932e-60	142.54	GSNTTVLKT(1)PENS(1)PK	4	0.15788	6	0.969	1.14	1.051	0.928	0.908	1.005	0.899	0.134341
CL6169.Contig9_All	437	S	132 1457 minus strand ran-binding protein, putative [Ricinus communis] >gi|223532400|gb|EEF34195.1| ran-binding protein, putative [Ricinus communis]	1	7.96816e-102	160.98	GNNSTVLKT(1)PENS(1)PK	4	0.20475	4	1.041	1.081	1.14	0.919	0.932	0.886	0.839	0.0044981
CL6392.Contig5_All	427	S	131 1693 PREDICTED: glucose-1-phosphate adenylyltransferase large subunit 1, chloroplastic [Vitis vinifera]	1	0.0146224	60.08	INS(1)NVHLK	3	0.77034	2	0.913	1.079	0.93	0.953	1.113	1.013	1.054	0.48736
CL6396.Contig6_All	12	S	244 1305 Serine/threonine-protein kinase ASK1, putative [Ricinus communis] >gi|223529769|gb|EEF31707.1| Serine/threonine-protein kinase ASK1, putative [Ricinus communis]	1	0.0272268	43.191	DIGS(1)GNFGVAR	2	-1.1172	2	0.944	1.169	1.071	1.025	0.883	0.909	0.885	0.192039
CL6461.Contig15_All	20	S	54 1445 minus strand hypothetical protein PRUPE_ppa003932mg [Prunus persica]	1	0.0304201	67.207	S(1)VLAENK	2	-2.3162	1	0.905	1.076	1.12	1.004	0.977	0.918	0.935	0.41664
CL6505.Contig1_All	131	T	114 776 minus strand PREDICTED: ribosome biogenesis GTPase A-like [Fragaria vesca subsp. vesca]	1	3.76984e-05	54.764	DARIPLS(1)T(1)T(1)HPQMDLWLGNR	2	2.5715	1	0.347	0.362	0.466	1.587	1.647	1.592	4.107	0.0042385
CL6505.Contig1_All	130	T	114 776 minus strand PREDICTED: ribosome biogenesis GTPase A-like [Fragaria vesca subsp. vesca]	1	3.76984e-05	54.764	DARIPLS(1)T(1)T(1)HPQMDLWLGNR	2	2.5715	1	0.347	0.362	0.466	1.587	1.647	1.592	4.107	0.0042385
CL6505.Contig1_All	129	S	114 776 minus strand PREDICTED: ribosome biogenesis GTPase A-like [Fragaria vesca subsp. vesca]	1	3.76984e-05	54.764	DARIPLS(1)T(1)T(1)HPQMDLWLGNR	2	2.5715	1	0.347	0.362	0.466	1.587	1.647	1.592	4.107	0.0042385
CL6562.Contig14_All	249	S	610 1611 minus strand 2-nitropropane dioxygenase [Gossypium hirsutum]	1	3.14612e-50	127.96	WKS(1)LPAHENETNQPVVGR	4	-4.1813	1	0.836	0.994	1.075	1.059	1.03	1.005	1.065	0.41898
CL6578.Contig5_All	124	S	355 741 minus strand hypothetical protein PRUPE_ppa013317mg [Prunus persica]	1	0.000489366	78.342	HVGGS(1)DADDV	2	-0.17011	5	0.961	1.083	1.06	0.966	0.975	0.954	0.933	0.140762
CL6595.Contig4_All	14	S	107 829 minus strand unnamed protein product [Vitis vinifera]	1	9.56304e-05	82.635	LQKPKPES(1)PINENEIR	3	0.0064508	1
CL6624.Contig3_All	286	T	106 1056 dnajc14 protein, putative [Ricinus communis] >gi|223547124|gb|EEF48621.1| dnajc14 protein, putative [Ricinus communis]	1	1.02195e-09	76.439	NDGNVPAPAPPPQPAAAT(1)PK	4	-2.3322	2	1.021	1.148	1.062	0.964	0.937	0.869	0.857	0.029405
CL6627.Contig2_All	31	S	26 703 PREDICTED: ZF-HD homeobox protein At4g24660-like [Vitis vinifera]	1	3.4731e-10	97.273	MS(1)PIELGTTHQQQR	3	-1.2056	2	1.168	1.043	1.055	0.9	0.842	0.992	0.837	0.040099
CL67.Contig51_All	21	S	8 409 minus strand hypothetical protein PRUPE_ppa005440mg [Prunus persica]	1	0.00497432	67.704	VIS(1)PVHAK	2	0.10543	2	1.215	1.258	1.247	0.699	0.747	0.834	0.613	0.00072191
CL6711.Contig7_All	73	S	236 829 hypothetical protein PRUPE_ppa007124mg [Prunus persica]	1	3.55035e-12	103.01	GS(1)PLALAQAHETR	3	-0.61995	3	1.034	1.193	1.12	0.973	0.792	0.888	0.793	0.03198
CL6717.Contig7_All	263	S	52 990 minus strand PREDICTED: splicing factor U2af small subunit A-like [Solanum lycopersicum]	1	0.00583324	41.422	NRS(1)PVREGS(1)EER	3	2.06	1	0.89	1.031	1.022	1.108	0.985	0.964	1.039	0.58334
CL6717.Contig7_All	257	S	52 990 minus strand PREDICTED: splicing factor U2af small subunit A-like [Solanum lycopersicum]	1	0.00583324	41.422	NRS(1)PVREGS(1)EER	3	2.06	1	0.89	1.031	1.022	1.108	0.985	0.964	1.039	0.58334
CL6797.Contig7_All	92	T	222 1448 serine/threonine-protein kinase cx32, putative [Ricinus communis] >gi|223551382|gb|EEF52868.1| serine/threonine-protein kinase cx32, putative [Ricinus communis]	1	0.00535867	42.123	NFKPAT(1)VLGEGGFGR	3	1.9694	1	0.838	0.966	1.031	1.125	1.03	1.009	1.116	0.182241
CL6915.Contig11_All	245	S	444 2423 hypothetical protein RCOM_1469830 [Ricinus communis] >gi|223546260|gb|EEF47762.1| hypothetical protein RCOM_1469830 [Ricinus communis]	1	0.00422738	85.554	LQNQAS(1)FDK	2	-0.062244	1	1.015	1.215	1.159	0.919	0.821	0.87	0.77	0.0145805
CL7033.Contig2_All	166	S	180 734 unknown [Populus trichocarpa] >gi|118489025|gb|ABK96320.1| unknown [Populus trichocarpa x Populus deltoides]	1	0.0136591	62.466	LS(1)DGGVPK	2	0.49058	1
CL7033.Contig3_All	347	S	339 1439 minus strand UDP-glucuronic acid/UDP-N-acetylgalactosamine transporter, putative [Ricinus communis] >gi|223542503|gb|EEF44043.1| UDP-glucuronic acid/UDP-N-acetylgalactosamine transporter, putative [Ricinus communis]	1	0.00659367	60.691	LS(1)DGGGVPK	3	-0.051056	2	1.081	1.156	1.28	0.9	0.78	0.805	0.707	0.0061231
CL7108.Contig7_All	76	S	196 684 calcium-dependent protein kinase, putative [Ricinus communis] >gi|223545273|gb|EEF46780.1| calcium-dependent protein kinase, putative [Ricinus communis]	1	0.00564729	51.726	WPLPPPS(1)PAK	2	-0.25142	2	0.892	1.062	1.18	1.04	0.868	0.958	0.914	0.42716
CL711.Contig19_All	921	S	181 3027 minus strand unnamed protein product [Vitis vinifera]	1	0.000780307	71.316	VQS(1)MAHNPAGR	2	-0.85819	1	0.958	1.05	1.057	0.984	0.927	1.024	0.958	0.37146
CL711.Contig19_All	336	S	181 3027 minus strand unnamed protein product [Vitis vinifera]	1	0.00684602	67.704	KLDS(1)FNR	3	0.30715	1	0.98	1.035	1.185	1	0.934	0.866	0.875	0.132756
CL7156.Contig9_All	114	S	205 978 minus strand Patellin-5, putative [Ricinus communis] >gi|223539011|gb|EEF40608.1| Patellin-5, putative [Ricinus communis]	1	0.000259027	96.745	KAPQNLGS(1)FK	3	0.015727	10	1.081	1.142	1.172	0.89	0.883	0.832	0.767	0.00115811
CL7165.Contig18_All	141	S	788 1408 unnamed protein product [Vitis vinifera]	1	0.00312838	70.197	DDDERDGRNDS(1)PR	3	0.069546	2	1.065	0.977	0.985	1.15	0.784	1.037	0.981	0.8076
CL7245.Contig9_All	279	S	384 1661 hypothetical protein PRUPE_ppa006182mg [Prunus persica]	1	0.00413806	46.89	EEFFDGRNS(1)GIK	3	-0.71758	1	0.945	1.019	1.05	0.984	1.063	0.938	0.99	0.84494
CL7250.Contig1_All	84	S	5 271 predicted protein [Populus trichocarpa] >gi|222865098|gb|EEF02229.1| predicted protein [Populus trichocarpa]	1	0.0035312	82.069	KVDS(1)ELVLQ	3	-0.094873	2	0.862	0.944	0.967	1.084	1.149	0.993	1.163	0.051825
CL7250.Contig2_All	84	S	6 272 predicted protein [Populus trichocarpa] >gi|222865098|gb|EEF02229.1| predicted protein [Populus trichocarpa]	1	1.99038e-08	110.08	KVNS(1)ELVLQ	3	0.50391	2	0.923	0.903	0.91	1.152	1.061	1.051	1.193	0.0041608
CL7334.Contig4_All	179	S	1846 2385 minus strand PREDICTED: 65-kDa microtubule-associated protein 1-like isoform 2 [Glycine max]	1	1.80083e-41	120.9	EDAMSHVSGADPIPAS(1)P	3	-2.3792	1	0.944	1.081	1.059	1.033	0.907	0.977	0.946	0.38322
CL7348.Contig4_All	228	S	311 1078 minus strand heat shock protein 70 (HSP70)-interacting protein, putative [Ricinus communis] >gi|223526722|gb|EEF28954.1| heat shock protein 70 (HSP70)-interacting protein, putative [Ricinus communis]	1	0.0221492	59.227	ELGNS(1)VLGR	2	1.4745	1	0.936	0.974	1.008	1.071	1.006	1.005	1.056	0.142544
CL747.Contig6_All	695	S	1 3045 hypothetical protein RCOM_1579370 [Ricinus communis] >gi|223547458|gb|EEF48953.1| hypothetical protein RCOM_1579370 [Ricinus communis]	1	0.00515035	67.113	IS(1)PEIPHK	3	1.0288	1	1.009	1.009	1.09	0.981	0.923	0.989	0.931	0.101382
CL7500.Contig8_All	280	T	64 3861 PREDICTED: splicing factor 3B subunit 1-like [Vitis vinifera]	1	0.00762698	69.275	GLVT(1)PT(1)PKR	3	2.3683	2	1.087	1.121	0.95	0.988	0.932	0.922	0.9	0.134324
CL7500.Contig8_All	278	T	64 3861 PREDICTED: splicing factor 3B subunit 1-like [Vitis vinifera]	1	0.00762698	57.164	GLVT(1)PT(1)PKR	3	2.3683	2	1.015	0.985	1.01	1.132	0.92	0.938	0.993	0.88386
CL7500.Contig8_All	113	S	64 3861 PREDICTED: splicing factor 3B subunit 1-like [Vitis vinifera]	1	0.033137	53.769	LNQVIS(1)PDR	2	-0.19635	1	1.011	1.111	1.065	0.978	0.923	0.913	0.883	0.023044
CL7535.Contig2_All	177	T	85 795 hypothetical protein PRUPE_ppa010725mg [Prunus persica]	1	0.00734192	58.699	LIGAT(1)DPQK	3	-1.1709	1	0.842	1.096	0.98	1.097	0.915	1.07	1.056	0.5796
CL7614.Contig3_All	37	S	55 1173 hypothetical protein PRUPE_ppa007179mg [Prunus persica]	1	1.28236e-39	133.25	SHPHTGDGAS(1)PGK	3	-1.0267	9	0.941	1.264	1.065	0.886	0.98	0.863	0.835	0.135862
CL7614.Contig4_All	37	S	12 1127 minus strand hypothetical protein PRUPE_ppa007179mg [Prunus persica]	1	2.91279e-183	178.7	SNPHSGDGAS(1)PGK	3	-0.13036	17	0.999	1.107	1.094	0.91	0.975	0.915	0.875	0.027617
CL7651.Contig7_All	193	S	259 1158 PREDICTED: uncharacterized protein LOC100244782 [Vitis vinifera]	1	0.00630407	63.662	S(1)PKPLQDDK	3	0.40357	1	0.83	0.942	0.941	1.153	1.083	1.051	1.212	0.018297
CL7658.Contig2_All	35	S	122 1783 minus strand predicted protein [Populus trichocarpa] >gi|222851577|gb|EEE89124.1| predicted protein [Populus trichocarpa]	1	1.57172e-144	168.79	DEDASPLIHDHVS(1)PHAEDYPR	4	0.89413	1	0.947	1.039	1.206	0.84	0.894	1.075	0.88	0.27734
CL7666.Contig1_All	107	T	75 920 chloroplast chlorophyll A-B binding protein [Gossypium hirsutum]	1	6.09147e-108	159.98	NSAGEIIGT(1)RT(1)EVADVK	4	0.058667	10	0.664	0.698	0.816	1.225	1.29	1.307	1.755	0.0009638
CL7671.Contig5_All	182	S	61 717 vesicle transport V-snare protein vti1a, putative [Ricinus communis] >gi|223530490|gb|EEF32373.1| vesicle transport V-snare protein vti1a, putative [Ricinus communis]	1	1.24797e-11	98.281	TLHGVDDNVGKS(1)K	4	-0.85154	2	1.047	1.091	1.118	0.922	0.882	0.94	0.843	0.00312
CL7816.Contig2_All	158	T	126 989 PREDICTED: ATP-dependent Clp protease proteolytic subunit 3, chloroplastic [Vitis vinifera]	1	0.00167793	53.565	VMIHQPLGT(1)AGGK	3	-1.1737	1	0.899	1.146	1.002	1.109	0.888	0.955	0.969	0.76242
CL7888.Contig11_All	116	S	171 1328 predicted protein [Populus trichocarpa] >gi|222861053|gb|EEE98595.1| predicted protein [Populus trichocarpa]	1	2.09792e-10	96.773	APS(1)PGEVAVHPLVK	3	0.48841	1
CL8018.Contig5_All	145	S	4 1314 minus strand PREDICTED: uncharacterized protein LOC100266758 [Vitis vinifera]	1	0.000532897	80.507	ALNDPNS(1)PLK	2	-1.7898	1	0.954	1.024	1.156	0.954	0.944	0.967	0.914	0.265
CL8090.Contig4_All	326	S	246 1265 minus strand unnamed protein product [Vitis vinifera]	1	4.25114e-80	147	ENS(1)LRHENDQAIGASSS	3	0.2443	3	0.919	0.951	1.034	0.987	1.098	1.013	1.067	0.24376
CL811.Contig53_All	328	T	592 1740 minus strand DNA binding protein, putative [Ricinus communis] >gi|223547365|gb|EEF48860.1| DNA binding protein, putative [Ricinus communis]	1	0.00802636	69.812	GFAT(1)HPR	3	0.77999	1	1.199	0.986	0.876	1	1.003	0.935	0.96	0.74362
CL8138.Contig4_All	89	S	368 826 hypothetical protein PRUPE_ppa018145mg [Prunus persica]	1	7.51913e-15	101.53	APLPSDAVVS(1)PPRPR	3	0.28097	2	1.183	1.151	1.248	0.852	0.645	0.921	0.675	0.021824
CL8433.Contig10_All	269	S	3 3797 minus strand PREDICTED: uncharacterized protein LOC100261025 [Vitis vinifera]	1	0.0225574	62.338	ANS(1)ALVLK	2	2.3322	1	1.027	1.141	1.038	1.004	0.812	0.978	0.871	0.132622
CL8433.Contig10_All	154	T	3 3797 minus strand PREDICTED: uncharacterized protein LOC100261025 [Vitis vinifera]	1	0.0238132	46.069	EKLPET(1)PVR	3	0.89439	1
CL8578.Contig9_All	181	S	291 998 predicted protein [Populus trichocarpa] >gi|222861486|gb|EEE99028.1| predicted protein [Populus trichocarpa]	1	6.92254e-10	115.57	S(1)LFGDVQGK	2	-0.1575	2	1.262	1.281	1.31	0.722	0.727	0.698	0.557	1.9412e-06
CL8580.Contig5_All	405	S	223 1695 minus strand PREDICTED: uncharacterized protein LOC100267813 [Vitis vinifera]	1	8.25789e-05	100.23	GS(1)QIGAIVSK	2	-1.1324	2	0.954	1.002	0.973	0.97	1.052	1.049	1.048	0.195461
CL863.Contig11_All	171	S	110 757 minus strand global transcription factor group [Populus trichocarpa] >gi|222859377|gb|EEE96924.1| global transcription factor group [Populus trichocarpa]	1	0.0129849	69.672	ELGS(1)FNLR	2	-0.38493	1	0.98	1.255	1.042	0.943	0.917	0.862	0.831	0.084056
CL8720.Contig6_All	128	T	103 801 PREDICTED: oxygen-evolving enhancer protein 3-2, chloroplastic [Vitis vinifera]	1	1.04644e-21	111.34	FFLQPLT(1)PAQAAQR	2	0.050188	1	1.004	0.756	1.102	1.087	1.103	0.948	1.096	0.45324
CL8816.Contig2_All	429	S	233 2125 minus strand hypothetical protein PRUPE_ppa002816mg [Prunus persica]	1	0.0272613	41.242	NLPPS(1)PPLK	2	0.16104	1
CL8816.Contig3_All	430	S	275 2170 minus strand hypothetical protein PRUPE_ppa002816mg [Prunus persica]	1	0.00347252	57.106	QNLPPS(1)PPLK	3	-3.5784	2
CL8945.Contig6_All	458	S	238 1941 transcriptional adaptor, putative [Ricinus communis] >gi|223551008|gb|EEF52494.1| transcriptional adaptor, putative [Ricinus communis]	1	0.00465219	68.786	VLLHGS(1)PR	3	0.44601	3	1.012	1.147	1.091	0.897	0.863	0.991	0.846	0.038418
CL9109.Contig2_All	26	S	1756 1965 PREDICTED: vesicle-associated membrane protein 727-like [Glycine max]	1	8.12211e-71	151.95	TENLQFQADS(1)FQR	2	0.1919	2	1.034	1.141	1.161	0.844	0.879	0.941	0.799	0.0094774
CL9117.Contig5_All	422	S	201 2303 minus strand hypothetical protein PRUPE_ppa002012mg [Prunus persica]	1	0.00125205	63.257	MAHLNVDNS(1)PR	3	-0.24647	1
CL9200.Contig4_All	335	S	84 1874 minus strand PREDICTED: ABC transporter F family member 1-like isoform 1 [Glycine max] >gi|356543502|ref|XP_003540199.1| PREDICTED: ABC transporter F family member 1-like isoform 2 [Glycine max]	1	0.0284828	49.715	FGHGS(1)AK	3	0.76169	1	0.83	1.017	1.083	1.014	1.115	0.941	1.048	0.61958
CL9246.Contig13_All	22	S	2 142 minus strand seed maturation protein PM37 [Glycine max] >gi|5802244|gb|AAD51625.1|AF169022_1 seed maturation protein PM37 [Glycine max]	1	0.00046476	98.942	NAS(1)QDDLKK	3	0.37483	2	0.882	0.98	1.038	1.068	1.027	1.006	1.069	0.24622
CL9406.Contig5_All	591	S	367 2247 predicted protein [Populus trichocarpa] >gi|222859963|gb|EEE97510.1| predicted protein [Populus trichocarpa]	1	1.05787e-06	89.231	GRDS(1)LPRPILK	4	-0.51717	2	1.053	1.236	1.153	0.867	0.871	0.82	0.743	0.0042156
CL9406.Contig9_All	592	S	257 2140 predicted protein [Populus trichocarpa] >gi|222859963|gb|EEE97510.1| predicted protein [Populus trichocarpa]	1	0.000108193	72.891	GRDS(1)LPRPVLK	4	-0.55002	1
CL9432.Contig34_All	31	S	2 208 minus strand PREDICTED: coatomer subunit alpha-1-like [Fragaria vesca subsp. vesca]	1	0.00352684	46.68	KVAS(1)PADDILR	3	0.86316	1
CL945.Contig8_All	45	T	2 238 minus strand PREDICTED: serine/arginine-rich splicing factor 7-like isoform 1 [Vitis vinifera] >gi|296083786|emb|CBI24003.3| unnamed protein product [Vitis vinifera]	1	0.0273132	50.353	RRS(1)PT(1)PR	3	0.74786	1	0.949	1.072	0.992	1.042	1.031	0.914	0.991	0.87636
CL945.Contig8_All	43	S	2 238 minus strand PREDICTED: serine/arginine-rich splicing factor 7-like isoform 1 [Vitis vinifera] >gi|296083786|emb|CBI24003.3| unnamed protein product [Vitis vinifera]	1	0.0273132	50.353	RRS(1)PT(1)PR	3	0.74786	1	0.949	1.072	0.992	1.042	1.031	0.914	0.991	0.87636
CL9581.Contig3_All	30	S	89 418 minus strand PREDICTED: 60S ribosomal protein L36-2-like [Solanum lycopersicum]	1	0.00676278	63.091	ELAPRPS(1)IR	3	-0.2135	1	0.913	1.152	1.145	0.909	0.917	0.965	0.869	0.162776
CL9732.Contig5_All	102	S	46 1287 minus strand predicted protein [Populus trichocarpa] >gi|222844379|gb|EEE81926.1| predicted protein [Populus trichocarpa]	1	0.00344726	57.175	PLAS(1)PPEGAK	3	-0.20442	1	0.956	1.056	1.085	1.015	0.973	0.915	0.937	0.25962
CL9732.Contig9_All	112	S	7 840 predicted protein [Populus trichocarpa] >gi|222860989|gb|EEE98531.1| predicted protein [Populus trichocarpa]	1	4.39952e-43	135.18	GLFGS(1)PQK	2	-0.3718	5	0.991	1.068	1.222	0.932	0.893	0.894	0.829	0.042815
CL978.Contig14_All	125	S	57 929 hypothetical protein PRUPE_ppa004585mg [Prunus persica]	1	0.0171287	74.92	FIES(1)PPK	2	0.080664	3	1.003	1.062	1.138	0.868	1.014	0.916	0.874	0.080444
CL981.Contig20_All	399	S	278 2212 hypothetical protein PRUPE_ppa002607mg [Prunus persica]	1	0.00309655	71.888	LQAQFS(1)QIR	2	1.3764	1	0.862	1.051	1.014	1.019	0.893	1.16	1.05	0.6582
CL995.Contig9_All	835	S	248 2830 hypothetical protein PRUPE_ppa001317mg [Prunus persica]	1	5.48936e-24	109.04	NIPGENAS(1)PGNGK	2	-1.3997	1
CL9991.Contig2_All	48	T	149 604 minus strand PREDICTED: 40S ribosomal protein S15-like isoform 1 [Fragaria vesca subsp. vesca]	1	0.0224909	58.433	LFPART(1)R	3	-0.46794	1	1.127	1.253	1.225	0.818	0.784	0.793	0.664	0.00029846
Unigene10578_All	78	S	446 1984 predicted protein [Populus trichocarpa] >gi|222872305|gb|EEF09436.1| predicted protein [Populus trichocarpa]	1	0.00971549	67.76	EHNLIFMAPS(1)PQQQPR	3	-3.0212	1	0.822	1.186	1.048	0.947	0.899	1.098	0.963	0.82178
Unigene10578_All	121	S	446 1984 predicted protein [Populus trichocarpa] >gi|222872305|gb|EEF09436.1| predicted protein [Populus trichocarpa]	1	1.43731e-06	88.311	AAS(1)PPPPRPPPPR	3	0.78624	3	1.027	1.116	1.154	0.95	0.891	0.862	0.82	0.0115404
Unigene106680_All	27	S	657 965 minus strand serine/arginine rich splicing factor, putative [Ricinus communis] >gi|223527045|gb|EEF29231.1| serine/arginine rich splicing factor, putative [Ricinus communis]	1	0.00418591	57.175	RHEQHLRS(1)PR	4	-0.30362	5	0.957	1.057	1.029	0.912	1.005	1.039	0.971	0.57854
Unigene10694_All	253	S	327 1553 cation efflux protein/ zinc transporter, putative [Ricinus communis] >gi|223545564|gb|EEF47068.1| cation efflux protein/ zinc transporter, putative [Ricinus communis]	1	0.00117334	66.022	EQS(1)EPLLDKPK	4	0.43484	2	0.988	1.07	1.111	0.938	0.957	0.937	0.894	0.034322
Unigene10759_All	202	T	2 808 minus strand H(\+)-transporting atpase plant/fungi plasma membrane type, putative [Ricinus communis] >gi|223543468|gb|EEF44999.1| H(\+)-transporting atpase plant/fungi plasma membrane type, putative [Ricinus communis]	1	4.08911e-09	106.14	T(1)LHGLQPPETK	4	0.52371	5	0.875	0.971	0.99	1.045	1.093	1.026	1.116	0.060757
Unigene109692_All	77	S	169 588 minus strand calcium-dependent protein kinase 6 [Hevea brasiliensis]	1	0.00496773	60.901	RPFPPPS(1)PAK	3	-0.05312	4	0.963	1.125	1.03	0.984	0.93	0.967	0.924	0.182697
Unigene11133_All	309	S	78 1448 predicted protein [Populus trichocarpa] >gi|222868085|gb|EEF05216.1| predicted protein [Populus trichocarpa]	1	5.76683e-27	124.47	YQLNLDNQS(1)PK	3	-1.1758	4	1.081	1.32	1.262	0.837	0.712	0.787	0.638	0.004263
Unigene112346_All	4	T	2 229 minus strand U3 small nucleolar RNA-associated protein, putative [Phytophthora infestans T30-4] >gi|262108747|gb|EEY66799.1| U3 small nucleolar RNA-associated protein, putative [Phytophthora infestans T30-4]	1	0.0176989	52.49	MQRT(1)IEHKK	5	-3.3614	1	0.944	1.207	1.013	1.101	0.752	0.983	0.896	0.43568
Unigene11670_All	369	S	299 2320 predicted protein [Populus trichocarpa] >gi|222855778|gb|EEE93325.1| predicted protein [Populus trichocarpa]	1	2.41085e-16	103.84	EKS(1)PVVVEDDLSADKK	4	-0.59896	1	0.897	0.94	1.084	0.984	0.969	1.126	1.054	0.51006
Unigene12341_All	62	T	50 1186 unnamed protein product [Thellungiella halophila]	1	0.0199368	67.207	ILIMGGT(1)R	2	-1.2387	1	0.924	1.038	1.017	1.075	0.984	0.961	1.014	0.7947
Unigene1316_All	55	S	3 542 PREDICTED: calcium-transporting ATPase 10, plasma membrane-type-like [Vitis vinifera]	1	0.000867323	68.536	AALVLNAS(1)RR	3	-0.45652	1	1.009	1.169	0.993	1.034	1.036	0.759	0.892	0.35228
Unigene13374_All	81	S	62 2227 predicted protein [Populus trichocarpa] >gi|222833362|gb|EEE71839.1| predicted protein [Populus trichocarpa]	1	0.00299916	44.391	AKEPLKS(1)PEQNK	4	0.37137	1	1.031	1.143	1.149	0.965	0.913	0.799	0.806	0.030119
Unigene13439_All	214	S	2 880 PREDICTED: topless-related protein 1-like [Glycine max]	1	6.08646e-34	121.21	APS(1)PANNPLLGSLPK	2	0.028611	2	1.045	1.12	1.296	0.882	0.841	0.816	0.734	0.0104438
Unigene13799_All	61	S	219 1838 zinc finger protein, putative [Ricinus communis] >gi|223538915|gb|EEF40513.1| zinc finger protein, putative [Ricinus communis]	1	9.87183e-25	110.75	HHPGTSYPDAEVIALS(1)PK	3	-1.1632	1	1.102	1.231	1.041	0.96	0.771	0.895	0.778	0.036025
Unigene14446_All	6	S	167 1000 aquaporin PIP2;4 [Gossypium hirsutum]	1	0.000247165	99.732	EVS(1)EEGQGR	2	-0.37605	10	1.017	1.053	1.098	0.944	0.954	0.935	0.894	0.0082796
Unigene14536_All	44	S	119 1474 PREDICTED: zinc finger protein MAGPIE-like [Vitis vinifera]	1	2.40645e-10	91.238	NLPGTPDPDAEVIALS(1)PK	3	0.56895	1
Unigene14826_All	159	S	397 1629 PREDICTED: BEL1-like homeodomain protein 1 [Vitis vinifera]	1	0.0051638	59.198	RPGPVVS(1)PR	3	1.1015	1	0.924	1.144	1.025	1.028	0.891	0.988	0.94	0.46822
Unigene14848_All	80	T	613 999 predicted protein [Populus trichocarpa] >gi|222872305|gb|EEF09436.1| predicted protein [Populus trichocarpa]	1	0.00347491	50.077	LIFRPPT(1)PPEQQR	3	0.5983	1	0.99	1.291	1.206	0.807	0.843	0.863	0.721	0.0171952
Unigene15006_All	52	S	440 856 zinc finger protein [Morella rubra]	1	9.98498e-16	103.03	NLPGMPDQDAEVIALS(1)PK	3	0.49052	1	0.973	1.23	1.029	0.918	0.809	1.041	0.856	0.20084
Unigene15299_All	3	T	995 1213 minus strand photosystem II protein H [Gossypium hirsutum] >gi|119368528|ref|YP_913216.1| PSII 10kD phosphoprotein [Gossypium barbadense] >gi|325210959|ref|YP_004286033.1| photosystem II phosphoprotein [Gossypium thurberi] >gi|372290958|ref|YP_005087722.1| photosystem II protein H (chloroplast) [Gossypium raimondii] >gi|372291060|ref|YP_005087818.1| photosystem II protein H (chloroplast)…	1	3.32751e-21	127.32	AT(1)QT(0.999)GEGS(0.001)SR	2	-0.44261	15	0.922	1.021	1.039	0.985	1.102	0.932	1.012	0.86434
Unigene1554_All	427	S	146 1744 PREDICTED: protein IQ-DOMAIN 31 [Vitis vinifera] >gi|296086414|emb|CBI32003.3| unnamed protein product [Vitis vinifera]	1	0.00228998	79.986	RAS(1)FPAK	3	0.075205	1	1.253	1.154	1.302	0.846	0.743	0.701	0.617	0.00183944
Unigene16540_All	276	S	206 1069 minus strand oligopeptide transporter, putative [Ricinus communis] >gi|223535382|gb|EEF37056.1| oligopeptide transporter, putative [Ricinus communis]	1	0.000481498	59.339	ELKS(1)FNDEMLENMEK	3	-0.020992	2	0.858	1.167	0.906	1.001	1.019	1.049	1.047	0.6235
Unigene16803_All	39	S	2 346 mitochondrial translational initiation factor, putative [Ricinus communis] >gi|223549806|gb|EEF51294.1| mitochondrial translational initiation factor, putative [Ricinus communis]	1	0.0113997	73.248	S(1)AT(1)MRLLR	2	1.6009	1	1.237	1.187	0.771	1.187	0.836	0.782	0.878	0.56138
Unigene16803_All	41	T	2 346 mitochondrial translational initiation factor, putative [Ricinus communis] >gi|223549806|gb|EEF51294.1| mitochondrial translational initiation factor, putative [Ricinus communis]	1	0.0113997	73.248	S(1)AT(1)MRLLR	2	1.6009	1	1.237	1.187	0.771	1.187	0.836	0.782	0.878	0.56138
Unigene18266_All	431	S	254 4447 minus strand hypothetical protein PRUPE_ppa000241mg [Prunus persica]	1	8.68785e-07	96.673	GKGNS(1)IDFEDK	2	1.6978	2	0.999	0.985	1.062	1.017	0.979	0.958	0.97	0.35254
Unigene18505_All	958	S	238 3459 PREDICTED: uncharacterized protein LOC100242423 [Vitis vinifera]	1	0.0263125	48.16	S(1)NINFAEGLR	2	-0.34463	1	0.92	1.032	1.088	1.049	0.975	0.936	0.974	0.6928
Unigene19467_All	265	S	598 1416 PREDICTED: receptor-like protein kinase HERK 1-like [Fragaria vesca subsp. vesca]	1	0.0153421	76.228	VFS(1)QLVK	2	-0.53282	1	0.927	1.12	1.037	0.94	0.927	1.049	0.946	0.46364
Unigene19990_All	889	T	473 3340 minus strand autoinhibited H+ ATPase [Populus trichocarpa] >gi|222859287|gb|EEE96834.1| autoinhibited H+ ATPase [Populus trichocarpa]	1	3.92983e-77	160.04	T(1)LHGLQAPDTK	2	-0.28349	9	0.998	1.025	1.192	0.917	1.005	0.863	0.866	0.114704
Unigene19990_All	47	T	473 3340 minus strand autoinhibited H+ ATPase [Populus trichocarpa] >gi|222859287|gb|EEE96834.1| autoinhibited H+ ATPase [Populus trichocarpa]	1	0.00791393	61.161	LT(1)IFGHNK	3	0.0079013	1
Unigene20060_All	163	S	351 1418 minus strand PREDICTED: cyclin-dependent kinase D-1-like [Cucumis sativus] >gi|449497514|ref|XP_004160424.1| PREDICTED: cyclin-dependent kinase D-1-like [Cucumis sativus]	1	0.00560718	75.825	LFGS(1)PGRR	3	-1.0251	2	1.063	1.074	1.186	0.916	0.84	0.92	0.805	0.0091598
Unigene20060_All	169	T	351 1418 minus strand PREDICTED: cyclin-dependent kinase D-1-like [Cucumis sativus] >gi|449497514|ref|XP_004160424.1| PREDICTED: cyclin-dependent kinase D-1-like [Cucumis sativus]	1	6.21644e-06	103.91	RFT(1)HQVFAR	3	-0.3394	7	1.029	1.104	1.125	0.962	0.858	0.921	0.841	0.0157599
Unigene20567_All	747	S	250 4065 PREDICTED: uncharacterized protein LOC100242423 [Vitis vinifera]	1	0.00112897	79.492	LNHPAAS(1)QK	3	-0.47433	1	1.098	1.043	1.247	0.894	0.894	0.823	0.771	0.0124594
Unigene21169_All	517	S	533 2473 heat shock protein 70 [Gossypium hirsutum]	1	0.0012023	63.754	GRLS(1)KEEIEK	4	-4.4674	1	0.951	1.105	1.115	1.001	0.928	0.9	0.892	0.136482
Unigene21852_All	107	S	1179 1523 unnamed protein product [Vitis vinifera]	1	0.002408	68.536	VAS(1)LEHLQK	3	-0.4543	1
Unigene22439_All	61	S	2 922 1-phosphatidylinositol-4,5-bisphosphate phosphodiesterase, putative [Ricinus communis] >gi|223526463|gb|EEF28738.1| 1-phosphatidylinositol-4,5-bisphosphate phosphodiesterase, putative [Ricinus communis]	1	1.37371e-18	120.63	GKAS(1)EDEAWGK	2	-2.4754	5	0.832	0.961	0.967	1.118	1.075	1.047	1.174	0.03688
Unigene2258_All	358	S	263 2023 PREDICTED: monocopper oxidase-like protein SKU5 [Vitis vinifera] >gi|297741153|emb|CBI31884.3| unnamed protein product [Vitis vinifera]	1	0.0328303	57.174	PNPQGS(1)FR	2	2.1834	1	1.035	1.218	1.247	0.838	0.788	0.874	0.714	0.0071207
Unigene22875_All	69	S	397 615 minus strand PREDICTED: magnesium transporter NIPA2 [Vitis vinifera]	1	0.00981542	68.536	RQDS(1)LRIP	3	0.50457	2	1.035	1.12	1.07	1.023	0.886	0.867	0.861	0.055141
Unigene23253_All	19	S	157 1095 minus strand Far upstream element-binding protein, putative [Ricinus communis] >gi|223527642|gb|EEF29753.1| Far upstream element-binding protein, putative [Ricinus communis]	1	0.0269149	47.971	NRS(1)PAPPK	3	-0.49222	1	0.932	1.102	1.362	0.879	0.829	0.896	0.767	0.086377
Unigene23496_All	11	S	116 214 minus strand PREDICTED: 40S ribosomal protein S19-3-like [Cucumis sativus]	1	0.00122942	81.625	DVS(1)PHDFVK	3	0.076489	2	0.974	1.105	1.042	0.981	0.956	0.943	0.923	0.107264
Unigene23591_All	62	S	643 1941 PREDICTED: zinc finger protein MAGPIE-like [Glycine max]	1	2.9665e-68	138.44	NQPGTPNPDAEVIALS(1)PK	3	0.0727	2	1.073	1.097	1.154	0.921	0.813	0.943	0.805	0.0127212
Unigene2369_All	497	S	86 2383 hypothetical protein RCOM_0760530 [Ricinus communis] >gi|223528329|gb|EEF30372.1| hypothetical protein RCOM_0760530 [Ricinus communis]	1	0.00160264	62.104	RAS(1)PVFQNER	3	0.60379	1	1.023	1.105	1.133	0.927	0.845	0.966	0.84	0.024875
Unigene2369_All	44	S	86 2383 hypothetical protein RCOM_0760530 [Ricinus communis] >gi|223528329|gb|EEF30372.1| hypothetical protein RCOM_0760530 [Ricinus communis]	1	0.000720909	67.326	LEVMDNRS(1)PPLR	3	0.36194	1	0.966	1.096	1.074	1	0.988	0.876	0.913	0.189421
Unigene24257_All	53	S	159 974 predicted protein [Populus trichocarpa] >gi|222854274|gb|EEE91821.1| predicted protein [Populus trichocarpa]	1	0.0148719	76.572	APS(1)LLDR	2	-1.6825	2	0.931	1.023	0.986	1.051	1.019	0.991	1.041	0.27456
Unigene24257_All	132	S	159 974 predicted protein [Populus trichocarpa] >gi|222854274|gb|EEE91821.1| predicted protein [Populus trichocarpa]	1	0.0252407	56.404	VKS(1)IDFK	3	0.19834	2
Unigene24257_All	176	S	159 974 predicted protein [Populus trichocarpa] >gi|222854274|gb|EEE91821.1| predicted protein [Populus trichocarpa]	1	0.00727065	42.317	RIES(1)EHIHVK	4	0.22083	1	0.939	1.083	1.034	1	0.965	0.979	0.963	0.45586
Unigene24910_All	480	T	847 2346 protein phosphatase-2c, putative [Ricinus communis] >gi|223545888|gb|EEF47391.1| protein phosphatase-2c, putative [Ricinus communis]	1	0.00624381	88.275	VNT(1)PLNLPR	2	-0.38281	1	0.98	0.902	1.078	1.106	0.951	0.984	1.027	0.70966
Unigene25306_All	60	S	420 1712 PREDICTED: zinc finger protein MAGPIE-like [Glycine max]	1	4.93475e-32	115.54	NQPATPNPDVEVVALS(1)PK	3	0.972	2	0.918	0.891	1.213	1.094	0.965	0.92	0.986	0.95208
Unigene26072_All	488	S	248 4081 PREDICTED: uncharacterized protein LOC100242423 [Vitis vinifera]	1	0.0254086	43.77	RDAS(1)LPK	3	0.23267	1	0.996	0.958	1.066	1.013	1.08	0.887	0.987	0.82352
Unigene27793_All	19	S	129 1067 minus strand Far upstream element-binding protein, putative [Ricinus communis] >gi|223527642|gb|EEF29753.1| Far upstream element-binding protein, putative [Ricinus communis]	1	0.0228612	50.108	NRS(1)PPPPK	3	-0.17862	1	0.948	1.033	1.229	0.857	1.063	0.869	0.869	0.24792
Unigene28141_All	618	S	2106 5405 minus strand unnamed protein product [Vitis vinifera]	1	0.0102694	100.25	S(1)ALALQR	2	1.2264	1	0.475	0.473	0.556	1.455	1.576	1.466	2.99	4.4551e-05
Unigene28558_All	304	S	679 2289 clathrin assembly protein, putative [Ricinus communis] >gi|223528393|gb|EEF30429.1| clathrin assembly protein, putative [Ricinus communis]	1	0.0179963	50.484	EAPRAS(1)AVR	3	-0.53749	1	1.222	1.106	1.074	0.926	0.811	0.861	0.764	0.0079028
Unigene28641_All	422	S	125 2818 minus strand hypothetical protein PRUPE_ppa000835mg [Prunus persica]	1	2.09514e-09	111.86	GHLS(1)PVPGK	2	1.3086	8	1.017	1.125	1.188	0.912	0.887	0.87	0.802	0.0099184
Unigene28861_All	80	S	391 1602 PREDICTED: zinc finger protein NUTCRACKER-like [Glycine max]	1	9.19965e-183	189.18	NLPGNPDPDAEVIALS(1)PK	2	0.37014	3	0.989	1.161	1.05	0.923	1.014	0.863	0.875	0.113662
Unigene29488_All	112	S	256 1731 predicted protein [Populus trichocarpa] >gi|222872305|gb|EEF09436.1| predicted protein [Populus trichocarpa]	1	7.10725e-08	102.97	AAS(1)PPPLPPPR	3	1.2833	8	0.992	1.138	1.103	0.951	0.853	0.963	0.856	0.051742
Unigene29547_All	79	S	2 1399 predicted protein [Populus trichocarpa] >gi|222862477|gb|EEE99983.1| predicted protein [Populus trichocarpa]	1	0.000398467	74.537	VAS(1)PPPPPPPR	3	0.039805	4	0.975	1.141	1.083	0.998	0.917	0.887	0.876	0.085958
Unigene29585_All	637	T	175 2391 minus strand Cyclic nucleotide-gated ion channel, putative [Ricinus communis] >gi|223531133|gb|EEF32981.1| Cyclic nucleotide-gated ion channel, putative [Ricinus communis]	1	0.0323389	45.368	QVQHT(1)FR	3	1.9483	1
Unigene30397_All	99	S	130 1446 arsenite-resistance protein, putative [Ricinus communis] >gi|223539157|gb|EEF40752.1| arsenite-resistance protein, putative [Ricinus communis]	1	0.0098544	61.161	RHS(1)PPAR	3	1.692	6	0.971	1.042	1.081	0.991	1.023	0.892	0.939	0.28992
Unigene30397_All	67	S	130 1446 arsenite-resistance protein, putative [Ricinus communis] >gi|223539157|gb|EEF40752.1| arsenite-resistance protein, putative [Ricinus communis]	1	0.00026444	83.53	NRS(1)PPPPPPR	2	0.26282	4	0.978	1.059	0.986	0.942	0.98	1.055	0.985	0.7242
Unigene30594_All	60	S	410 622 minus strand PREDICTED: uncharacterized protein LOC100251079 [Vitis vinifera]	1	2.74354e-58	133.68	NQPGTPNPDAEVVALS(1)PK	3	0.65217	2	1.036	1.091	1.149	0.966	0.863	0.896	0.832	0.0144817
Unigene30634_All	52	S	261 1931 minus strand PREDICTED: uncharacterized protein LOC100257993 [Vitis vinifera]	1	1.91065e-50	129.26	NQPGTPNPDVEVVALS(1)PK	2	0.74435	5	1.165	1.317	1.068	0.797	0.922	0.732	0.69	0.0149567
Unigene30703_All	1390	S	312 5366 minus strand PREDICTED: eukaryotic translation initiation factor 4G-like [Vitis vinifera]	1	0.017006	52.49	RS(1)PIQHR	3	0.59133	1	0.935	1.123	0.984	0.985	1.042	0.931	0.972	0.70288
Unigene30840_All	75	Y	143 400 minus strand IMP dehydrogenase/GMP reductase [Hevea brasiliensis]	1	0.0330881	51.252	S(1)DRIY(1)VK	2	1.4279	1	0.973	1.087	0.96	1.063	0.956	0.961	0.987	0.81656
Unigene30840_All	71	S	143 400 minus strand IMP dehydrogenase/GMP reductase [Hevea brasiliensis]	1	0.0330881	51.252	S(1)DRIY(1)VK	2	1.4279	1	0.973	1.087	0.96	1.063	0.956	0.961	0.987	0.81656
Unigene31396_All	76	S	136 750 minus strand Flowering time control protein FCA, putative [Ricinus communis] >gi|223541567|gb|EEF43116.1| Flowering time control protein FCA, putative [Ricinus communis]	1	0.0108031	51.252	RPFDS(1)PPR	3	0.39405	1	1.155	1.143	1.063	0.906	0.838	0.896	0.785	0.0024993
Unigene3191_All	34	S	266 457 conserved hypothetical protein [Ricinus communis] >gi|223549437|gb|EEF50925.1| conserved hypothetical protein [Ricinus communis]	1	3.39468e-07	95.197	TDNPIIPPS(1)PVK	2	0.55228	5	0.948	1.033	1.001	0.998	0.972	1.048	1.012	0.73466
Unigene32372_All	932	S	250 3099 minus strand autoinhibited H+ ATPase [Populus trichocarpa] >gi|222872606|gb|EEF09737.1| autoinhibited H+ ATPase [Populus trichocarpa]	1	0.0012367	88.596	GHVES(1)VVK	2	0.28191	3	1.032	1.035	1.116	0.947	0.916	0.954	0.885	0.0129762
Unigene32372_All	882	T	250 3099 minus strand autoinhibited H+ ATPase [Populus trichocarpa] >gi|222872606|gb|EEF09737.1| autoinhibited H+ ATPase [Populus trichocarpa]	1	1.88394e-42	123.6	T(1)MHGLQPPETSNVFNER	3	-1.7341	18	0.921	1.061	1.039	0.998	0.974	1.008	0.986	0.80636
Unigene32930_All	182	S	180 827 PREDICTED: ras-related protein RABA1f [Vitis vinifera]	1	7.48297e-11	97.271	KS(1)LEVGDDPAAVPK	4	1.5401	3	0.981	0.934	1.02	1.087	0.913	1.065	1.044	0.5361
Unigene3324_All	53	S	89 412 minus strand 40S ribosomal protein S25A [Hevea brasiliensis]	1	0.0333216	46.129	LLS(1)EAPK	3	-0.69497	1	0.953	0.921	1.131	0.858	1.081	1.058	0.997	0.97034
Unigene33435_All	263	S	147 1076 hypothetical protein PRUPE_ppa004541mg [Prunus persica]	1	0.00447242	66.267	GLRHS(1)FDFK	3	2.0502	1	0.906	1.091	1.075	0.999	0.925	1.004	0.953	0.52646
Unigene3349_All	14	S	2 109 predicted protein [Populus trichocarpa] >gi|118484816|gb|ABK94275.1| unknown [Populus trichocarpa] >gi|222842461|gb|EEE80008.1| predicted protein [Populus trichocarpa]	1	1.33194e-99	164.41	AAIQSTQDHGHS(1)R	3	0.38004	4	1.372	1.306	1.3	0.677	0.662	0.684	0.509	2.1815e-06
Unigene33681_All	990	S	176 3331 PREDICTED: calmodulin-binding transcription activator 2-like [Cucumis sativus]	1	0.00580255	51.771	VKS(1)MAQNPEGR	3	-3.358	2	0.909	1.065	1.124	1.018	0.923	0.962	0.937	0.42548
Unigene3376_All	94	S	78 524 minus strand hypothetical protein PRUPE_ppa009769mg [Prunus persica]	1	0.00334058	79.492	AILS(1)PEQFR	2	0.34984	1	0.983	1.057	0.961	0.947	1.048	1.004	0.999	0.9873
Unigene34473_All	23	S	255 1511 phosphatidate cytidylyltransferase, putative [Ricinus communis] >gi|223542242|gb|EEF43784.1| phosphatidate cytidylyltransferase, putative [Ricinus communis]	1	0.00308168	57.288	RRS(1)NEVVPEPK	4	1.3433	2	0.901	1.044	0.948	1.038	0.934	1.135	1.074	0.37942
Unigene34480_All	23	S	357 1613 phosphatidate cytidylyltransferase, putative [Ricinus communis] >gi|223542242|gb|EEF43784.1| phosphatidate cytidylyltransferase, putative [Ricinus communis]	1	8.29234e-14	111.64	KRS(1)NEVVPEPK	4	0.12513	2	0.846	0.959	0.969	1.031	1.088	1.107	1.163	0.034999
Unigene35016_All	6	T	2 505 minus strand unnamed protein product [Vitis vinifera]	1	0.0151547	66.19	LRT(1)FDGR	3	-0.91229	1	1.073	1.188	1.142	0.812	0.937	0.848	0.763	0.0063212
Unigene35304_All	105	S	376 765 transcription factor, putative [Ricinus communis] >gi|223546734|gb|EEF48232.1| transcription factor, putative [Ricinus communis]	1	0.0263218	48.284	VVKPES(1)PK	3	-0.64647	1	0.953	1.001	1.177	1.038	0.786	1.045	0.916	0.46396
Unigene355_All	15	S	3 281 predicted protein [Populus trichocarpa] >gi|222868411|gb|EEF05542.1| predicted protein [Populus trichocarpa]	1	0.0010794	87.719	RAFS(1)EGDIK	3	-0.31101	2	1.121	1.254	1.18	0.879	0.748	0.818	0.688	0.00272
Unigene35808_All	184	T	157 1359 minus strand hypothetical protein PRUPE_ppa001408mg [Prunus persica]	1	0.0202929	51.445	KFHT(1)PER	3	0.17713	1	0.961	1.189	1.114	0.907	0.98	0.85	0.839	0.081901
Unigene36366_All	250	S	413 1492 hypothetical protein PRUPE_ppa007664mg [Prunus persica]	1	9.28661e-05	103.26	S(1)VHGPMLK	3	-0.60808	9	1.011	1.116	1.129	0.915	0.895	0.934	0.843	0.0101848
Unigene37124_All	23	S	46 204 UDP-D-glucuronic acid 4-epimerase [Gossypium hirsutum]	1	0.00798363	46.88	GHS(1)MNRPFHR	4	-0.94437	1	0.796	1.268	1.182	1.057	0.789	0.908	0.848	0.4174
Unigene37444_All	348	S	52 2664 minus strand bacterial-induced lipoxygenase [Gossypium hirsutum]	1	0.0113821	72.34	S(1)DGQQLLK	2	2.9368	1	0.941	1.118	1.008	0.991	0.949	0.994	0.957	0.46644
Unigene37468_All	43	S	2 142 conserved hypothetical protein [Ricinus communis] >gi|223534294|gb|EEF36006.1| conserved hypothetical protein [Ricinus communis]	1	0.0107386	61.56	AQPS(1)RIHL	3	0.66553	2	0.875	0.967	0.827	1.062	1.1	1.169	1.248	0.0142
Unigene38133_All	105	S	553 1404 PREDICTED: uridine-cytidine kinase C [Vitis vinifera] >gi|297734126|emb|CBI15373.3| unnamed protein product [Vitis vinifera]	1	0.0111963	58.433	LAINS(1)RR	3	0.5887	1	0.722	0.949	0.936	1.174	1.208	1.012	1.302	0.061998
Unigene42169_All	711	S	289 2829 minus strand predicted protein [Populus trichocarpa] >gi|222861582|gb|EEE99124.1| predicted protein [Populus trichocarpa]	1	2.06383e-08	90.464	NVEAPQS(1)PPNPNAFSER	3	-0.27139	2	0.966	1.171	1.069	0.967	0.858	0.969	0.871	0.118345
Unigene42625_All	897	S	529 4458 minus strand PREDICTED: uncharacterized protein LOC100251482 [Vitis vinifera]	1	0.0173721	62.869	VRS(1)FNFR	3	-0.46885	1	1.181	1.168	1.172	0.877	0.766	0.835	0.704	0.0124187
Unigene42632_All	875	S	408 4502 PREDICTED: uncharacterized protein LOC100251482 [Vitis vinifera]	1	0.0302077	53.751	GRS(1)FNLR	3	0.00036793	1	1.062	1.159	1.116	0.994	0.755	0.913	0.798	0.052823
Unigene42632_All	315	S	408 4502 PREDICTED: uncharacterized protein LOC100251482 [Vitis vinifera]	1	0.00224758	80.102	RLS(1)VQDR	3	0.081108	1	1.061	1.147	1.129	0.895	0.917	0.85	0.798	0.0022847
Unigene43276_All	109	S	221 832 Vesicle-associated membrane protein-associated protein [Medicago truncatula] >gi|355509776|gb|AES90918.1| Vesicle-associated membrane protein-associated protein [Medicago truncatula]	1	2.49937e-76	134.36	VVYVSPPQPPS(1)PVREGS(1)EEGS(1)PPR	3	0.022621	3	0.863	1.062	1.128	0.853	1.103	0.991	0.965	0.7703
Unigene43276_All	105	S	221 832 Vesicle-associated membrane protein-associated protein [Medicago truncatula] >gi|355509776|gb|AES90918.1| Vesicle-associated membrane protein-associated protein [Medicago truncatula]	1	2.49937e-76	134.36	VVYVSPPQPPS(1)PVREGS(1)EEGS(1)PPR	3	0.022621	3	0.863	1.062	1.128	0.853	1.103	0.991	0.965	0.7703
Unigene43292_All	254	S	1 1014 PREDICTED: potassium channel AKT1-like [Cucumis sativus]	1	0.0270007	44.425	DLS(1)VHQPK	3	1.5018	1	0.963	1.108	1.09	0.988	0.898	0.954	0.898	0.112962
Unigene43983_All	574	S	33 2144 predicted protein [Populus trichocarpa] >gi|222866399|gb|EEF03530.1| predicted protein [Populus trichocarpa]	1	0.0217377	42.785	VQPHLAS(1)PK	3	-1.0078	1	0.97	1.047	1.073	1.05	0.989	0.872	0.942	0.38004
Unigene44190_All	156	T	311 919 minus strand dehydrin [Phaseolus vulgaris]	1	0.00108136	65.423	KDEEVNT(1)PPPIPAAK	4	0.28607	2	0.733	0.871	0.928	1.12	1.149	1.199	1.37	0.0120962
Unigene44500_All	123	S	1056 1919 U1 small nuclear ribonucleoprotein 70 kDa, putative [Ricinus communis] >gi|223539286|gb|EEF40879.1| U1 small nuclear ribonucleoprotein 70 kDa, putative [Ricinus communis]	1	0.0084123	74.841	ERS(1)HDRPR	3	0.28336	4	1.003	0.978	1.236	0.967	0.895	0.921	0.865	0.145785
Unigene45371_All	464	S	29 1507 conserved hypothetical protein [Ricinus communis] >gi|223543872|gb|EEF45398.1| conserved hypothetical protein [Ricinus communis]	1	0.0103786	60.019	RLS(1)GHQK	3	-0.20767	2	0.866	0.927	1.015	1.051	1.109	1.032	1.137	0.06294
Unigene45445_All	95	S	263 1471 minus strand conserved hypothetical protein [Ricinus communis] >gi|223528394|gb|EEF30430.1| conserved hypothetical protein [Ricinus communis]	1	0.00407492	49.595	NDLAEIGGS(1)FK	2	-1.4751	2	0.998	1.137	1.059	0.985	0.921	0.899	0.878	0.050077
Unigene45498_All	102	S	84 419 minus strand 60S acidic ribosomal protein P1, putative [Ricinus communis] >gi|223545551|gb|EEF47055.1| 60S acidic ribosomal protein P1, putative [Ricinus communis]	1	1.84248e-33	114.21	KKEEPEEES(1)DDDMGFGLFD	4	-0.30706	3	0.955	0.951	0.951	1.042	1.003	1.098	1.1	0.06904
Unigene45731_All	90	S	94 1842 predicted protein [Populus trichocarpa] >gi|222837676|gb|EEE76041.1| predicted protein [Populus trichocarpa]	1	4.57341e-13	111.11	NVVLDEFGS(1)PK	2	-0.38236	2	1.089	1.146	1.225	0.812	0.892	0.835	0.734	0.0021624
Unigene46008_All	37	S	1 153 PREDICTED: aspartate--tRNA ligase-like [Cucumis sativus]	1	0.00127429	65.374	APS(1)KVDVQQLK	3	-0.016829	1	1.075	1.116	1.23	0.956	0.859	0.764	0.754	0.020079
Unigene46068_All	32	S	179 1411 PREDICTED: uncharacterized protein LOC100854590 [Vitis vinifera]	1	0.000624238	73.833	HTHEENNHRFS(1)LK	5	-1.0982	2	1.091	1.064	1.267	0.824	0.806	0.949	0.754	0.0194618
Unigene46225_All	341	S	221 1273 minus strand PREDICTED: malate dehydrogenase, glyoxysomal [Vitis vinifera] >gi|147774268|emb|CAN65552.1| hypothetical protein VITISV_033330 [Vitis vinifera] >gi|297736349|emb|CBI25072.3| unnamed protein product [Vitis vinifera]	1	0.0323791	57.401	ELAGS(1)IQK	2	-1.6028	1	0.916	1.076	1.059	0.956	0.992	1	0.966	0.57946
Unigene47030_All	56	S	3 1439 predicted protein [Populus trichocarpa] >gi|222845793|gb|EEE83340.1| predicted protein [Populus trichocarpa]	1	0.00738625	61.11	GFLLPES(1)PAR	2	-0.12984	1	0.855	1.115	0.979	1.009	1.078	0.964	1.035	0.6653
Unigene47081_All	53	S	143 874 predicted protein [Populus trichocarpa] >gi|222857472|gb|EEE95019.1| predicted protein [Populus trichocarpa]	1	0.00341339	80.014	EAS(1)PIPVLK	3	-0.045092	2	0.961	1.042	1.168	0.999	0.885	0.945	0.892	0.167259
Unigene49768_All	183	S	1 837 minus strand hypothetical protein PRUPE_ppa002837mg [Prunus persica]	1	0.0112771	65.719	QHAS(1)LPR	3	1.0867	3	0.719	0.94	1.07	1.215	1.062	0.994	1.199	0.21894
Unigene51982_All	31	S	137 907 60S ribosomal protein L8 [Arabidopsis lyrata subsp. lyrata] >gi|297314879|gb|EFH45302.1| 60S ribosomal protein L8 [Arabidopsis lyrata subsp. lyrata]	1	0.000137494	98.582	FRS(1)LDFGER	2	-0.38371	3	0.95	1.004	1.097	1.008	0.915	1.027	0.967	0.5797
Unigene52449_All	368	S	120 3107 PREDICTED: phototropin-1-like [Vitis vinifera]	1	0.00108128	60.764	KS(1)GDGEPVGAMAR	3	0.81064	1	1.159	1.108	1.067	0.873	0.865	0.927	0.799	0.002276
Unigene53548_All	237	S	75 821 hypothetical protein [Gossypium hirsutum]	1	1.36556e-18	116.73	S(1)RLS(1)AASKPSIAA	3	0.11172	7	0.965	1.116	1.167	0.938	0.87	0.944	0.847	0.060916
Unigene53548_All	240	S	75 821 hypothetical protein [Gossypium hirsutum]	1	1.36556e-18	118.51	LS(1)AASKPSIAA	2	-0.43937	27	1.04	1.156	1.167	0.887	0.874	0.877	0.784	0.022917
Unigene53562_All	161	S	65 862 2-cys peroxiredoxin [Populus trichocarpa] >gi|222868024|gb|EEF05155.1| 2-cys peroxiredoxin [Populus trichocarpa]	1	0.0117161	46.318	KS(1)GGLGDLK	3	-0.54956	1	1.007	1.047	1.143	0.943	0.907	0.954	0.877	0.032501
Unigene53644_All	226	S	238 3450 phospholipase D beta 1 isoform 1a [Gossypium hirsutum]	1	3.46854e-15	116.96	ADS(1)ANQAAFPGK	3	2.2682	3	0.968	1	0.933	1.034	0.998	1.067	1.068	0.076497
Unigene53722_All	44	T	64 306 minus strand unnamed protein product [Vitis vinifera]	1	0.011158	64.841	IHGFT(1)PR	3	-0.38369	1	1.171	0.98	1.351	0.868	0.857	0.774	0.714	0.029599
Unigene5452_All	107	S	775 1155 conserved hypothetical protein [Ricinus communis] >gi|223544295|gb|EEF45816.1| conserved hypothetical protein [Ricinus communis]	1	0.00203701	57.525	QRPAS(1)PQAPPPQR	3	0.78868	3	0.954	1.062	1.063	0.972	0.988	0.962	0.949	0.23642
Unigene55028_All	100	S	13 495 hypothetical protein PRUPE_ppa003845mg [Prunus persica]	1	0.0139063	61.78	HPQNS(1)FR	3	-0.38673	1	0.932	1.077	1.049	1.028	0.945	0.969	0.962	0.5045
Unigene56809_All	81	T	94 498 minus strand histone 3 [Conocephalum conicum]	1	0.00341689	55.66	EIAQDFKT(1)DLR	3	-0.59357	1	0.947	1.054	0.913	1.066	1.138	0.883	1.059	0.57098
Unigene57018_All	14	S	2 250 PREDICTED: epimerase family protein slr1223-like [Cucumis sativus]	1	0.000331802	85.837	S(1)KAELVFPVK	3	-1.0175	1	1.013	0.948	1.122	0.93	1.005	0.982	0.946	0.3793
Unigene57060_All	4	S	39 497 hypothetical protein CHLNCDRAFT_12856, partial [Chlorella variabilis]	1	0.0177321	49.358	LMS(1)KNNR	3	-2.3847	2	1.182	1.022	0.905	1.022	0.737	1.132	0.93	0.61168
Unigene57475_All	38	S	90 584 minus strand PREDICTED: 60S ribosomal protein L12-like [Glycine max]	1	0.010499	54.784	IGPLGLS(1)PK	3	-0.44632	1
Unigene57976_All	53	S	3 230 minus strand hypothetical protein PRUPE_ppa018076mg, partial [Prunus persica]	1	0.0300095	67.414	IPS(1)NLFK	2	0.68838	1	1.026	1.043	1.169	1.022	0.903	0.837	0.853	0.086978
Unigene59173_All	90	T	133 951 Nucleosome-binding protein, putative [Ricinus communis] >gi|223543265|gb|EEF44797.1| Nucleosome-binding protein, putative [Ricinus communis]	1	0.00013016	72.891	AKAT(1)PT(1)PEKEPPK	3	0.82108	4	1.119	1.104	1.19	0.902	0.795	0.889	0.758	0.0037814
Unigene59173_All	88	T	133 951 Nucleosome-binding protein, putative [Ricinus communis] >gi|223543265|gb|EEF44797.1| Nucleosome-binding protein, putative [Ricinus communis]	1	0.000819314	65.043	AKAT(1)PT(1)PEKEPPK	3	0.82108	4	1.052	1.099	1.188	0.904	0.864	0.894	0.797	0.0040753
Unigene59173_All	126	S	133 951 Nucleosome-binding protein, putative [Ricinus communis] >gi|223543265|gb|EEF44797.1| Nucleosome-binding protein, putative [Ricinus communis]	1	2.20584e-276	198.02	ETDANPEKAEGEEES(1)EQEDAQTAEK	4	-0.3377	3	0.903	0.977	0.954	1.089	1.035	1.043	1.118	0.0167847
Unigene59861_All	39	S	134 493 minus strand hypothetical protein PRUPE_ppa004854mg [Prunus persica]	1	0.0173446	50.108	VIVGHS(1)PR	3	0.033005	1
Unigene59862_All	64	S	4 900 hypothetical protein PRUPE_ppa004854mg [Prunus persica]	1	0.00732609	62.78	VVVGHS(1)PR	3	1.6403	1	1.169	1.142	1.095	1.006	0.741	0.848	0.762	0.036661
Unigene60233_All	435	S	615 2477 minus strand calmodulin-binding transcription activator (camta), plants, putative [Ricinus communis] >gi|223541513|gb|EEF43062.1| calmodulin-binding transcription activator (camta), plants, putative [Ricinus communis]	1	0.00249855	81.547	VHS(1)FNVR	3	0.31744	5	0.935	1.072	1.173	1.018	0.897	0.904	0.886	0.20336
Unigene61178_All	22	S	137 391 Minor allergen Alt a, putative [Ricinus communis] >gi|223535562|gb|EEF37230.1| Minor allergen Alt a, putative [Ricinus communis]	1	5.5742e-43	141.54	HSSSAEDAS(1)HR	3	-1.0245	20	0.857	1.036	1.11	1.046	0.966	0.985	0.998	0.96956
Unigene61183_All	22	S	137 907 minus strand hypothetical protein PRUPE_ppa010049mg [Prunus persica]	1	1.8127e-20	123.28	HSSSAEDAS(1)RR	3	1.2493	4	1.044	0.979	1.026	0.946	1.009	0.995	0.968	0.29488
Unigene61976_All	13	S	17 352 minus strand PREDICTED: uncharacterized protein LOC100242952 [Vitis vinifera]	1	0.000195493	82.774	LHAVES(1)PFGR	2	-2.6467	2	1.022	1.14	1.035	0.981	0.871	0.951	0.877	0.056785
Unigene62632_All	161	S	827 2326 ATP synthase subunit 1, partial (mitochondrion) [Gossypium hirsutum] >gi|429465365|gb|AFZ85289.1| ATP synthase subunit 1, partial (mitochondrion) [Gossypium hirsutum] >gi|429465368|gb|AFZ85290.1| ATP synthase subunit 1, partial (mitochondrion) [Gossypium hirsutum]	1	0.0142725	53.448	AVDS(1)LVPIGR	2	-0.59739	1	1.052	1.149	1.111	0.917	0.866	0.904	0.811	0.0025047
Unigene6403_All	52	S	150 779 predicted protein [Populus trichocarpa] >gi|222854274|gb|EEE91821.1| predicted protein [Populus trichocarpa]	1	0.0265967	51.113	APS(1)LLHR	3	-0.57337	1	1.044	1.109	1.35	0.866	0.721	0.911	0.713	0.032821
Unigene66688_All	184	S	2 622 global transcription factor group [Populus trichocarpa] >gi|222846066|gb|EEE83613.1| global transcription factor group [Populus trichocarpa]	1	0.00587782	48.527	VAS(1)PVRPPQVK	3	1.9547	3	0.991	1.15	1.074	0.89	0.967	0.929	0.867	0.044845
Unigene67457_All	97	S	542 1918 homeobox protein, putative [Ricinus communis] >gi|223549328|gb|EEF50816.1| homeobox protein, putative [Ricinus communis]	1	0.00240406	42.716	KGAAVPPGS(1)PIDELR	3	0.68257	1	0.963	1.154	1.079	0.925	0.988	0.892	0.878	0.101402
Unigene67506_All	144	S	1837 3099 hypothetical protein [Gossypium hirsutum]	1	0.00150093	69.258	GVDGLFDS(1)FAR	2	0.32133	1	1.037	1.106	1.135	0.921	0.871	0.93	0.83	0.0053217
Unigene67597_All	99	S	2 328 minus strand calcium dependent protein kinase 1 [Gossypium hirsutum]	1	0.00357768	86.772	GLQNS(1)FS(1)IK	2	1.0747	3	0.967	1.052	1.089	0.97	0.97	0.951	0.93	0.118379
Unigene67597_All	101	S	2 328 minus strand calcium dependent protein kinase 1 [Gossypium hirsutum]	1	7.74467e-10	111.33	GLQNS(1)FS(1)IK	2	1.0747	7	0.998	1.153	1.129	0.952	0.866	0.902	0.829	0.024284
Unigene67599_All	576	S	505 2256 calcium-dependent protein kinase [Gossypium hirsutum]	1	0.0151821	63.091	GLQNNFS(1)IK	2	-0.84627	1	0.849	1.043	1.075	1.021	1.09	0.922	1.022	0.792
Unigene67784_All	80	S	319 588 60S acidic ribosomal protein P2, putative [Ricinus communis] >gi|223526005|gb|EEF28384.1| 60S acidic ribosomal protein P2, putative [Ricinus communis]	1	6.99337e-24	110.75	VEEKEES(1)DDDMGFSLFD	3	0.61901	2	0.86	1.114	1.06	1.072	0.941	0.953	0.978	0.84814
Unigene67918_All	219	S	466 1932 protein binding protein, putative [Ricinus communis] >gi|223530186|gb|EEF32095.1| protein binding protein, putative [Ricinus communis]	1	0.00937709	62.201	RMDS(1)FFR	3	-0.34023	2	0.778	0.942	0.84	1.233	1.101	1.106	1.344	0.0112409
Unigene67920_All	101	S	394 735 unknown [Lotus japonicus]	1	0.0131386	64.224	GVNS(1)PQIQR	2	-0.17839	1	0.936	1.011	1.039	0.984	1	1.03	1.009	0.78072
Unigene68246_All	668	S	233 4033 minus strand kinase, putative [Ricinus communis] >gi|223526726|gb|EEF28957.1| kinase, putative [Ricinus communis]	1	0.000174556	74.141	DIQHLGS(1)PDVAK	2	1.7735	2	0.833	0.978	1.064	1.008	1.103	1.014	1.087	0.32122
Unigene68293_All	197	S	229 1002 predicted protein [Populus trichocarpa] >gi|118487807|gb|ABK95727.1| unknown [Populus trichocarpa] >gi|222838047|gb|EEE76412.1| predicted protein [Populus trichocarpa]	1	0.0288484	49.444	HS(1)FGNHR	3	1.1126	1	0.926	1.079	1.06	1.065	0.977	0.893	0.958	0.56754
Unigene68390_All	45	S	767 2221 conserved hypothetical protein [Ricinus communis] >gi|223547235|gb|EEF48730.1| conserved hypothetical protein [Ricinus communis]	1	0.0248117	44.318	KS(1)GELGK	3	0.56019	1	1.169	1.192	1.157	0.763	0.877	0.841	0.705	0.00113966
Unigene68651_All	35	T	2 205 UDP-D-glucose dehydrogenase [Gossypium hirsutum]	1	0.00116958	75.018	VLIGGRET(1)PEGNK	3	1.2261	2	0.958	1.13	1.14	0.951	0.896	0.925	0.859	0.064825
Unigene69183_All	47	S	513 1067 minus strand predicted protein [Populus trichocarpa] >gi|222853609|gb|EEE91156.1| predicted protein [Populus trichocarpa]	1	0.0279197	59.645	LAS(1)GLGLR	2	0.4799	1	1.025	1.207	1.184	0.903	0.835	0.846	0.756	0.0082589
Unigene6919_All	28	T	3 230 minus strand PREDICTED: E3 ubiquitin-protein ligase RGLG2-like [Solanum lycopersicum]	1	0.0260869	42.031	RPT(1)PLPER	3	-0.78752	1	0.896	1.263	1.008	1.035	0.844	0.953	0.894	0.4197
Unigene69306_All	78	S	3 1049 RNA recognition motif protein 1 [Citrus sinensis]	1	0.0324025	52.579	ARPPS(1)LK	3	1.0578	1	1.062	1.158	1.148	0.908	0.86	0.864	0.781	0.00163934
Unigene69606_All	85	S	643 1545 predicted protein [Populus trichocarpa] >gi|222846959|gb|EEE84506.1| predicted protein [Populus trichocarpa]	1	0.00966365	66.56	VVS(1)IPIMAR	2	0.021748	1	0.833	0.917	0.768	1.057	1.223	1.203	1.383	0.0092184
Unigene69648_All	28	S	136 684 ubiquitin-conjugating enzyme m, putative [Ricinus communis] >gi|223535557|gb|EEF37225.1| ubiquitin-conjugating enzyme m, putative [Ricinus communis]	1	0.0129547	49.081	KQS(1)PGELR	3	2.0759	1	0.994	1.141	1.109	0.947	0.886	0.923	0.85	0.025083
Unigene69898_All	42	T	293 826 conserved hypothetical protein [Ricinus communis] >gi|223533186|gb|EEF34943.1| conserved hypothetical protein [Ricinus communis]	1	0.0159209	64.798	T(1)LPNLLQEK	2	0.21077	1	1.225	1.434	1.401	0.651	0.694	0.596	0.478	0.00036264
Unigene69899_All	41	T	315 848 conserved hypothetical protein [Ricinus communis] >gi|223533186|gb|EEF34943.1| conserved hypothetical protein [Ricinus communis]	1	7.74188e-08	108.56	T(1)LPNLHQGK	3	1.1547	4	0.885	0.993	1.013	1.027	1.037	1.046	1.076	0.22022
Unigene70438_All	333	S	95 2269 minus strand PREDICTED: probable pre-mRNA-splicing factor ATP-dependent RNA helicase [Vitis vinifera] >gi|147787427|emb|CAN64445.1| hypothetical protein VITISV_036050 [Vitis vinifera]	1	0.00930042	53.448	IFEPAPS(1)PVK	3	-0.64631	2	0.971	1.058	1.222	0.939	0.85	0.959	0.845	0.097979
Unigene70734_All	65	S	40 324 minus strand PREDICTED: uncharacterized protein At1g15400-like [Cucumis sativus] >gi|449484181|ref|XP_004156808.1| PREDICTED: uncharacterized protein At1g15400-like [Cucumis sativus]	1	7.52796e-07	92.265	T(0.604)GKVS(0.396)PAIDPPS(1)PK	3	1.3581	6	1.019	1.052	1.037	0.933	0.936	1.022	0.93	0.079124
Unigene71833_All	22	S	3 98 minus strand PREDICTED: 60S acidic ribosomal protein P1-1-like [Fragaria vesca subsp. vesca]	1	3.29779e-42	120.33	KPEPEEES(1)DDDMGFSLFD	3	-0.41128	2	0.847	0.912	0.973	1.126	1.107	1.035	1.196	0.0193981
Unigene72067_All	135	S	144 770 minus strand 40S ribosomal protein S5A [Hevea brasiliensis]	1	0.00102173	89.679	IGS(1)AGVVR	2	0.054884	1	1.087	1.141	1.024	0.91	0.928	0.909	0.845	0.0063203
Unigene75436_All	360	S	68 2032 minus strand conserved hypothetical protein [Ricinus communis] >gi|223526296|gb|EEF28605.1| conserved hypothetical protein [Ricinus communis]	1	0.00178292	73.138	FQQHGVS(1)PEIVEVR	2	0.6138	3	1.021	1.005	1.037	0.971	0.924	1.042	0.959	0.29718
Unigene75663_All	36	S	13 2358 minus strand predicted protein [Populus trichocarpa] >gi|222859466|gb|EEE97013.1| predicted protein [Populus trichocarpa]	1	0.0140835	66.664	S(1)AAAHALK	2	-4.1834	2	0.877	1.119	0.97	0.982	1.011	1.042	1.023	0.72242
Unigene76228_All	22	S	73 489 Histone H2B [Medicago truncatula] >gi|358346826|ref|XP_003637465.1| Histone H2B [Medicago truncatula] >gi|355479559|gb|AES60762.1| Histone H2B [Medicago truncatula] >gi|355503400|gb|AES84603.1| Histone H2B [Medicago truncatula]	1	0.00635719	40.137	KPIAEKS(1)PAS(1)AEK	3	0.93163	1	1.077	1.13	1.16	0.884	0.861	0.889	0.782	0.00050348
Unigene76228_All	19	S	73 489 Histone H2B [Medicago truncatula] >gi|358346826|ref|XP_003637465.1| Histone H2B [Medicago truncatula] >gi|355479559|gb|AES60762.1| Histone H2B [Medicago truncatula] >gi|355503400|gb|AES84603.1| Histone H2B [Medicago truncatula]	1	0.000956111	55.688	KPIAEKS(1)PAS(1)AEK	3	0.93163	2	1.012	1.088	1.18	0.921	0.863	0.936	0.829	0.021645
Unigene76239_All	42	S	181 621 minus strand hypothetical protein PRUPE_ppa012932mg [Prunus persica] >gi|462401738|gb|EMJ07295.1| hypothetical protein PRUPE_ppa012937mg [Prunus persica] >gi|462401742|gb|EMJ07299.1| hypothetical protein PRUPE_ppa012954mg [Prunus persica]	1	3.90603e-05	76.82	KLPKES(1)PAAGDK	3	-1.3584	2	1.066	1.013	1.195	0.861	0.923	0.941	0.832	0.031117
Unigene77457_All	159	S	3 1781 PREDICTED: uncharacterized protein LOC100815079 [Glycine max]	1	0.000795884	61.962	LDQHHAAWS(1)PQR	3	0.84766	1	1.071	1.097	1.108	0.984	0.796	0.944	0.832	0.102877
Unigene77678_All	55	S	380 763 hypothetical protein PRUPE_ppa007301mg [Prunus persica]	1	1.03391e-07	95.57	QHPGPFS(1)PIILK	3	-0.18292	1	0.755	1.068	0.938	0.924	1.213	1.102	1.173	0.27314
Unigene77811_All	48	S	208 1311 minus strand Serine/threonine-protein kinase PBS1, putative [Ricinus communis] >gi|223529913|gb|EEF31842.1| Serine/threonine-protein kinase PBS1, putative [Ricinus communis]	1	0.00213808	60.55	VPS(1)PIKPEVQK	4	1.3396	2	0.996	1.078	1.057	1.111	0.924	0.833	0.916	0.34164
Unigene77813_All	61	T	215 514 PREDICTED: PTI1-like tyrosine-protein kinase 3-like isoform 1 [Solanum lycopersicum]	1	8.08011e-229	195.58	YQPHENEYLKT(1)PDHDTDGNQK	4	0.48561	10	0.997	1.096	1.056	0.971	0.938	0.942	0.905	0.028945
Unigene78129_All	163	T	1 804 PREDICTED: uncharacterized protein LOC100809228 [Glycine max]	1	0.0132536	48.998	T(1)T(1)LNDS(1)GR	2	2.2018	1
Unigene78129_All	162	T	1 804 PREDICTED: uncharacterized protein LOC100809228 [Glycine max]	1	0.0132536	48.998	T(1)T(1)LNDS(1)GR	2	2.2018	1
Unigene78129_All	167	S	1 804 PREDICTED: uncharacterized protein LOC100809228 [Glycine max]	1	0.0132536	48.998	T(1)T(1)LNDS(1)GR	2	2.2018	1
Unigene78531_All	77	S	88 1803 minus strand hypothetical protein PRUPE_ppa003383mg [Prunus persica]	1	8.94956e-26	106.11	KSGLGHTEDTEPHVAVS(1)PER	4	0.87093	1	1.086	1.112	1.276	0.877	0.846	0.803	0.727	0.0049407
Unigene78702_All	233	S	75 959 minus strand PREDICTED: phosphate transporter PHO1 homolog 9-like [Cucumis sativus]	1	0.0128068	40.88	AAS(1)LDVLDQVK	3	1.4827	1
Unigene79158_All	230	S	179 1489 minus strand thylakoid-bound ascorbate peroxidase [Nicotiana tabacum]	1	3.88348e-06	86.005	LPDAGPPS(1)PADHLR	3	0.22833	1	0.864	1.2	1.091	0.94	1.052	0.854	0.902	0.44352
Unigene79893_All	88	T	2 640 predicted protein [Populus trichocarpa] >gi|222842782|gb|EEE80329.1| predicted protein [Populus trichocarpa]	1	0.00409388	73.435	ILVPQT(1)PEK	2	3.273	1
Unigene800_All	52	S	85 417 predicted protein [Populus trichocarpa] >gi|222855603|gb|EEE93150.1| predicted protein [Populus trichocarpa]	1	0.0327713	42.336	GIS(1)PVHLK	3	0.73939	1
Unigene80449_All	7	T	480 665 minus strand amino acid transporter [Populus trichocarpa] >gi|222870754|gb|EEF07885.1| amino acid transporter [Populus trichocarpa]	1	0.00017788	106.67	TIGDIT(1)PK	2	0.57363	2	1.05	1.182	1.313	0.84	0.818	0.797	0.693	0.0053982
Unigene80631_All	16	T	269 1465 ribulose-1,5-bisphosphate carboxylase/oxygenase large subun (chloroplast) [Tectona grandis] >gi|438687612|emb|CCP47138.1| ribulose-1,5-bisphosphate carboxylase/oxygenase large subun (chloroplast) [Tectona grandis] >gi|438688296|emb|CCP47227.1| ribulose-1,5-bisphosphate carboxylase/oxygenase large subun (chloroplast) [Tectona grandis] >gi|438688420|emb|CCP47316.1| ribulose-1,5-bisphosphat…	1	6.43111e-22	126.09	T(1)GVGFQAGVK	3	-0.90208	5	0.921	1.015	1.053	1.012	0.99	1.009	1.007	0.83758
Unigene80631_All	41	T	269 1465 ribulose-1,5-bisphosphate carboxylase/oxygenase large subun (chloroplast) [Tectona grandis] >gi|438687612|emb|CCP47138.1| ribulose-1,5-bisphosphate carboxylase/oxygenase large subun (chloroplast) [Tectona grandis] >gi|438688296|emb|CCP47227.1| ribulose-1,5-bisphosphate carboxylase/oxygenase large subun (chloroplast) [Tectona grandis] >gi|438688420|emb|CCP47316.1| ribulose-1,5-bisphosphat…	1	6.34416e-44	148.28	DT(1)DILAAFR	2	0.070158	1	0.854	0.891	0.968	1.171	1.085	1.031	1.212	0.021241
Unigene84026_All	710	S	490 2691 cdk10/11, putative [Ricinus communis] >gi|223546039|gb|EEF47542.1| cdk10/11, putative [Ricinus communis]	1	0.00104902	61.962	MLKS(1)PDPLEEQR	3	1.4897	1	0.839	1.107	1.068	1	0.985	1	0.99	0.98106
Unigene85684_All	28	T	458 3559 minus strand autoinhibited calcium ATPase [Populus trichocarpa] >gi|222867285|gb|EEF04416.1| autoinhibited calcium ATPase [Populus trichocarpa]	1	0.00205131	90.15	KLVT(1)IVR	3	-1.6978	1	0.978	1.046	1.06	0.994	0.998	0.924	0.946	0.187961
Unigene85885_All	151	S	2909 3811 predicted protein [Populus trichocarpa] >gi|222873248|gb|EEF10379.1| predicted protein [Populus trichocarpa]	1	4.69253e-05	82.85	HFPMDLS(1)PPRR	4	0.51775	5	0.929	0.992	1.11	1.073	0.935	0.96	0.979	0.7791
Unigene85885_All	266	S	2909 3811 predicted protein [Populus trichocarpa] >gi|222873248|gb|EEF10379.1| predicted protein [Populus trichocarpa]	1	0.0322417	41.317	ERS(1)RS(1)PIR	2	0.68099	1	1.071	1.03	0.974	0.925	0.986	1.015	0.952	0.27056
Unigene85885_All	268	S	2909 3811 predicted protein [Populus trichocarpa] >gi|222873248|gb|EEF10379.1| predicted protein [Populus trichocarpa]	1	0.0322417	41.317	ERS(1)RS(1)PIR	2	0.68099	1	1.071	1.03	0.974	0.925	0.986	1.015	0.952	0.27056
Unigene85890_All	87	S	256 552 minus strand unknown [Lotus japonicus]	1	0.00198963	47.68	KVEGS(1)PPDGMEMK	3	1.6938	1
Unigene86144_All	249	S	3 770 minus strand PREDICTED: uncharacterized protein LOC101299528 [Fragaria vesca subsp. vesca]	1	0.00370522	53.946	GARS(1)PVDVHAR	3	0.94191	1	1.012	1.076	1.228	0.854	0.896	0.934	0.809	0.029043
Unigene86928_All	118	T	121 774 predicted protein [Populus trichocarpa] >gi|222841666|gb|EEE79213.1| predicted protein [Populus trichocarpa]	1	0.0238725	74.173	FDT(1)FIQR	2	0.83515	2	0.991	1.172	1.08	0.904	0.958	0.895	0.85	0.038583
Unigene8878_All	3	S	363 3209 minus strand PREDICTED: plasma membrane ATPase 4-like isoform 1 [Glycine max]	1	0.0210109	47.561	GIS(1)LEEIK	3	4.3764	1
Unigene92169_All	45	S	84 386 minus strand PREDICTED: transcription factor RF2b-like [Fragaria vesca subsp. vesca]	1	0.0121826	45.507	RAQS(1)EVQFR	3	0.1251	1
Unigene92284_All	44	S	2 325 minus strand transcription factor, putative [Ricinus communis] >gi|223538275|gb|EEF39884.1| transcription factor, putative [Ricinus communis]	1	0.0158325	55.806	MS(1)PKPLPR	3	-1.5077	2	0.977	1.116	1.156	1.026	0.865	0.86	0.847	0.096556
Unigene92511_All	11	S	342 413 CESA5 [Gossypium hirsutum]	1	0.00247238	81.525	LIAGS(1)HNR	3	-1.0528	1	1.126	1.189	1.21	0.821	0.85	0.804	0.702	0.000199247
Unigene92695_All	103	T	414 2075 minus strand amino acid transporter [Populus trichocarpa] >gi|222850898|gb|EEE88445.1| amino acid transporter [Populus trichocarpa]	1	8.31248e-16	117	RFT(1)PEILNAPVR	3	1.424	1	0.886	1.278	0.912	1.094	0.903	0.927	0.951	0.7768
Unigene94022_All	308	T	388 2049 minus strand hypothetical protein ARALYDRAFT_893642 [Arabidopsis lyrata subsp. lyrata] >gi|297334050|gb|EFH64468.1| hypothetical protein ARALYDRAFT_893642 [Arabidopsis lyrata subsp. lyrata]	1	0.00484851	66.004	LKT(1)LELQNK	3	-0.073035	1	0.86	0.811	0.929	1.225	1.098	1.078	1.308	0.0086993
Unigene95073_All	184	S	168 791 minus strand protein with unknown function [Ricinus communis] >gi|223527855|gb|EEF29950.1| protein with unknown function [Ricinus communis]	1	0.00141428	68.413	VAANMPQNLS(1)FR	2	-1.6774	2	0.899	1.147	1.106	0.854	1.021	0.973	0.904	0.34762
Unigene95220_All	245	T	184 2031 conserved hypothetical protein [Ricinus communis] >gi|223544404|gb|EEF45925.1| conserved hypothetical protein [Ricinus communis]	1	3.20314e-59	129.8	ISGVGFTDDNEIEPKT(1)PERPEK	4	-1.6235	1	0.91	0.969	1.071	1.04	1.025	0.985	1.034	0.51982
Unigene95220_All	113	S	184 2031 conserved hypothetical protein [Ricinus communis] >gi|223544404|gb|EEF45925.1| conserved hypothetical protein [Ricinus communis]	1	0.000536567	80.69	AVS(1)MPEMPIK	3	0.83431	3	1.046	1.148	1.182	0.919	0.831	0.873	0.777	0.0058205
Unigene96003_All	82	S	268 1941 minus strand Putative 2-3 biphosphoglycerate independant phosphoglycerate mutase [Vitis vinifera]	1	4.797e-264	201.6	AVGLPTEDDMGNS(1)EVGHNALGAGR	3	-0.090746	3	0.929	0.966	0.994	1.099	1.031	0.981	1.077	0.127845
Unigene96056_All	172	S	253 945 predicted protein [Populus trichocarpa] >gi|222861662|gb|EEE99204.1| predicted protein [Populus trichocarpa]	1	4.97432e-151	177.4	SEHAHGVLS(1)DDDSAIK	3	-0.05476	2	0.706	0.827	0.85	1.088	1.232	1.297	1.518	0.0058232
Unigene96143_All	77	S	1 1704 PREDICTED: WD repeat-containing protein 70-like [Vitis vinifera]	1	7.17077e-196	197.88	LDS(1)DEEEEEENR	2	0.095797	3	0.869	1.042	0.996	1.065	0.997	1.03	1.064	0.3285
Unigene96423_All	3	S	26 415 minus strand small heat-shock protein, putative [Ricinus communis] >gi|223546454|gb|EEF47954.1| small heat-shock protein, putative [Ricinus communis]	1	0.0269714	42.336	KVS(1)PIAK	3	0.16153	1	0.967	1.1	1.019	1.045	0.839	1.029	0.944	0.4873
Unigene9816_All	508	S	538 2070 predicted protein [Populus trichocarpa] >gi|222866999|gb|EEF04130.1| predicted protein [Populus trichocarpa]	1	0.000118379	75.535	AASNEPVLVS(1)PK	3	0.2562	1	1.011	1.075	1.153	0.971	0.918	0.873	0.853	0.031337
CL1078.Contig5_All	80	S	277 735 predicted protein [Populus trichocarpa] >gi|222847804|gb|EEE85351.1| predicted protein [Populus trichocarpa]	0.999999	0.0149468	61.962	GSGIIGDRGS(1)R	2	-1.0549	1	0.992	1.136	1.079	0.969	0.953	0.871	0.871	0.055676
CL1163.Contig25_All	493	S	216 2030 minus strand PREDICTED: uncharacterized protein LOC100246943 [Vitis vinifera]	0.999999	0	221.5	VHSDKDDVFS(1)DGEAEHSGSSK	5	0.05865	5	0.902	0.95	1.039	1.013	1.078	1.018	1.075	0.181923
CL1455.Contig3_All	1242	S	244 4584 conserved hypothetical protein [Ricinus communis] >gi|223544310|gb|EEF45831.1| conserved hypothetical protein [Ricinus communis]	0.999999	2.61875e-10	95.622	EVLLTQGHQS(1)NEGFAR	3	-0.21349	1	0.956	1.117	1.092	1.042	0.872	0.922	0.896	0.198417
CL1808.Contig4_All	22	S	1008 1601 calmodulin binding protein, putative [Ricinus communis] >gi|223535472|gb|EEF37141.1| calmodulin binding protein, putative [Ricinus communis]	0.999999	0.00694544	68.676	S(1)IIGGEISK	2	0.38557	1	1.082	1.126	1.263	0.815	0.88	0.835	0.729	0.0036613
CL20053.Contig2_All	225	S	171 1007 conserved hypothetical protein [Ricinus communis] >gi|223548414|gb|EEF49905.1| conserved hypothetical protein [Ricinus communis]	0.999999	3.40894e-09	66.075	SVPSKPDGAMEEEGS(1)AHLMK	5	-0.077101	1	1.005	0.908	0.863	1.108	1.026	1.089	1.161	0.040439
CL2495.Contig14_All	176	S	2 934 sugar transporter, putative [Ricinus communis] >gi|223540207|gb|EEF41781.1| sugar transporter, putative [Ricinus communis]	0.999999	4.0707e-11	99.044	LYGPEAGQS(1)WVAR	2	0.99731	2	1.073	1.168	1.141	0.917	0.771	0.931	0.774	0.0168986
CL27224.Contig22_All	707	S	1060 3213 minus strand hypothetical protein PRUPE_ppa002092mg [Prunus persica]	0.999999	9.95023e-07	97.797	TTGSDQGAS(1)PR	2	-1.1116	4	1.083	1.214	1.131	0.904	0.869	0.799	0.75	0.004318
CL27773.Contig2_All	219	S	152 913 stem-specific protein tsjt1, putative [Jatropha curcas]	0.999999	0.0013282	72.315	VDS(1)EGVICGSNFK	3	-0.89991	1
CL27919.Contig4_All	314	T	3 2345 minus strand conserved hypothetical protein [Ricinus communis] >gi|223539425|gb|EEF41015.1| conserved hypothetical protein [Ricinus communis]	0.999999	0.00135483	71.685	SSVNNPGVIGT(1)PK	3	-0.29495	1	0.931	1.114	1.018	1.272	0.751	0.913	0.959	0.71474
CL28460.Contig2_All	158	S	1 1230 hypothetical protein PRUPE_ppa001923mg [Prunus persica]	0.999999	0.000208397	80.585	GQLS(1)PGKPQATSHR	4	-0.15636	2	1.076	1.13	1.142	0.851	0.883	0.918	0.792	0.0012215
CL4768.Contig11_All	169	T	178 750 minus strand Vesicle-associated membrane protein, putative [Ricinus communis] >gi|223545436|gb|EEF46941.1| Vesicle-associated membrane protein, putative [Ricinus communis]	0.999999	0.000660698	78.985	TANMQGNT(1)FR	2	-0.471	3	1.028	1.055	1.073	0.927	0.968	0.948	0.901	0.0040801
CL5681.Contig1_All	4	S	114 260 minus strand unknown [Lotus japonicus]	0.999999	1.27947e-07	101.75	GHS(1)NVWNSHPK	4	-1.9527	5	0.977	1.093	1.066	0.876	1.091	0.897	0.913	0.28916
CL6169.Contig19_All	288	S	6 884 hypothetical protein VITISV_004512 [Vitis vinifera]	0.999999	5.37949e-06	86.557	GSNAT(0.001)VLKT(0.999)PENS(1)PK	3	0.82587	4	0.936	1.109	1.103	0.941	0.945	0.967	0.906	0.2321
CL6169.Contig23_All	430	T	149 1465 ran-binding protein, putative [Ricinus communis] >gi|223532400|gb|EEF34195.1| ran-binding protein, putative [Ricinus communis]	0.999999	1.06932e-60	142.54	GSNTTVLKT(1)PENS(1)PK	4	0.15788	7	0.98	1.144	1.047	0.939	0.908	0.984	0.893	0.091041
CL6461.Contig15_All	65	S	54 1445 minus strand hypothetical protein PRUPE_ppa003932mg [Prunus persica]	0.999999	9.26281e-33	94.059	VSGAANT(0.223)AGHS(0.777)RDLS(1)HHS(1)IRGEALK	5	1.4114	3	1.044	1.034	1.129	0.995	0.883	0.915	0.871	0.036923
CL7264.Contig4_All	79	S	124 1788 minus strand RecName: Full=2,3-bisphosphoglycerate-independent phosphoglycerate mutase; Short=BPG-independent PGAM; Short=Phosphoglyceromutase; AltName: Full=PGAM-I >gi|602426|gb|AAA86979.1| phosphoglyceromutase [Mesembryanthemum crystallinum]	0.999999	1.29239e-50	108.9	AHGNAVGLPTEDDMGNS(1)EVGHNALGAGR	4	-0.63543	2	0.902	1.194	1.057	1.009	0.893	0.946	0.903	0.33718
CL7334.Contig4_All	98	S	1846 2385 minus strand PREDICTED: 65-kDa microtubule-associated protein 1-like isoform 2 [Glycine max]	0.999999	1.41887e-143	170.27	KFGEQQNTEQETGFS(1)PR	3	0.49901	2	1.215	1.277	1.333	0.65	0.808	0.717	0.569	0.00114433
CL76.Contig10_All	1096	S	268 3804 minus strand calcium-binding EF hand family protein [Arabidopsis lyrata subsp. lyrata] >gi|297336290|gb|EFH66707.1| calcium-binding EF hand family protein [Arabidopsis lyrata subsp. lyrata]	0.999999	0.00163875	81.92	TFDRFDS(1)MR	3	-0.99206	1	0.981	0.973	1.138	1.092	0.94	0.876	0.94	0.48794
CL7666.Contig1_All	105	T	75 920 chloroplast chlorophyll A-B binding protein [Gossypium hirsutum]	0.999999	8.08193e-125	163.31	NSAGEIIGT(1)RT(1)EVADVK	4	0.058667	16	0.627	0.676	0.753	1.283	1.327	1.334	1.918	0.00027837
Unigene10394_All	283	S	1 888 leucine-rich repeat transmembrane protein kinase, putative [Ricinus communis] >gi|223526845|gb|EEF29059.1| leucine-rich repeat transmembrane protein kinase, putative [Ricinus communis]	0.999999	2.67321e-06	95.822	TTGTDQGAS(1)PR	2	0.8552	2	0.893	1.059	1.141	0.998	0.962	0.947	0.94	0.48446
Unigene19894_All	508	S	511 2043 predicted protein [Populus trichocarpa] >gi|222866999|gb|EEF04130.1| predicted protein [Populus trichocarpa]	0.999999	0.000301093	71.241	AASNEPLLVS(1)PK	3	-0.31415	1	0.933	1.08	1.042	0.991	0.958	0.996	0.964	0.48754
Unigene31195_All	27	S	1 381 unnamed protein product [Vitis vinifera]	0.999999	5.84759e-87	155.86	STSSTPALAS(1)PPPEAK	3	-0.068421	14	0.952	1.054	1.041	1.038	0.932	0.983	0.969	0.52224
Unigene34478_All	23	S	267 1052 minus strand phosphatidate cytidylyltransferase, putative [Ricinus communis] >gi|223542242|gb|EEF43784.1| phosphatidate cytidylyltransferase, putative [Ricinus communis]	0.999999	1.22063e-06	83.54	KRS(1)NEVIPEPSK	4	0.11479	4	0.884	1.02	0.9	1.031	1.103	1.062	1.14	0.054041
Unigene44602_All	22	T	132 389 Protein C6orf115, putative [Ricinus communis] >gi|223538164|gb|EEF39775.1| Protein C6orf115, putative [Ricinus communis]	0.999999	1.4438e-42	138.02	LGQIQT(1)DGSYK	3	0.22979	4	0.951	1.02	1.006	1.049	1.003	0.972	1.016	0.63844
Unigene67918_All	481	S	466 1932 protein binding protein, putative [Ricinus communis] >gi|223530186|gb|EEF32095.1| protein binding protein, putative [Ricinus communis]	0.999999	7.4299e-88	156.51	QSPQTTIQSHVQS(1)PR	3	0.44169	1	0.852	0.926	1.054	1.034	1.041	1.092	1.118	0.146955
Unigene68686_All	12	S	43 774 JHL05D22.3 [Jatropha curcas]	0.999999	7.08232e-22	124.12	DLTSPLLS(1)PR	2	1.4094	1	0.803	0.856	0.895	1.159	1.279	1.009	1.35	0.0173184
Unigene78907_All	27	S	1256 1786 minus strand PREDICTED: branched-chain-amino-acid aminotransferase-like protein 2 [Vitis vinifera]	0.999999	0.000933165	67.952	RNS(1)PNNLDSK	3	1.129	1	0.907	1.199	1.065	0.918	0.949	0.962	0.892	0.25912
Unigene93531_All	171	S	149 1354 arf gtpase-activating protein, putative [Ricinus communis] >gi|223532982|gb|EEF34748.1| arf gtpase-activating protein, putative [Ricinus communis]	0.999999	0.00401011	70.942	SELPPS(1)PK	3	0.11582	9	0.991	1.163	1.096	0.921	0.89	0.938	0.846	0.028181
CL12509.Contig1_All	25	S	111 206 predicted protein [Populus trichocarpa] >gi|222861021|gb|EEE98563.1| predicted protein [Populus trichocarpa]	0.999998	2.46663e-23	102.72	SFQEDEGDDPAAKS(1)DDEEDRR	4	-0.64562	1	0.96	1.072	0.938	1.045	1.034	0.951	1.02	0.70296
CL12756.Contig4_All	398	S	233 2215 minus strand molybdopterin biosynthesis protein, putative [Ricinus communis] >gi|223545009|gb|EEF46523.1| molybdopterin biosynthesis protein, putative [Ricinus communis]	0.999998	0.00468478	56.708	S(1)ANALLELPATGR	2	1.1821	1	0.867	0.78	0.957	0.908	1.266	1.222	1.304	0.099277
CL15904.Contig9_All	554	S	394 3273 PREDICTED: phototropin-2 [Vitis vinifera]	0.999998	1.64043e-71	154.49	NRLS(1)EQTEQQSAK	3	0.13219	9	0.924	1.007	0.983	1.067	1.019	1	1.059	0.146577
CL1664.Contig23_All	370	S	2149 4206 Microtubule-associated protein futsch, putative [Ricinus communis] >gi|223539362|gb|EEF40953.1| Microtubule-associated protein futsch, putative [Ricinus communis]	0.999998	5.55219e-193	193.85	HETIETETQKDES(1)PPK	4	1.4479	2	1.057	1.075	1.153	0.906	0.871	0.939	0.827	0.0052204
CL2245.Contig4_All	88	S	196 1047 minus strand PREDICTED: uncharacterized protein LOC100241227 [Vitis vinifera] >gi|297743200|emb|CBI36067.3| unnamed protein product [Vitis vinifera]	0.999998	4.22988e-194	181.05	GSNHEHDGYLS(1)DEPTAHTSANHR	4	0.65403	4	1.135	0.928	0.89	0.898	1.14	1.009	1.032	0.76678
CL2686.Contig11_All	194	S	2 592 minus strand 40S ribosomal protein S6A [Hevea brasiliensis]	0.999998	0.00054071	73.834	LS(0.001)AAS(0.999)KPS(1)VVA	2	2.4937	1	0.935	1.039	1.048	1.007	0.941	1.029	0.985	0.76756
CL27528.Contig6_All	149	S	1 882 conserved hypothetical protein [Ricinus communis] >gi|223550559|gb|EEF52046.1| conserved hypothetical protein [Ricinus communis]	0.999998	0	222.37	GRS(1)PVQSASGGSLEDHSVINSR	3	0.046978	4	0.901	1.113	1.064	1.032	0.941	0.95	0.95	0.53016
CL4035.Contig27_All	27	S	281 1360 Serine/threonine-protein kinase PBS1, putative [Ricinus communis] >gi|223545680|gb|EEF47184.1| Serine/threonine-protein kinase PBS1, putative [Ricinus communis]	0.999998	6.80089e-126	165.38	NS(1)AGNDGGYHTSETASK	3	-0.68097	1	0.968	1.011	1.201	0.809	0.956	1.054	0.886	0.29576
CL4165.Contig8_All	49	S	85 1539 S-adenosyl-L-homocystein hydrolase [Gossypium hirsutum]	0.999998	0.000610426	84.365	TEFGPS(1)QPFK	2	0.6331	1	1.052	1.017	1.053	0.918	1.034	0.926	0.922	0.10726
CL423.Contig103_All	50	S	6 2156 arsenite-resistance protein, putative [Ricinus communis] >gi|223539157|gb|EEF40752.1| arsenite-resistance protein, putative [Ricinus communis]	0.999998	0.000719057	73.927	NRS(1)PPPPLTR	3	0.71161	5	0.992	1.049	1.086	0.962	0.827	1.085	0.919	0.33942
CL4354.Contig15_All	119	S	336 1982 unnamed protein product [Vitis vinifera]	0.999998	0.00448545	69.979	SSSPQPLPLPS(1)PR	2	-0.48672	1	0.898	1.136	0.924	1.03	0.91	1.104	1.029	0.7553
CL61.Contig8_All	318	S	175 2322 minus strand hypothetical protein PRUPE_ppa002015mg [Prunus persica]	0.999998	1.37984e-181	187.79	KMPS(1)AEQEALSQSEYQR	3	0.0075731	4	0.878	0.912	1.02	1.022	1.092	1.076	1.135	0.059576
CL6169.Contig9_All	433	T	132 1457 minus strand ran-binding protein, putative [Ricinus communis] >gi|223532400|gb|EEF34195.1| ran-binding protein, putative [Ricinus communis]	0.999998	5.89395e-133	173.98	GNNSTVLKT(1)PENSPK	4	-0.83553	7	1.005	1.058	1.14	0.928	0.952	0.916	0.873	0.024536
CL633.Contig6_All	200	S	274 2574 unnamed protein product [Vitis vinifera]	0.999998	1.95892e-07	88.768	GS(1)PHVILAASDK	3	-0.049579	1	1	1.109	1.127	0.939	0.892	0.932	0.854	0.0182829
CL76.Contig10_All	851	S	268 3804 minus strand calcium-binding EF hand family protein [Arabidopsis lyrata subsp. lyrata] >gi|297336290|gb|EFH66707.1| calcium-binding EF hand family protein [Arabidopsis lyrata subsp. lyrata]	0.999998	2.15607e-10	95.57	GTSSGVDGS(1)PHAK	3	-0.41452	6	0.957	1.113	1.163	0.932	0.896	0.939	0.856	0.066278
Unigene27448_All	97	S	254 1360 Heterogeneous nuclear ribonucleoprotein 27C, putative [Ricinus communis] >gi|223528341|gb|EEF30383.1| Heterogeneous nuclear ribonucleoprotein 27C, putative [Ricinus communis]	0.999998	1.79092e-30	129.05	STSGIQGS(1)PGPGR	2	-1.0032	2	1.008	1.146	1.1	0.954	0.881	0.912	0.844	0.0190571
Unigene45859_All	23	S	75 227 minus strand predicted protein [Populus trichocarpa] >gi|222852030|gb|EEE89577.1| predicted protein [Populus trichocarpa]	0.999998	2.39924e-112	152.5	YAS(1)DDDEDSQSPYPSLHSTNR	3	-0.7311	1	0.83	0.863	1.028	0.985	1.146	1.149	1.205	0.085862
Unigene71303_All	260	S	155 1417 minus strand predicted protein [Populus trichocarpa] >gi|222850790|gb|EEE88337.1| predicted protein [Populus trichocarpa]	0.999998	0.00156002	74.133	FS(1)LGPNVSPR	2	-0.86073	1	0.926	0.891	1.138	1.093	0.93	1.021	1.03	0.72726
Unigene78552_All	180	T	196 966 minus strand light-harvesting complex II protein Lhcb6 [Populus trichocarpa] >gi|222840592|gb|EEE78139.1| light-harvesting complex II protein Lhcb6 [Populus trichocarpa]	0.999998	2.77908e-164	182.72	T(1)AENFANATGEQGYPGGK	3	1.062	1	0.892	0.957	1.025	1.034	1.105	0.987	1.088	0.177858
Unigene78857_All	570	S	192 1934 oligopeptide transporter, putative [Ricinus communis] >gi|223536268|gb|EEF37920.1| oligopeptide transporter, putative [Ricinus communis]	0.999998	3.67744e-15	117.08	QAPETEIS(1)IKK	4	0.6033	3	1.102	1.213	1.152	0.872	0.85	0.811	0.731	0.00085601
CL20107.Contig3_All	71	S	142 3255 minus strand putative low density lipoprotein B-like protein [Corchorus olitorius]	0.999997	2.78893e-15	99.044	SLSASALEPPS(1)PKR	3	0.86214	6	0.942	1.129	1.096	0.98	0.948	0.905	0.895	0.146981
CL2245.Contig8_All	78	S	3 1022 PREDICTED: uncharacterized protein LOC100241227 [Vitis vinifera] >gi|297743200|emb|CBI36067.3| unnamed protein product [Vitis vinifera]	0.999997	3.51286e-264	197	DSNHEPDGYLS(1)DEPTAHTSANPR	3	0.27154	2	0.981	0.962	1.199	0.839	0.931	1.088	0.91	0.4076
CL24625.Contig8_All	195	T	83 1285 minus strand protein transporter, putative [Ricinus communis] >gi|223540798|gb|EEF42358.1| protein transporter, putative [Ricinus communis]	0.999997	1.27352e-06	90.385	DNESLAPIFT(1)PPR	2	0.30539	1	0.995	0.977	1.089	1.021	1.026	0.892	0.96	0.50462
CL27732.Contig1_All	153	S	30 2690 PREDICTED: uncharacterized protein LOC100264483 [Vitis vinifera]	0.999997	3.82255e-60	137.64	KS(1)EELQNPASAPHSK	3	1.4299	4	0.954	1.031	1.03	1.005	1.023	0.957	0.99	0.7796
CL27952.Contig10_All	38	S	298 1581 Vacuolar cation/proton exchanger 1a, putative [Ricinus communis] >gi|223532489|gb|EEF34279.1| Vacuolar cation/proton exchanger 1a, putative [Ricinus communis]	0.999997	0.000631372	96.229	S(1)DLTLVSK	2	-0.15813	4	1.002	1.097	1.077	0.961	0.898	0.964	0.889	0.031019
CL28275.Contig6_All	466	S	2681 5476 minus strand RNA-binding protein, putative [Ricinus communis] >gi|223550206|gb|EEF51693.1| RNA-binding protein, putative [Ricinus communis]	0.999997	4.23175e-06	87.388	SSTVPINLAS(1)PAR	2	-0.99088	1	1.041	1.146	1.373	0.795	0.775	0.87	0.685	0.0135626
CL5801.Contig14_All	133	S	4 624 minus strand predicted protein [Populus trichocarpa] >gi|222847292|gb|EEE84839.1| predicted protein [Populus trichocarpa]	0.999997	0.00153385	87.184	VTSADLS(1)PK	3	-0.57859	6	0.876	0.993	1.001	1.014	1.048	1.067	1.09	0.126344
CL6257.Contig2_All	76	S	459 3704 unnamed protein product [Vitis vinifera]	0.999997	0.00155898	67.645	VS(1)AQFLPPDGSR	2	-0.47644	1	1.127	1.036	0.99	0.977	0.843	1.028	0.903	0.21542
CL6529.Contig20_All	295	S	319 6654 PREDICTED: uncharacterized protein LOC100266068 [Vitis vinifera]	0.999997	1.79249e-22	116.04	GSVALS(1)PEHHIGGR	4	-0.0066286	7	0.935	1.143	1.017	1.025	0.87	1.009	0.938	0.46596
Unigene2678_All	14	S	66 299 minus strand PREDICTED: protein transport protein Sec61 subunit beta [Glycine max] >gi|356506563|ref|XP_003522049.1| PREDICTED: protein transport protein Sec61 subunit beta-like [Glycine max] >gi|255630067|gb|ACU15387.1| unknown [Glycine max]	0.999997	0.00476781	66.393	GSAAAAAS(1)LR	2	-0.64389	2	1.077	1.213	1.189	0.913	0.838	0.77	0.725	0.0062398
Unigene29312_All	108	S	57 410 acidic ribosomal protein P3 [Corchorus olitorius]	0.999997	2.91918e-16	100.85	KEEKEES(1)DDDMGFSLFD	4	-1.48	3	0.938	1.057	0.947	1.013	1.108	0.937	1.039	0.57348
Unigene29342_All	126	S	512 3649 precursor of carboxylase p-protein 1, glycine decarboxylase complex [Populus trichocarpa] >gi|222854538|gb|EEE92085.1| precursor of carboxylase p-protein 1, glycine decarboxylase complex [Populus trichocarpa]	0.999997	0.0108552	78.342	IDS(1)MEFSK	2	-0.69362	2	0.854	0.949	1.058	1.088	1.085	0.967	1.098	0.26154
Unigene58288_All	51	S	436 2028 homeobox protein, putative [Ricinus communis] >gi|223536541|gb|EEF38187.1| homeobox protein, putative [Ricinus communis]	0.999997	4.80779e-19	93.596	SGSENHEGIS(1)GDDDQDPRPNKK	4	0.74185	2	0.992	1.29	1.171	0.738	0.818	0.992	0.738	0.057499
Unigene87368_All	92	S	80 604 PREDICTED: uncharacterized protein LOC100252409 [Vitis vinifera]	0.999997	5.10205e-05	83.423	RHS(1)ADFMETPHFLR	3	0.069559	6	0.984	1.119	1.113	0.934	0.883	0.966	0.865	0.044098
CL2686.Contig11_All	185	S	2 592 minus strand 40S ribosomal protein S6A [Hevea brasiliensis]	0.999996	0.00157551	61.11	S(1)KLS(0.999)AAS(0.001)K	3	-1.0512	1	1.006	1.067	1.138	0.979	0.869	0.94	0.868	0.047395
CL2686.Contig12_All	237	S	108 854 minus strand 40S ribosomal protein S6A [Hevea brasiliensis]	0.999996	0.000591164	74.657	S(1)KLS(0.999)AAS(0.001)K	3	-1.0512	2	1.01	1.072	1.132	0.965	0.883	0.937	0.867	0.027299
CL28179.Contig18_All	60	S	22 1509 minus strand unnamed protein product [Vitis vinifera]	0.999996	2.27686e-06	104.24	VSSFVYS(1)PGR	2	0.6309	2	1.143	1.148	1.323	0.805	0.819	0.763	0.66	0.0014193
Unigene1554_All	482	S	146 1744 PREDICTED: protein IQ-DOMAIN 31 [Vitis vinifera] >gi|296086414|emb|CBI32003.3| unnamed protein product [Vitis vinifera]	0.999996	1.73036e-109	158.83	RHS(1)LPSSTNNNTGSLSSR	3	0.16466	1	0.94	1.351	1.072	0.826	0.927	0.883	0.784	0.103824
CL10031.Contig58_All	97	S	1575 2054 minus strand hypothetical protein PRUPE_ppa002910mg [Prunus persica]	0.999995	0.00128756	60.55	SAEQPKPVS(1)PK	4	1.6039	2	1.063	1.064	1.142	0.864	0.903	0.964	0.835	0.0104833
CL18412.Contig1_All	223	S	65 1651 minus strand predicted protein [Populus trichocarpa] >gi|222839082|gb|EEE77433.1| predicted protein [Populus trichocarpa]	0.999995	0.00311244	73.435	TFIDAS(1)AAK	2	2.217	1	0.99	1.107	0.967	1.018	0.962	0.956	0.958	0.42218
CL2437.Contig48_All	186	S	1072 2322 minus strand predicted protein [Populus trichocarpa] >gi|222839206|gb|EEE77557.1| predicted protein [Populus trichocarpa]	0.999995	0.00815604	81.017	ASFIPS(1)PR	2	0.3208	1	0.873	0.928	1.026	1.02	1.124	1.028	1.122	0.108196
CL24849.Contig5_All	103	S	67 486 eukaryotic translation initiation factor 5A [Gossypium hirsutum]	0.999995	3.08284e-13	122.33	LPTDES(1)LLK	2	-0.1899	1	1.064	1.146	1.048	0.953	0.893	0.897	0.842	0.0077552
CL401.Contig6_All	286	S	773 1795 DNA binding protein, putative [Ricinus communis] >gi|223549693|gb|EEF51181.1| DNA binding protein, putative [Ricinus communis]	0.999995	0.00450319	64.121	QLAS(1)PQGSK	3	0.90318	1	0.967	1.161	1.13	0.904	0.848	0.991	0.842	0.078537
CL5743.Contig17_All	167	S	110 1162 PREDICTED: uncharacterized protein At5g39570 [Vitis vinifera]	0.999995	2.96641e-34	117.38	KPAYEHS(1)HHQDFGSGYGR	5	-0.69004	3	0.942	1.034	1.076	0.978	0.955	1.015	0.966	0.48218
Unigene8356_All	632	S	566 2509 heat shock protein 70 [Gossypium hirsutum]	0.999995	6.19385e-120	145.79	MYQGAGADMGGGMDDDS(1)PPAGGSGAGPK	3	-0.48009	28	0.954	1.112	1.031	0.945	1.001	0.957	0.937	0.2557
CL11952.Contig7_All	396	S	462 2204 PREDICTED: peptidyl-prolyl cis-trans isomerase-like 4-like [Vitis vinifera]	0.999994	4.26744e-123	172.96	YEMVFDGDTPES(1)PR	2	-0.8365	3	0.877	1.151	1.124	0.963	0.964	0.92	0.903	0.34398
CL13436.Contig9_All	356	S	51 1433 hypothetical protein PRUPE_ppa005429mg [Prunus persica]	0.999994	1.53989e-28	111.66	GTSSDPNSNIGLS(1)PK	3	-0.24729	3	0.965	1.008	1.029	0.959	0.998	1.043	0.999	0.97812
CL28321.Contig21_All	36	S	1 1062 predicted protein [Populus trichocarpa] >gi|222867548|gb|EEF04679.1| predicted protein [Populus trichocarpa]	0.999994	3.29103e-53	147.09	QSTIQTEQVS(1)PK	2	-0.50405	3	0.807	0.932	0.999	1.051	1.049	1.161	1.191	0.06726
CL7855.Contig2_All	501	S	260 4279 predicted protein [Populus trichocarpa] >gi|222857583|gb|EEE95130.1| predicted protein [Populus trichocarpa]	0.999994	9.29261e-05	78.354	RHES(1)FNVGPSSLGGTR	3	0.98226	1	0.894	1.1	1.027	0.999	1.044	0.937	0.986	0.88066
Unigene37063_All	85	S	3 569 unnamed protein product [Vitis vinifera]	0.999994	5.29118e-06	82.349	DKVTDGAPNS(1)PK	4	0.10813	2	1.077	1.163	1.224	0.85	0.868	0.818	0.732	0.00163538
Unigene57224_All	31	S	356 1114 minus strand similar to hedgehog protein [Cyanidioschyzon merolae strain 10D]	0.999994	0.0147189	67.704	ASPLPS(1)PR	2	0.91322	1	0.884	1.119	1.225	0.912	0.889	0.972	0.859	0.22786
Unigene97033_All	241	S	157 930 ATP synthase subunit d, putative [Ricinus communis] >gi|223537719|gb|EEF39340.1| ATP synthase subunit d, putative [Ricinus communis]	0.999994	0.000403522	70.134	NS(1)PHNLLSAGR	3	0.020302	2	0.841	1.071	0.975	1.092	0.944	1.077	1.078	0.40634
CL1103.Contig8_All	78	S	3 2159 minus strand PREDICTED: uncharacterized protein LOC100815261 [Glycine max]	0.999993	0.000880054	63.062	RES(1)GVNHSTSR	3	0.4621	1	1.03	1.085	1.048	0.804	0.928	1.105	0.897	0.27766
CL114.Contig21_All	380	S	83 2107 minus strand rhamnose synthase [Gossypium hirsutum]	0.999993	0.00211037	82.279	HS(1)LPSQK	3	-0.61097	2	1.043	1.167	1.106	0.884	0.99	0.811	0.81	0.032238
CL21473.Contig3_All	129	S	77 2791 minus strand PREDICTED: uncharacterized protein LOC100249524 [Vitis vinifera]	0.999993	0.00331131	85.666	GSPFS(1)PR	2	1.0222	1	0.969	1.03	1.11	0.848	0.934	1.11	0.93	0.43058
CL27732.Contig8_All	597	T	810 2666 PREDICTED: uncharacterized protein LOC100264483 [Vitis vinifera]	0.999993	1.04853e-76	135.47	VSNEEPPEEVKT(1)DEEVEGDENSK	4	-1.3507	1	0.837	1.028	1.036	1.052	1.027	1.02	1.068	0.42142
CL27781.Contig1_All	30	S	2 190 PREDICTED: RPM1-interacting protein 4 [Glycine max] >gi|255626713|gb|ACU13701.1| unknown [Glycine max]	0.999993	0.000692361	62.357	KTGGQPES(1)PAK	4	-0.76482	2	1.021	1.166	1.266	0.919	0.823	0.806	0.738	0.0156237
CL7484.Contig8_All	129	S	111 539 PREDICTED: pleckstrin homology domain-containing protein 1-like [Solanum lycopersicum]	0.999993	0.0184236	56.916	SIVQHS(1)R	3	0.0532	1	0.993	1.105	0.971	0.978	0.987	0.966	0.955	0.38576
CL7953.Contig1_All	577	S	3 3314 minus strand predicted protein [Populus trichocarpa] >gi|222848600|gb|EEE86147.1| predicted protein [Populus trichocarpa]	0.999993	0.000109151	75.764	VIESSLIQS(1)PPK	3	1.8223	2	0.911	1.032	1.019	1.097	1.043	0.899	1.026	0.75754
Unigene108412_All	168	S	28 627 minus strand Chromatin remodelling complex ATPase chain isw-1, putative [Ricinus communis] >gi|223541656|gb|EEF43205.1| Chromatin remodelling complex ATPase chain isw-1, putative [Ricinus communis]	0.999993	0.000876372	59.673	TIDPIQQGS(1)PGK	3	-0.56206	2	1.033	1.051	1.203	0.967	0.775	0.971	0.825	0.092837
Unigene58541_All	127	S	54 551 Zinc finger CCCH domain-containing protein 17	0.999993	0.000394281	76.301	GRHS(1)PGKPQTSSQGR	4	-0.22828	7	1.021	1.014	1.065	0.978	1.008	0.914	0.935	0.10916
Unigene87368_All	84	S	80 604 PREDICTED: uncharacterized protein LOC100252409 [Vitis vinifera]	0.999993	1.28692e-06	114.51	LLATVS(1)PR	2	-0.50073	1	0.855	0.851	1.097	0.985	1.065	1.148	1.141	0.22168
CL24973.Contig5_All	671	S	1 4086 eukaryotic translation initiation factor 3 subunit, putative [Ricinus communis] >gi|223537439|gb|EEF39067.1| eukaryotic translation initiation factor 3 subunit, putative [Ricinus communis]	0.999992	3.10365e-35	136.39	HHPENSEGS(1)PK	3	-0.00018623	2	0.925	0.956	1.11	0.967	1.044	0.999	1.006	0.88822
CL4916.Contig7_All	155	S	153 623 minus strand predicted protein [Populus trichocarpa] >gi|222857698|gb|EEE95245.1| predicted protein [Populus trichocarpa]	0.999992	0.0153507	76.221	SVPLS(1)PR	2	1.5452	1	0.892	0.943	0.96	1.052	1.043	1.11	1.147	0.0096799
CL7953.Contig1_All	1040	S	3 3314 minus strand predicted protein [Populus trichocarpa] >gi|222848600|gb|EEE86147.1| predicted protein [Populus trichocarpa]	0.999992	7.70386e-87	142.32	AIGLDDSSVVEHS(1)PERPQPVK	3	1.5408	2	0.929	1.257	1.043	1.028	0.82	0.924	0.858	0.2457
Unigene80631_All	337	T	269 1465 ribulose-1,5-bisphosphate carboxylase/oxygenase large subun (chloroplast) [Tectona grandis] >gi|438687612|emb|CCP47138.1| ribulose-1,5-bisphosphate carboxylase/oxygenase large subun (chloroplast) [Tectona grandis] >gi|438688296|emb|CCP47227.1| ribulose-1,5-bisphosphate carboxylase/oxygenase large subun (chloroplast) [Tectona grandis] >gi|438688420|emb|CCP47316.1| ribulose-1,5-bisphosphat…	0.999992	0.000767266	72.359	MSGGDHIHAGT(1)VVGK	3	0.25383	5	0.932	1.097	1.065	1	0.921	0.985	0.939	0.33948
CL15210.Contig8_All	312	S	211 1896 conserved hypothetical protein [Ricinus communis] >gi|223539950|gb|EEF41528.1| conserved hypothetical protein [Ricinus communis]	0.999991	0.00297428	78.098	RYS(1)FASR	3	0.056644	2	0.861	1.047	0.995	1.081	0.987	1.03	1.067	0.35116
CL184.Contig4_All	150	S	126 884 RecName: Full=Probable sucrose-phosphate synthase 1; AltName: Full=UDP-glucose-fructose-phosphate glucosyltransferase 1 >gi|2588888|dbj|BAA23213.1| sucrose-phosphate synthase [Citrus unshiu]	0.999991	7.03005e-21	109.5	INS(1)VDAMETWASQQK	3	-0.43243	2	0.835	0.889	0.883	1.207	1.062	1.124	1.301	0.0033419
CL259.Contig32_All	95	S	3 980 minus strand arf gtpase-activating protein, putative [Ricinus communis] >gi|223532982|gb|EEF34748.1| arf gtpase-activating protein, putative [Ricinus communis]	0.999991	8.63757e-05	55.705	GSSLDGQEKPELPPS(1)PK	3	-1.0417	1
CL27904.Contig4_All	398	S	306 2585 predicted protein [Populus trichocarpa] >gi|222838240|gb|EEE76605.1| predicted protein [Populus trichocarpa]	0.999991	1.72215e-13	107.82	IS(1)LEGSTPAAVYK	2	0.60896	2	1.356	1.156	1.079	0.853	0.743	0.812	0.671	0.0073204
CL7660.Contig4_All	38	S	164 943 predicted protein [Populus trichocarpa] >gi|222867958|gb|EEF05089.1| predicted protein [Populus trichocarpa]	0.999991	5.79568e-35	118.96	RQS(1)PPPSDHPNHPIQR	3	-0.24534	5	1.021	1.18	1.125	0.995	0.818	0.861	0.804	0.038638
CL8448.Contig1_All	295	S	193 1860 hypothetical protein PRUPE_ppa026488mg [Prunus persica]	0.999991	6.81703e-12	115.06	QVGSMPGS(1)PK	2	-2.5197	3	1.031	1.137	1.194	0.823	0.868	0.947	0.785	0.0151437
Unigene24289_All	27	S	178 393 minus strand conserved hypothetical protein [Ricinus communis] >gi|223525994|gb|EEF28375.1| conserved hypothetical protein [Ricinus communis]	0.999991	0.00147175	108.57	LS(1)LPDSR	2	2.3776	3	1.138	1.236	1.316	0.792	0.7	0.819	0.626	0.0018174
CL15904.Contig10_All	121	S	499 3381 serine/threonine protein kinase, putative [Ricinus communis] >gi|223546484|gb|EEF47983.1| serine/threonine protein kinase, putative [Ricinus communis]	0.99999	4.15256e-18	94.275	QSGEGNPDKNS(1)LDKLPVGSAR	3	0.89589	4	0.892	0.91	1.024	1.07	1.101	1.004	1.123	0.08228
CL21473.Contig3_All	139	S	77 2791 minus strand PREDICTED: uncharacterized protein LOC100249524 [Vitis vinifera]	0.99999	6.05905e-08	102.64	RAS(1)PEPFTPDK	3	0.92786	4	0.994	1.072	1.115	0.941	0.939	0.938	0.886	0.070642
CL25441.Contig30_All	392	S	154 3420 conserved hypothetical protein [Ricinus communis] >gi|223543945|gb|EEF45471.1| conserved hypothetical protein [Ricinus communis]	0.99999	6.51624e-250	205.21	SSVAS(1)PDGSSSTLSAGK	2	0.94778	1	1.173	1.127	1.145	0.863	0.805	0.887	0.742	0.00065581
CL3633.Contig13_All	260	S	1636 2517 PREDICTED: uncharacterized protein LOC101305569 [Fragaria vesca subsp. vesca]	0.99999	0.00226598	65.265	LRS(1)VDEGHNNSNR	3	-0.18925	1	0.929	1.207	1.121	0.875	0.958	0.911	0.842	0.113417
CL5294.Contig9_All	249	S	161 1300 PREDICTED: E3 ubiquitin-protein ligase RHF2A [Vitis vinifera] >gi|296084011|emb|CBI24399.3| unnamed protein product [Vitis vinifera]	0.99999	2.59769e-05	67.136	S(1)PNQSPNSHDR	2	-0.96954	3	0.902	1.066	0.835	1.06	1.156	0.982	1.141	0.192361
CL695.Contig6_All	114	S	101 1603 PREDICTED: uncharacterized protein LOC100259114 [Vitis vinifera] >gi|302141832|emb|CBI19035.3| unnamed protein product [Vitis vinifera]	0.99999	4.43094e-60	137.61	NVSTITEGAES(1)PKGR	4	-2.0069	1	0.904	1.009	0.947	1.077	0.991	1.072	1.098	0.088216
Unigene14446_All	271	S	167 1000 aquaporin PIP2;4 [Gossypium hirsutum]	0.99999	9.71083e-06	84.195	ALGS(1)FRS(1)NPTN	2	-0.91222	4	0.996	1.135	1.148	0.951	0.844	0.926	0.83	0.033103
Unigene73614_All	45	S	137 535 PREDICTED: general transcription factor IIE subunit 2-like [Cucumis sativus] >gi|449499921|ref|XP_004160955.1| PREDICTED: general transcription factor IIE subunit 2-like [Cucumis sativus]	0.99999	3.2267e-06	88.311	SAPAAAS(1)PLPNAR	2	1.1128	1	0.948	1.159	1.127	0.995	1.018	0.753	0.855	0.23456
CL13875.Contig2_All	308	S	241 2781 minus strand PREDICTED: uncharacterized protein LOC100244427 [Vitis vinifera]	0.999989	8.56167e-08	110.08	TSFSVPS(1)PR	2	0.25578	9	0.886	0.947	0.963	1.081	1.052	1.071	1.146	0.0068426
CL4354.Contig15_All	50	S	336 1982 unnamed protein product [Vitis vinifera]	0.999989	0.00409666	57.414	S(0.014)LQS(0.986)APPS(1)FK	2	1.9802	5	0.978	1.099	0.985	1.005	0.904	1.029	0.96	0.49192
CL5536.Contig1_All	12	S	192 1625 PREDICTED: protein AUXIN RESPONSE 4 [Vitis vinifera]	0.999989	0.0018398	69.331	AIITEEVEPES(1)PPK	3	1.6069	1	0.956	1.221	1.102	0.868	0.964	0.889	0.83	0.078585
CL2039.Contig40_All	13	S	1311 1568 PREDICTED: uncharacterized protein KIAA0930 homolog [Vitis vinifera] >gi|302142167|emb|CBI19370.3| unnamed protein product [Vitis vinifera]	0.999988	3.60517e-53	146.81	QDSGPFS(1)PIILK	2	-1.3621	2	0.968	1.018	1.218	0.909	0.97	0.916	0.872	0.143355
CL11123.Contig1_All	9	T	2 91 PREDICTED: uncharacterized membrane protein C24H6.13 isoform 2 [Vitis vinifera]	0.999987	0.0113701	51.979	RNT(1)PVPSK	3	-1.5554	4	0.969	1.07	1.076	0.967	0.947	0.97	0.926	0.094739
CL17302.Contig6_All	134	S	106 1881 unnamed protein product [Vitis vinifera]	0.999987	3.81944e-10	96.379	DLKS(1)PVPQESSIDK	3	1.0762	2	0.962	1.07	1.028	0.991	0.975	0.974	0.961	0.28292
CL4099.Contig6_All	436	S	430 3087 minus strand PREDICTED: la-related protein 1-like [Glycine max]	0.999987	2.96712e-05	83.423	FDHAS(1)PEENPTAVMYK	3	-4.0728	2	0.903	1.028	1.096	1.064	0.953	0.956	0.982	0.82304
CL4903.Contig4_All	442	T	123 1697 minus strand unknown [Populus trichocarpa]	0.999987	5.62071e-07	101.53	FSSQIAT(1)AVQK	2	-0.11082	2	0.889	0.987	0.945	1.072	1.089	1.017	1.127	0.031101
CL6735.Contig3_All	23	S	1000 1263 minus strand PREDICTED: V-type proton ATPase subunit d2-like [Cucumis sativus] >gi|449518539|ref|XP_004166299.1| PREDICTED: V-type proton ATPase subunit d2-like [Cucumis sativus]	0.999987	3.81469e-42	138.91	LSYGES(1)QMLDK	2	0.73369	1	0.963	0.923	1.032	0.974	1.027	1.08	1.056	0.28424
CL9922.Contig9_All	440	T	129 2978 cell division control protein, putative [Ricinus communis] >gi|223538777|gb|EEF40377.1| cell division control protein, putative [Ricinus communis]	0.999987	0.000980554	89.747	DGSSFGLT(1)PK	2	-0.69818	3	1.028	1.106	1.123	0.977	0.902	0.864	0.842	0.0188634
Unigene24257_All	60	S	159 974 predicted protein [Populus trichocarpa] >gi|222854274|gb|EEE91821.1| predicted protein [Populus trichocarpa]	0.999987	0.000589672	98.105	S(1)INFSTFK	2	-1.1618	1	0.839	0.861	1.007	1.092	1.149	1.053	1.217	0.033255
Unigene41970_All	28	T	169 1350 kinesin light chain, putative [Ricinus communis] >gi|223541850|gb|EEF43396.1| kinesin light chain, putative [Ricinus communis]	0.999987	3.79133e-50	130.05	ITVSEPPSQNPPRT(1)PNK	3	0.47327	4	1.087	1.186	1.26	0.786	0.861	0.819	0.698	0.0020566
Unigene70990_All	90	T	148 588 minus strand unknown [Lotus japonicus]	0.999987	3.00752e-15	103.4	IIGAT(1)NPAESAPGTIR	2	-0.17357	1	0.898	1.056	0.972	0.979	1.074	1.021	1.051	0.39926
CL15809.Contig2_All	53	S	3 1019 PREDICTED: large subunit GTPase 1 homolog [Vitis vinifera]	0.999986	0.0129418	69.721	SSIIQS(1)PR	2	0.79192	1	0.909	0.897	1.04	0.978	1.066	1.11	1.108	0.160344
CL18.Contig22_All	154	S	155 2320 PREDICTED: mechanosensitive ion channel protein 8-like [Cucumis sativus]	0.999986	6.00571e-13	117.2	GVS(1)FDNSPLR	2	-0.56963	1	0.901	0.839	0.835	1.21	1.085	1.13	1.33	0.0020988
CL27038.Contig21_All	147	T	576 3521 hypothetical protein PRUPE_ppa000783mg [Prunus persica]	0.999986	0.000606979	73.834	ITPFGEPPT(1)PR	2	2.25	2	1.027	1.117	1.192	0.788	0.964	0.912	0.799	0.037542
CL607.Contig2_All	167	S	3 821 PREDICTED: retinoblastoma-related protein-like [Cucumis sativus]	0.999986	1.45674e-06	87.088	VTSFPSLPDMS(1)PMK	3	-1.1006	1	0.893	1.265	1.235	0.854	0.853	0.9	0.768	0.15722
CL8994.Contig6_All	379	S	118 1896 protein binding protein, putative [Ricinus communis] >gi|223542317|gb|EEF43859.1| protein binding protein, putative [Ricinus communis]	0.999986	0.00464943	58.246	S(1)VDVFPSAAAVPPR	2	-0.40893	1	1.026	1.239	0.806	1.178	0.8	0.951	0.954	0.80294
Unigene33970_All	517	S	245 2260 Poly(rC)-binding protein, putative [Ricinus communis] >gi|223550715|gb|EEF52201.1| Poly(rC)-binding protein, putative [Ricinus communis]	0.999986	0.0011648	54.44	EFS(1)PPGLGSFHR	3	-0.83041	3	0.909	1.13	1.12	1.088	0.771	0.982	0.899	0.42144
CL1054.Contig3_All	106	S	205 1905 minus strand Mitogen-activated protein kinase kinase kinase, putative [Ricinus communis] >gi|223546919|gb|EEF48416.1| Mitogen-activated protein kinase kinase kinase, putative [Ricinus communis]	0.999985	8.31533e-11	106.42	LHS(1)HKEETAQVK	4	-0.36375	1	0.984	1.135	1.163	0.916	0.916	0.886	0.828	0.025119
CL15904.Contig10_All	112	S	499 3381 serine/threonine protein kinase, putative [Ricinus communis] >gi|223546484|gb|EEF47983.1| serine/threonine protein kinase, putative [Ricinus communis]	0.999985	0.000395025	50.2	QS(1)GEGNPDKNS(0.999)LDKLPVGS(0.002)AR	4	-0.68287	2	0.864	0.898	0.967	1.098	1.103	1.069	1.198	0.0061799
CL16760.Contig3_All	76	S	256 522 calcium-dependent protein kinase 6 [Hevea brasiliensis]	0.999985	0.00349909	66.393	SFPPPS(1)PAK	3	-0.46126	10	1	1.131	1.094	0.972	0.863	0.939	0.86	0.041863
CL2303.Contig5_All	166	S	206 928 clathrin assembly protein, putative [Ricinus communis] >gi|223545449|gb|EEF46954.1| clathrin assembly protein, putative [Ricinus communis]	0.999985	4.20722e-33	111.65	KSGGGSGAGGS(1)NHGSGDDR	3	0.1965	3	1.088	1	1.105	0.897	1.058	0.851	0.879	0.141579
Unigene45371_All	490	S	29 1507 conserved hypothetical protein [Ricinus communis] >gi|223543872|gb|EEF45398.1| conserved hypothetical protein [Ricinus communis]	0.999985	0.000926488	62.104	KPTEGDIHS(1)PR	4	-1.9671	3	0.944	1.021	1.044	0.994	1.005	0.993	0.994	0.89138
CL1360.Contig22_All	577	S	560 2302 calcium-dependent protein kinase [Gossypium hirsutum]	0.999984	0.0113698	72.289	NSLNIS(1)MR	2	-0.40764	1	0.931	1.208	1.041	0.964	0.886	0.97	0.887	0.22732
CL17005.Contig6_All	21	S	113 1186 minus strand hypothetical protein PRUPE_ppa007793mg [Prunus persica]	0.999984	1.88206e-72	147.64	PIQNPFSNANPIS(1)PR	3	0.91201	3	1.083	1.08	1.22	1.052	0.713	0.852	0.774	0.088336
CL28158.Contig3_All	23	S	412 918 minus strand PREDICTED: uncharacterized protein LOC100263332 [Vitis vinifera] >gi|297745600|emb|CBI40765.3| unnamed protein product [Vitis vinifera]	0.999984	4.73229e-12	103.77	S(1)PVASQPVIQNIR	2	1.1449	1	0.99	1.144	1.246	0.834	0.839	0.947	0.775	0.033044
CL347.Contig18_All	119	S	258 716 unknown [Glycine max]	0.999984	1.3878e-15	82.609	AAGDDANDS(1)DEESKR	3	-1.074	2	1.063	1.136	0.954	0.865	1.037	0.944	0.903	0.23262
CL7656.Contig10_All	217	S	115 1158 minus strand unnamed protein product [Vitis vinifera]	0.999984	7.71508e-44	133.52	AHSGPHNS(1)PHFQQR	4	0.5403	4	1.007	1.128	1.101	0.981	0.848	0.934	0.854	0.044737
CL1487.Contig16_All	83	S	225 680 PREDICTED: uncharacterized protein LOC101312338 [Fragaria vesca subsp. vesca]	0.999983	6.00241e-18	121.56	RHS(1)VSDSTSR	3	-0.23781	5	0.936	0.988	1.001	1.007	0.988	1.08	1.051	0.2175
CL2406.Contig7_All	92	S	1161 1685 minus strand predicted protein [Populus trichocarpa] >gi|222871127|gb|EEF08258.1| predicted protein [Populus trichocarpa]	0.999983	1.68728e-49	132.01	ARGS(1)DDGYSSDSILR	3	-0.98704	1	0.823	1.061	1.047	1.082	0.985	1.002	1.047	0.5856
CL25163.Contig9_All	299	S	410 1672 calmodulin binding protein, putative [Ricinus communis] >gi|223550655|gb|EEF52142.1| calmodulin binding protein, putative [Ricinus communis]	0.999983	1.45817e-43	122.79	S(1)ANLDGTSVQATSEIDKPK	3	-0.92404	1	1.325	1.161	1.146	0.779	0.957	0.631	0.652	0.026843
CL27644.Contig21_All	399	S	497 1891 PREDICTED: casein kinase I isoform delta-like [Cucumis sativus]	0.999983	0.000368647	73.688	ASGHEAVAGS(1)EFDPQR	3	0.31863	1	1.05	1.218	0.946	1.027	0.819	0.94	0.867	0.2236
CL40.Contig24_All	147	S	2 1504 minus strand predicted protein [Populus trichocarpa] >gi|222856359|gb|EEE93906.1| predicted protein [Populus trichocarpa]	0.999983	0.000716021	73.928	KAS(1)DPEFIATETK	3	1.4604	1
CL1191.Contig19_All	148	S	1 1221 hypothetical protein PRUPE_ppa003790mg [Prunus persica]	0.999982	1.52163e-34	119.38	NLS(1)GALQSDGRPAAPK	3	-2.0054	2	1.058	1.199	1.192	0.912	0.809	0.83	0.74	0.0052848
CL17479.Contig2_All	257	S	137 1291 predicted protein [Populus trichocarpa] >gi|222850792|gb|EEE88339.1| predicted protein [Populus trichocarpa]	0.999982	0.00870519	51.726	KVS(1)AIGITK	3	-0.22195	1	1.192	0.928	1.214	0.891	0.826	0.95	0.8	0.085239
CL21724.Contig3_All	54	S	506 709 Myosin-like protein [Medicago truncatula] >gi|355485536|gb|AES66739.1| Myosin-like protein [Medicago truncatula]	0.999982	0.000352853	87.184	RS(1)LPTNFK	3	-0.56877	2	0.961	1.09	1.011	1.015	0.918	1.004	0.959	0.44198
CL2597.Contig25_All	42	S	135 899 hypothetical protein PRUPE_ppa002424mg [Prunus persica]	0.999982	0.000685398	65.105	AQTIDELHS(1)LQK	3	3.6992	1	1.006	1.129	1.127	1.03	1.016	0.692	0.839	0.23468
CL423.Contig79_All	70	S	29 2227 minus strand arsenite-resistance protein, putative [Ricinus communis] >gi|223539157|gb|EEF40752.1| arsenite-resistance protein, putative [Ricinus communis]	0.999982	0.00171683	68.277	NRS(1)PPHPLTR	3	-0.28286	3	0.977	1.133	1.066	0.924	0.932	0.967	0.889	0.061936
CL5613.Contig3_All	17	S	102 1130 minus strand Heterogeneous nuclear ribonucleoprotein A1, putative [Ricinus communis] >gi|223538031|gb|EEF39644.1| Heterogeneous nuclear ribonucleoprotein A1, putative [Ricinus communis]	0.999982	2.19875e-60	138.28	SKNDNPLSGDGAS(1)PGK	4	0.6472	4	1	1.132	1.033	0.962	0.915	0.957	0.895	0.053684
Unigene3188_All	34	S	274 930 minus strand conserved hypothetical protein [Ricinus communis] >gi|223549437|gb|EEF50925.1| conserved hypothetical protein [Ricinus communis]	0.999982	0.00113042	65.105	TDNLIIPPS(1)PVK	2	0.47586	3	0.914	1.042	0.852	1.111	1.038	1.044	1.137	0.104619
Unigene76984_All	161	S	904 1425 predicted protein [Populus trichocarpa] >gi|222833468|gb|EEE71945.1| predicted protein [Populus trichocarpa]	0.999982	3.51253e-237	201.27	EDSPGPSGSVS(1)PFNSSGMK	3	-0.39958	2	0.91	1.039	1.122	0.98	1.003	0.946	0.954	0.52706
CL10076.Contig9_All	325	T	406 1677 minus strand conserved hypothetical protein [Ricinus communis] >gi|223548583|gb|EEF50074.1| conserved hypothetical protein [Ricinus communis]	0.999981	0.00625248	77.662	LRT(1)FSSR	3	-0.53296	1	0.881	0.952	0.957	1.02	1.106	1.084	1.151	0.0178237
CL114.Contig18_All	380	T	120 2132 minus strand rhamnose synthase [Gossypium hirsutum]	0.999981	0.0141815	60.019	HT(1)LPSQK	3	0.86279	1	0.947	1.067	0.951	0.887	0.988	1.161	1.024	0.83822
CL27515.Contig5_All	240	S	1 2937 spike 1 [Gossypium arboreum]	0.999981	3.07396e-22	110.4	VNS(1)QLS(0.285)S(0.713)PS(0.002)QPYSLR	2	-0.16761	5	1.023	1.133	1.154	0.904	0.825	0.96	0.812	0.022735
CL3910.Contig4_All	150	S	302 1894 minus strand PREDICTED: AT-rich interactive domain-containing protein 3-like [Cucumis sativus]	0.999981	5.64932e-05	101.53	TETLAVS(1)PPK	2	-0.97671	3	0.953	1.059	1.106	0.959	0.963	0.961	0.925	0.2261
Unigene68357_All	322	S	5 1204 Paramyosin, putative [Ricinus communis] >gi|223550923|gb|EEF52409.1| Paramyosin, putative [Ricinus communis]	0.999981	8.17793e-09	90.718	KATESSHVVNS(1)PR	3	-0.54674	11	0.984	1.045	1.071	0.969	0.951	0.98	0.935	0.06806
CL5801.Contig18_All	54	S	2344 2880 predicted protein [Populus trichocarpa] >gi|222847292|gb|EEE84839.1| predicted protein [Populus trichocarpa]	0.99998	0.00312452	74.611	VTSAELS(1)PK	2	0.03573	4	0.945	1.078	1.032	1.002	0.946	0.997	0.964	0.45398
CL5808.Contig8_All	217	S	61 2727 minus strand Paramyosin, putative [Ricinus communis] >gi|223550923|gb|EEF52409.1| Paramyosin, putative [Ricinus communis]	0.99998	0.00117924	69.03	IISSAVES(1)PK	3	0.13393	2	0.932	1.046	1.033	1.101	0.926	0.962	0.993	0.89718
Unigene3385_All	480	T	56 1501 ammonium transporter [Populus trichocarpa] >gi|222863558|gb|EEF00689.1| ammonium transporter [Populus trichocarpa]	0.99998	0.000847506	95.358	IDSYPT(1)PP	2	0.06603	2	0.927	0.905	0.962	1.161	1.067	0.978	1.147	0.061717
Unigene77347_All	162	S	2 580 predicted protein [Populus trichocarpa] >gi|222846899|gb|EEE84446.1| predicted protein [Populus trichocarpa]	0.99998	1.08604e-257	178.05	PAKPVTPDTPPATPPQGSEAQPQGSGSTDANSNVNAS(1)PNR	4	-0.40955	2	1.032	0.875	1.228	0.999	0.904	0.963	0.914	0.47204
Unigene80013_All	243	S	115 867 hypothetical protein PRUPE_ppa010420mg [Prunus persica]	0.99998	7.96617e-14	110.97	VGS(1)AANWSTNY	2	-0.97734	6	0.921	1.054	1	1.105	0.894	1.026	1.017	0.85424
CL4948.Contig8_All	74	S	425 2056 minus strand PREDICTED: CAS1 domain-containing protein 1-like [Glycine max]	0.999979	6.09903e-267	209.25	AVLLEGGGLQSGS(1)PK	2	-0.51186	13	0.994	1.201	1.153	0.862	0.881	0.909	0.792	0.0180599
CL5607.Contig4_All	2751	S	303 11456 hypothetical protein PRUPE_ppa000008mg [Prunus persica]	0.999979	0.010979	57.347	SLFGGS(1)HR	3	0.8254	2	1.088	1.185	1.02	0.898	0.832	0.976	0.822	0.036082
CL932.Contig8_All	237	S	476 3733 PREDICTED: pumilio homolog 1-like [Vitis vinifera]	0.999979	0.0115534	60.641	IPS(1)RPASR	3	0.13828	2	0.917	1.16	1.106	0.97	0.945	0.902	0.885	0.191239
Unigene37061_All	21	T	227 616 minus strand PREDICTED: CASP-like protein POPTRDRAFT_822486 [Vitis vinifera] >gi|296086253|emb|CBI31694.3| unnamed protein product [Vitis vinifera]	0.999979	0.00152943	67.418	NPT(1)PPFHNTVTLR	3	0.67451	1	1.085	1.06	1.098	0.948	0.807	1.002	0.85	0.126998
CL13406.Contig1_All	164	S	329 1096 transcription factor, putative [Ricinus communis] >gi|223547095|gb|EEF48592.1| transcription factor, putative [Ricinus communis]	0.999978	1.97129e-08	88.09	PLALPAAS(1)GGGIAGGYSR	3	3.228	3	1.129	1.075	1.181	1.009	0.85	0.755	0.772	0.040159
CL12220.Contig1_All	144	S	72 1445 minus strand PREDICTED: DEAD-box ATP-dependent RNA helicase 24-like [Glycine max]	0.999977	2.96915e-92	161.19	AGYDS(1)DEEVYAAAK	2	0.45492	2	0.826	0.961	1.105	1.023	1.145	0.94	1.075	0.49722
CL13081.Contig1_All	55	S	200 874 unknown protein [Arabidopsis thaliana]	0.999977	6.17544e-59	135.38	VPS(1)GDATQNDSDSTPPKK	4	0.27087	3	0.98	1.122	1.03	0.94	0.943	0.984	0.915	0.10796
CL14379.Contig6_All	294	S	52 2019 PREDICTED: E3 UFM1-protein ligase 1 homolog isoform 1 [Vitis vinifera] >gi|297746151|emb|CBI16207.3| unnamed protein product [Vitis vinifera]	0.999977	2.41768e-180	183.25	TVSADGDS(1)DNEDYIPTK	2	-0.40809	2	1.009	1.094	0.98	0.896	0.972	1.048	0.946	0.36864
CL2264.Contig4_All	617	T	201 3119 prp4, putative [Ricinus communis] >gi|223531405|gb|EEF33239.1| prp4, putative [Ricinus communis]	0.999977	0.00148944	62.813	TSGAAGHGEGT(1)PK	3	-0.25617	2	0.953	1.023	1.166	0.909	0.932	1.018	0.91	0.24924
CL886.Contig17_All	173	S	239 862 Serine/threonine-protein kinase SAPK10, putative [Ricinus communis] >gi|223538875|gb|EEF40473.1| Serine/threonine-protein kinase SAPK10, putative [Ricinus communis]	0.999977	0.00122942	89.382	SSVLHS(1)QPK	2	-0.57733	11	0.804	1.004	0.944	1.088	1.097	1.062	1.18	0.126741
CL9732.Contig2_All	190	S	44 1318 predicted protein [Populus trichocarpa] >gi|222844379|gb|EEE81926.1| predicted protein [Populus trichocarpa]	0.999977	1.18675e-14	115.87	VAS(1)PQASVPTIK	2	-1.4682	1	1.071	1.153	1.179	0.945	0.802	0.849	0.763	0.0083754
Unigene87480_All	42	S	1 1170 hypothetical protein PRUPE_ppa002536mg [Prunus persica]	0.999977	0.0233143	61.958	SIGIAS(1)IK	2	-0.71587	2	1.216	1.225	1.321	0.785	0.689	0.765	0.595	0.00040402
CL11398.Contig4_All	38	S	375 554 minus strand PREDICTED: probable calcium-binding protein CML21 [Vitis vinifera] >gi|296089985|emb|CBI39804.3| unnamed protein product [Vitis vinifera]	0.999976	0.000504384	99.5	SFNS(1)IILK	2	0.47526	1	0.787	0.859	1.03	1.176	1.071	1.078	1.243	0.058464
CL28066.Contig2_All	1099	S	3 3887 eukaryotic translation initiation factor 4g, putative [Ricinus communis] >gi|223534164|gb|EEF35880.1| eukaryotic translation initiation factor 4g, putative [Ricinus communis]	0.999976	0.000314241	70.889	SGFTQNIS(1)PEK	3	0.54325	2	1.054	1.166	1.192	0.867	0.845	0.876	0.758	0.0022024
Unigene32372_All	949	T	250 3099 minus strand autoinhibited H+ ATPase [Populus trichocarpa] >gi|222872606|gb|EEF09737.1| autoinhibited H+ ATPase [Populus trichocarpa]	0.999976	7.96955e-30	125.67	GLDIDTIQQHYT(1)V	3	-0.94856	4	0.848	1.153	0.977	0.994	0.971	1.058	1.015	0.82166
Unigene85669_All	45	S	208 795 cation-transporting atpase plant, putative [Ricinus communis] >gi|223535427|gb|EEF37097.1| cation-transporting atpase plant, putative [Ricinus communis]	0.999976	0.0210539	55.064	FTANLS(1)K	3	-0.89682	1	1.09	0.992	1.113	0.91	0.991	0.906	0.879	0.048139
CL983.Contig5_All	13	S	1763 2512 PREDICTED: histone-lysine N-methyltransferase ASHH1-like [Glycine max]	0.999975	7.36372e-35	126.77	IPLYDS(1)AEDEPATK	2	0.47706	2	1.037	1.056	1.094	1.005	0.906	0.902	0.883	0.031237
Unigene77487_All	460	S	2 1558 minus strand hypothetical protein PRUPE_ppa003820mg [Prunus persica]	0.999975	0.00180153	73.296	SGNFSDRPAS(1)R	2	-0.72691	1	1.027	1.063	1.136	0.881	0.902	0.991	0.86	0.031343
CL14326.Contig3_All	582	S	126 2807 minus strand NMDA receptor-regulated protein, putative [Ricinus communis] >gi|223543153|gb|EEF44685.1| NMDA receptor-regulated protein, putative [Ricinus communis]	0.999974	4.76077e-110	162.32	LYDSPLNSPS(1)EEEDNTSK	3	0.82354	2	0.898	0.986	1.112	0.998	0.941	1.065	1.003	0.94518
CL17.Contig17_All	448	S	342 2435 predicted protein [Populus trichocarpa] >gi|222852325|gb|EEE89872.1| predicted protein [Populus trichocarpa]	0.999974	0.00121191	59.502	HS(1)PGKPQTSSQGR	4	0.047096	3	0.976	1.005	1.143	1.022	0.952	0.902	0.921	0.24858
Unigene13849_All	48	T	218 979 hypothetical protein PRUPE_ppa006390mg [Prunus persica]	0.999974	0.000379551	75.764	VSSFSAPLT(1)PR	2	0.58894	2	1.014	1.071	1.038	0.941	0.914	1.021	0.921	0.08604
CL1451.Contig4_All	37	S	75 524 minus strand protein with unknown function [Ricinus communis] >gi|223545490|gb|EEF46995.1| protein with unknown function [Ricinus communis]	0.999973	2.40742e-06	96.135	PGGDYGS(1)FGGR	2	-0.68453	1	1.218	1.269	1.458	0.677	0.711	0.667	0.521	0.00035784
CL24483.Contig2_All	220	S	353 2650 predicted protein [Populus trichocarpa] >gi|222860251|gb|EEE97798.1| predicted protein [Populus trichocarpa]	0.999973	6.62483e-22	108.25	AFSPPGGSVGS(1)PNNK	3	-0.54317	1	1.176	1.129	1.118	0.935	0.688	0.954	0.753	0.110405
CL8433.Contig10_All	67	S	3 3797 minus strand PREDICTED: uncharacterized protein LOC100261025 [Vitis vinifera]	0.999973	2.45408e-132	174	ENS(1)PAATSTDPFLVK	2	1.5454	5	0.912	1.019	1.048	1.004	1.043	0.974	1.014	0.75896
Unigene45371_All	201	S	29 1507 conserved hypothetical protein [Ricinus communis] >gi|223543872|gb|EEF45398.1| conserved hypothetical protein [Ricinus communis]	0.999973	1.16126e-53	146.96	ALVS(1)IHSQEAGK	3	-0.43165	2	0.994	1.235	1.127	0.866	0.852	0.926	0.788	0.02572
Unigene46658_All	107	S	170 1339 conserved hypothetical protein [Ricinus communis] >gi|223545426|gb|EEF46931.1| conserved hypothetical protein [Ricinus communis]	0.999973	2.87797e-44	134.29	KDS(1)GADLSPHIEGK	4	-0.5114	7	0.988	1.126	1.132	0.933	0.902	0.919	0.848	0.023424
Unigene61186_All	22	S	86 856 PREDICTED: minor allergen Alt a 7-like [Vitis vinifera]	0.999972	0.00560355	69.03	STSAEDAS(1)RR	2	-0.22874	3	1.042	1.101	0.926	1.226	0.823	0.881	0.955	0.6788
CL27212.Contig7_All	273	S	149 1456 minus strand JHL20J20.9 [Jatropha curcas]	0.999971	0.0328497	57.164	SINFPS(1)GK	2	2.0959	1	1.022	1.225	1.228	0.882	0.764	0.879	0.727	0.0145373
CL3744.Contig29_All	137	S	114 716 predicted protein [Populus trichocarpa] >gi|222846056|gb|EEE83603.1| predicted protein [Populus trichocarpa]	0.999971	5.07016e-12	116.87	S(1)FPATHNS(1)FK	3	0.0052876	4	0.903	1.004	0.935	0.931	1.084	1.144	1.112	0.21056
Unigene61339_All	1020	S	293 3385 minus strand hypothetical protein PRUPE_ppa000751mg [Prunus persica]	0.999971	0.000323091	70.563	VSSDQHS(1)PK	2	-0.55785	5	0.969	1.077	1.098	0.991	0.931	0.934	0.908	0.096084
Unigene81027_All	36	S	687 860 predicted protein [Populus trichocarpa] >gi|222863594|gb|EEF00725.1| predicted protein [Populus trichocarpa]	0.999971	0.00178589	103.55	LHS(1)FDTK	2	-0.1259	3	1.222	1.276	1.349	0.738	0.688	0.726	0.559	8.1418e-05
CL17479.Contig1_All	112	S	19 1032 predicted protein [Populus trichocarpa] >gi|222850792|gb|EEE88339.1| predicted protein [Populus trichocarpa]	0.99997	0.000483964	68.329	ISTQQLHLES(1)PK	3	-0.79121	2	0.968	1.163	0.98	1.009	0.934	0.946	0.929	0.3284
CL1913.Contig2_All	346	S	348 2207 minus strand predicted protein [Populus trichocarpa] >gi|222848952|gb|EEE86499.1| predicted protein [Populus trichocarpa]	0.99997	1.49831e-09	93.583	QGS(1)GLIGTFGQSEELR	2	-0.31601	2	0.968	1.066	1.108	0.99	0.942	0.926	0.91	0.105559
CL2049.Contig7_All	601	S	422 4699 conserved hypothetical protein [Ricinus communis] >gi|223539885|gb|EEF41464.1| conserved hypothetical protein [Ricinus communis]	0.99997	0.000381161	73.834	KS(1)PHLVSSTK	3	1.77	5	0.986	1.119	1.071	0.945	0.887	0.991	0.889	0.074804
CL299.Contig12_All	13	S	2 76 unnamed protein product [Vitis vinifera]	0.999969	1.60165e-72	147.06	ESGDS(1)DDDEEDDHKR	3	0.70499	1	0.976	1.155	1.001	1.029	0.977	0.863	0.916	0.30186
Unigene71121_All	30	S	123 269 PREDICTED: metal tolerance protein 4 [Vitis vinifera] >gi|297746418|emb|CBI16474.3| unnamed protein product [Vitis vinifera]	0.999969	0.00270283	77.744	RNS(1)VNSLR	3	-0.66573	4	1.035	1.158	1.202	0.965	0.742	0.898	0.767	0.040923
CL3270.Contig4_All	846	S	279 3167 minus strand predicted protein [Populus trichocarpa] >gi|222867350|gb|EEF04481.1| predicted protein [Populus trichocarpa]	0.999968	3.14782e-05	92.856	KKQS(1)PDASPAK	3	0.85487	3	1.017	1.071	1.187	0.949	0.918	0.858	0.832	0.028136
Unigene76411_All	322	S	11 1549 minus strand hypothetical protein PRUPE_ppa002355mg [Prunus persica]	0.999968	0.0014997	69.261	SMTFPANPS(1)PK	2	-0.65823	5	0.983	1.08	1.075	0.964	0.925	0.973	0.912	0.05636
CL1204.Contig8_All	163	S	147 1454 minus strand PREDICTED: uncharacterized protein LOC100253140 [Vitis vinifera]	0.999967	1.33677e-28	112.42	QNNVSGPIALS(1)PVNR	2	-1.814	1	1.191	1.321	1.061	0.865	0.745	0.817	0.679	0.0074556
CL26169.Contig8_All	94	S	1321 2085 predicted protein [Populus trichocarpa] >gi|222843524|gb|EEE81071.1| predicted protein [Populus trichocarpa]	0.999967	8.40534e-07	78.976	RGHEEEGDLKPYADS(1)PAR	4	-0.43324	1	0.926	1.089	1.083	0.824	0.999	1.078	0.936	0.51096
CL4451.Contig2_All	732	S	264 2717 hypothetical protein PRUPE_ppa001476mg [Prunus persica]	0.999967	1.27399e-07	99.392	RPS(1)LDPESSLTK	2	0.41924	2	0.985	1.105	1.043	0.967	0.948	0.952	0.915	0.060121
CL26169.Contig13_All	223	S	241 981 minus strand predicted protein [Populus trichocarpa] >gi|222843524|gb|EEE81071.1| predicted protein [Populus trichocarpa]	0.999966	9.63107e-06	82.483	VPGMPGEQS(1)PYR	3	-1.6318	7	0.986	1.054	1.072	0.989	0.93	0.97	0.928	0.077358
CL10348.Contig11_All	749	S	319 4248 PREDICTED: ethylene-insensitive protein 2-like [Vitis vinifera]	0.999964	1.23431e-59	139.11	ASDALINSSPYDS(1)PK	2	-0.1022	3	0.977	1.117	1.071	0.971	0.904	0.96	0.896	0.07392
CL9534.Contig5_All	371	S	135 1310 conserved hypothetical protein [Ricinus communis] >gi|223550061|gb|EEF51548.1| conserved hypothetical protein [Ricinus communis]	0.999964	0.00200022	64.244	TFDMPDS(1)VIQK	2	-1.1289	1	1.033	1.138	1.156	0.91	0.815	0.948	0.803	0.0184838
Unigene70055_All	65	S	90 1010 minus strand hypothetical protein ARALYDRAFT_353023 [Arabidopsis lyrata subsp. lyrata] >gi|297312747|gb|EFH43170.1| hypothetical protein ARALYDRAFT_353023 [Arabidopsis lyrata subsp. lyrata]	0.999964	1.10427e-143	171.78	ASQIQSPQS(1)PVQTPSGSR	3	-0.97159	3	0.983	1.134	1.079	0.992	0.82	0.993	0.878	0.156477
CL2286.Contig18_All	158	T	345 1439 peroxisomal (S)-2-hydroxy-acid oxidase GLO1-like [Glycine max] >gi|167961875|dbj|BAG09382.1| peroxisomal glycolate oxidase [Glycine max]	0.999963	1.14021e-28	135.02	AIALTVDT(1)PR	2	-0.0037505	3	0.935	1.087	1.042	0.952	0.974	1.009	0.958	0.43744
CL886.Contig25_All	154	S	210 749 minus strand PREDICTED: serine/threonine-protein kinase SAPK2-like [Vitis vinifera] >gi|297741826|emb|CBI33139.3| unnamed protein product [Vitis vinifera]	0.999963	0.00105594	74.611	SSVFHS(1)QPK	2	2.0017	4	1.003	1.013	1.088	0.978	0.933	0.984	0.933	0.086479
CL4334.Contig13_All	8	T	134 1225 PREDICTED: ADIPOR-like receptor CG5315-like [Vitis vinifera]	0.999962	0.0105388	46.001	LDSEPVET(1)MK	3	-1.4086	2	0.902	1.223	0.993	1.078	0.822	0.982	0.924	0.55728
CL578.Contig4_All	593	S	1035 2888 hypothetical protein PRUPE_ppa002832mg [Prunus persica]	0.999962	1.20284e-72	148.52	VTSPYTEDS(1)DDELLK	3	0.60461	2	1.064	1.184	1.316	0.873	0.832	0.731	0.684	0.0094416
Unigene16313_All	733	S	83 3445 hypothetical protein RCOM_1015180 [Ricinus communis] >gi|223538272|gb|EEF39881.1| hypothetical protein RCOM_1015180 [Ricinus communis]	0.999962	1.7339e-05	83.436	KMS(1)IGQDESEPATSTK	3	0.18705	1	1.029	0.942	1.138	1.003	0.909	0.979	0.93	0.31926
Unigene23266_All	136	S	480 1145 minus strand predicted protein [Populus trichocarpa] >gi|222872305|gb|EEF09436.1| predicted protein [Populus trichocarpa]	0.999962	0.00186295	68.41	APSLVSLPQAAS(1)PK	3	0.12844	1	0.91	1.245	1.183	1	0.887	0.775	0.797	0.141803
Unigene70873_All	340	S	67 1506 FK506-binding protein, putative [Ricinus communis] >gi|223550027|gb|EEF51514.1| FK506-binding protein, putative [Ricinus communis]	0.999962	9.20412e-135	165.53	KTNQEDQLAANS(1)PVSQSGDK	4	0.61193	2	0.944	1.02	0.993	1.009	0.971	1.063	1.029	0.4576
CL16133.Contig3_All	263	S	52 1077 minus strand conserved hypothetical protein [Ricinus communis] >gi|223547301|gb|EEF48796.1| conserved hypothetical protein [Ricinus communis]	0.99996	1.06352e-144	169.1	TSFSSWYPSSQQSSAANS(1)PPR	3	-0.73431	1	1.018	1.083	1.453	0.853	0.643	0.95	0.688	0.079357
CL28432.Contig21_All	357	S	129 1373 protein phosphatase PP2C [Gossypium hirsutum]	0.99996	3.04167e-06	77.401	AQKPPS(1)PPMS(0.899)PAS(0.088)DS(0.013)AVR	3	0.553	1	0.804	0.904	0.98	1.154	1.069	1.088	1.232	0.027044
CL5743.Contig17_All	322	S	110 1162 PREDICTED: uncharacterized protein At5g39570 [Vitis vinifera]	0.999959	1.57447e-11	90.062	KYGGDNS(1)DGDEDEDDEEKR	4	1.1031	2	0.782	0.838	0.863	1.097	1.246	1.173	1.416	0.00178168
Unigene21377_All	817	S	350 4327 PREDICTED: uncharacterized protein LOC100242423 [Vitis vinifera]	0.999959	3.21405e-29	116.91	NTMNHS(1)QGHNQPLVR	3	1.102	3	0.899	1.004	1.08	1.009	1.021	0.986	1.011	0.81294
Unigene52449_All	381	S	120 3107 PREDICTED: phototropin-1-like [Vitis vinifera]	0.999959	0.00140205	82.417	RS(1)LETIR	3	0.37142	1	0.889	1.045	1.203	1.074	0.935	0.854	0.913	0.46688
CL26586.Contig2_All	36	S	565 2382 ankyrin repeat-containing protein, putative [Ricinus communis] >gi|223531452|gb|EEF33285.1| ankyrin repeat-containing protein, putative [Ricinus communis]	0.999958	0.00142906	61.962	QQS(1)FHGVASEK	3	-0.053879	1	0.932	1.102	1.224	0.905	0.935	0.902	0.842	0.173761
CL27410.Contig17_All	151	S	191 4306 minus strand alpha-glucan water dikinase, chloroplast precursor, putative [Ricinus communis] >gi|223532677|gb|EEF34459.1| alpha-glucan water dikinase, chloroplast precursor, putative [Ricinus communis]	0.999958	0.000583722	71.08	WVLPS(1)RQPEGTK	3	-1.0699	3	0.621	1.106	0.781	0.967	1.527	0.997	1.392	0.20638
CL7500.Contig8_All	383	T	64 3861 PREDICTED: splicing factor 3B subunit 1-like [Vitis vinifera]	0.999958	7.99864e-22	105.79	ILEPPASYVPIRT(1)PAR	3	0.83771	2	1.069	1.157	1.033	1.014	0.846	0.882	0.841	0.053063
CL16017.Contig1_All	236	S	94 894 PREDICTED: clathrin light chain 2-like [Vitis vinifera]	0.999956	4.80904e-10	116.13	HSPPS(1)PPAK	3	0.92255	5	0.977	1.073	1.137	0.955	0.938	0.92	0.883	0.053842
CL6324.Contig13_All	88	T	1 1236 PREDICTED: uncharacterized protein LOC100241871 [Vitis vinifera]	0.999956	0.00801624	43.955	ART(1)PPLLNVETQR	3	-0.33772	1	0.921	1.219	1.003	0.998	0.836	1.024	0.909	0.4287
CL5808.Contig1_All	217	S	124 2790 Paramyosin, putative [Ricinus communis] >gi|223550923|gb|EEF52409.1| Paramyosin, putative [Ricinus communis]	0.999955	0.0016749	66.004	IINSAVES(1)PK	3	-0.8635	1	0.881	1.224	0.988	1.045	0.84	1.022	0.94	0.65456
Unigene70990_All	121	S	148 588 minus strand unknown [Lotus japonicus]	0.999955	3.05534e-44	135.08	NVIHGSDSVES(1)ARK	3	-0.0038845	7	0.991	1.121	1.064	0.933	0.934	0.957	0.889	0.033842
CL6169.Contig19_All	284	T	6 884 hypothetical protein VITISV_004512 [Vitis vinifera]	0.999954	1.13245e-29	115.63	GSNATVLKT(1)PENSPK	4	1.4912	5	0.939	1.076	1.119	0.961	0.941	0.963	0.914	0.24632
CL961.Contig19_All	10	S	304 441 predicted protein [Populus trichocarpa] >gi|222856031|gb|EEE93578.1| predicted protein [Populus trichocarpa]	0.999954	0.00183303	92.856	LRS(1)LDAYPK	3	-0.42983	1	1.07	1.18	1.067	0.847	0.881	0.954	0.809	0.0115596
Unigene20060_All	328	S	351 1418 minus strand PREDICTED: cyclin-dependent kinase D-1-like [Cucumis sativus] >gi|449497514|ref|XP_004160424.1| PREDICTED: cyclin-dependent kinase D-1-like [Cucumis sativus]	0.999954	5.45688e-102	154.33	SRPSDVNPQDGPTVLS(1)PPR	3	-0.08845	10	0.967	1.201	1.166	0.849	0.865	0.951	0.799	0.044615
CL25441.Contig11_All	1533	S	932 7006 conserved hypothetical protein [Ricinus communis] >gi|223543945|gb|EEF45471.1| conserved hypothetical protein [Ricinus communis]	0.999953	3.84502e-31	113.7	TSLEISNSSSHDINS(1)PK	3	0.64598	1	0.965	1.12	1.091	0.938	0.96	0.925	0.889	0.069964
Unigene21377_All	1212	T	350 4327 PREDICTED: uncharacterized protein LOC100242423 [Vitis vinifera]	0.999952	0.00284884	56.569	RNT(1)LVTGGVR	3	0.44838	1	1.102	1.356	1.156	0.881	0.679	0.826	0.66	0.0141601
CL5613.Contig3_All	5	S	102 1130 minus strand Heterogeneous nuclear ribonucleoprotein A1, putative [Ricinus communis] >gi|223538031|gb|EEF39644.1| Heterogeneous nuclear ribonucleoprotein A1, putative [Ricinus communis]	0.999951	7.26451e-10	93.21	S(1)KNDNPLSGDGASPGK	3	-0.048149	1	0.977	1.05	1.126	0.96	0.98	0.906	0.903	0.098561
Unigene36995_All	92	S	219 686 minus strand hypothetical protein PRUPE_ppa018145mg [Prunus persica]	0.999951	0.00167323	51.566	APLTPDVVVS(1)PPRPR	3	1.2588	1
CL10751.Contig2_All	28	T	131 253 Os03g0577200 [Oryza sativa Japonica Group] >gi|113549012|dbj|BAF12455.1| Os03g0577200 [Oryza sativa Japonica Group]	0.99995	1.42321e-07	97.767	HIDAT(1)LGSGNLR	3	0.025806	4	0.815	1.02	0.927	1.027	1.093	1.118	1.172	0.080303
CL27781.Contig8_All	42	S	1565 1786 minus strand PREDICTED: RPM1-interacting protein 4 [Glycine max] >gi|255626713|gb|ACU13701.1| unknown [Glycine max]	0.99995	0.000160992	81.574	TGGKPES(1)PAK	2	-0.7166	5	1.074	1.055	1.231	0.89	0.88	0.871	0.786	0.039925
CL4997.Contig4_All	243	S	110 862 hypothetical protein PRUPE_ppa010420mg [Prunus persica]	0.99995	6.58527e-07	99.991	VDS(1)AANWSADY	2	-2.4583	2	0.866	1.001	1.005	1.074	0.991	1.063	1.089	0.189078
CL680.Contig4_All	245	S	1957 5997 PREDICTED: E3 ubiquitin-protein ligase UPL2-like [Vitis vinifera]	0.99995	0.000610426	84.365	TTSIYS(1)PLGR	2	0.44473	2	0.9	1.235	1.084	0.937	0.938	0.905	0.864	0.27344
CL27528.Contig6_All	167	S	1 882 conserved hypothetical protein [Ricinus communis] >gi|223550559|gb|EEF52046.1| conserved hypothetical protein [Ricinus communis]	0.999948	1.61757e-112	151.4	GRS(0.999)PVQS(0.001)ASGGSLEDHSVINS(1)R	3	-1.214	1	0.953	1.119	1.083	1.015	0.975	0.855	0.902	0.21948
CL10588.Contig1_All	64	S	78 326 minus strand hypothetical protein PRUPE_ppa014191mg [Prunus persica]	0.999947	6.64199e-126	166.49	S(1)MPADTSSVTSVSPK	3	-0.33378	5	0.925	1.056	1.079	0.98	0.948	1.012	0.961	0.50232
CL13677.Contig3_All	16	S	571 1329 PREDICTED: magnesium-chelatase subunit chlD, chloroplastic [Vitis vinifera]	0.999946	0.000844558	86.699	AEYDS(1)DGYVK	2	2.5588	1	1.046	1.213	1.13	0.911	0.909	0.791	0.77	0.0145819
CL18361.Contig1_All	15	S	37 207 predicted protein [Populus trichocarpa] >gi|222848220|gb|EEE85767.1| predicted protein [Populus trichocarpa]	0.999945	0.000326715	77.899	RQPHGS(1)VGATAGQK	3	1.2343	1	0.972	1.077	1.229	0.878	0.823	1.02	0.83	0.116564
CL13818.Contig9_All	36	S	159 2678 minus strand conserved hypothetical protein [Ricinus communis] >gi|223534017|gb|EEF35738.1| conserved hypothetical protein [Ricinus communis]	0.999944	4.70836e-07	93.738	TPNASSTVAS(1)PR	2	-0.70283	4	0.963	1.129	1.133	0.981	0.849	0.945	0.86	0.096177
CL342.Contig11_All	10	S	350 3946 PREDICTED: uncharacterized protein LOC100264483 [Vitis vinifera]	0.999942	7.11502e-05	82.651	GESFLMS(1)PEISK	3	1.6111	2	0.814	1.059	0.961	1.085	1.016	1.064	1.117	0.2174
CL4349.Contig4_All	320	S	370 4011 PREDICTED: translocase of chloroplast 159, chloroplastic-like [Vitis vinifera]	0.999942	4.33105e-35	121.48	SITTAVEES(0.009)HS(0.991)PKS(1)VK	4	1.4041	1	0.988	1.032	1.066	0.992	0.998	0.923	0.944	0.15824
CL25163.Contig1_All	148	S	64 654 minus strand predicted protein [Populus trichocarpa] >gi|222871225|gb|EEF08356.1| predicted protein [Populus trichocarpa]	0.999941	0.000594369	74.789	RQS(1)LPFSANNK	3	-1.7634	2	1.095	1.279	1.318	0.79	0.731	0.786	0.625	0.00172218
CL1660.Contig10_All	564	S	379 2766 predicted protein [Populus trichocarpa] >gi|222842457|gb|EEE80004.1| predicted protein [Populus trichocarpa]	0.99994	6e-173	177.08	EMSETDVPLSYS(1)GGGAPQK	3	-0.79873	5	0.98	1.13	1.104	0.917	0.866	1.004	0.867	0.081856
CL5808.Contig11_All	207	S	124 2733 Paramyosin, putative [Ricinus communis] >gi|223550923|gb|EEF52409.1| Paramyosin, putative [Ricinus communis]	0.999939	9.84289e-19	123.67	IISSASES(1)PK	3	-0.010714	3	0.964	1.076	1.024	1.064	0.887	0.984	0.958	0.50722
Unigene14273_All	562	S	526 3045 minus strand PREDICTED: protein MEI2-like 2-like [Vitis vinifera]	0.999939	6.89286e-22	104.81	NHHHVGS(1)APSGVHLDR	3	0.91654	4	1.004	1.025	1.019	1.014	0.938	1.001	0.969	0.26526
CL11257.Contig2_All	135	S	139 897 minus strand conserved hypothetical protein [Ricinus communis] >gi|223542251|gb|EEF43793.1| conserved hypothetical protein [Ricinus communis]	0.999937	0.00048276	67.11	S(1)GQLGQVEQTSVVSGK	3	-0.37091	1	1.044	1.124	1.093	0.921	0.861	0.957	0.84	0.0096961
CL24483.Contig5_All	220	S	312 2609 minus strand predicted protein [Populus trichocarpa] >gi|222860251|gb|EEE97798.1| predicted protein [Populus trichocarpa]	0.999937	2.28651e-10	97.081	ASSPPGGSVGS(1)PNNK	3	0.47406	3	1.029	1.147	1.153	0.832	0.902	0.936	0.802	0.0122968
CL2693.Contig6_All	11	S	213 3176 PREDICTED: superkiller viralicidic activity 2-like 2-like [Vitis vinifera]	0.999936	3.08566e-30	127.83	KS(1)PEKPDVTETPK	4	-0.019434	7	1.013	1.078	1.15	0.917	0.906	0.936	0.851	0.0134439
Unigene66966_All	207	S	761 2281 unnamed protein product [Vitis vinifera]	0.999936	0.00176116	57.525	IGS(1)VHLNMAQVTR	3	-2.5	2	0.882	1.111	1.042	1.119	1.012	0.835	0.977	0.82746
Unigene93759_All	429	S	347 3739 hypothetical protein PRUPE_ppa000368mg [Prunus persica]	0.999936	5.57761e-103	162.39	RAS(1)PSPSSHGGTDEYR	3	0.1437	5	0.889	1.019	1.109	0.95	1.053	0.979	0.988	0.91086
CL18899.Contig2_All	417	T	85 1377 minus strand PREDICTED: uncharacterized protein LOC101215901 [Cucumis sativus] >gi|449525618|ref|XP_004169813.1| PREDICTED: uncharacterized protein LOC101229413 [Cucumis sativus]	0.999935	1.8541e-93	153.17	AAATTAIDATSNANT(1)PR	3	-0.5959	1	1.011	1.065	1.202	1.311	0.729	0.682	0.83	0.34524
Unigene96120_All	239	S	235 1104 PREDICTED: DUF246 domain-containing protein At1g04910-like [Vitis vinifera] >gi|297744383|emb|CBI37357.3| unnamed protein product [Vitis vinifera]	0.999935	0.018359	44.543	RS(1)VLQLTK	3	-0.40393	1	0.981	1.229	1.152	0.951	0.759	0.929	0.785	0.068543
CL27598.Contig9_All	27	S	274 1581 UDP-glucuronic acid decarboxylase 1 [Gossypium hirsutum]	0.999933	1.07363e-29	112.44	RDEEMLIPQTPPYS(1)PK	3	-0.51868	8	0.974	1.093	1.117	0.947	0.944	0.925	0.884	0.048476
Unigene52622_All	266	S	123 962 conserved hypothetical protein [Ricinus communis] >gi|223532941|gb|EEF34707.1| conserved hypothetical protein [Ricinus communis]	0.999933	2.79712e-15	101.9	YHHS(1)PPPPAEEGSR	3	-0.22958	4	0.953	1.257	1.061	1.016	0.818	0.895	0.834	0.155544
CL11778.Contig1_All	846	S	245 4093 minus strand hypothetical protein PRUPE_ppa000319mg [Prunus persica]	0.999932	0.00156781	90.966	S(0.004)S(0.06)S(0.936)PGRS(1)PVR	2	0.21761	7	0.973	1.092	1.055	0.956	0.956	0.967	0.923	0.147837
CL6461.Contig15_All	58	S	54 1445 minus strand hypothetical protein PRUPE_ppa003932mg [Prunus persica]	0.999932	9.26281e-33	94.71	VSGAANTAGHS(1)R	2	0.27015	7	1.018	1.087	1.122	0.958	0.883	0.932	0.859	0.015417
Unigene70653_All	89	S	190 810 minus strand high mobility group family [Populus trichocarpa] >gi|222868505|gb|EEF05636.1| high mobility group family [Populus trichocarpa]	0.999931	0.0204727	60.157	S(1)VVGASAMK	2	1.383	1	0.914	1.049	1.112	1.034	0.94	0.951	0.951	0.50732
CL10736.Contig2_All	67	S	52 483 conserved hypothetical protein [Ricinus communis] >gi|223549163|gb|EEF50652.1| conserved hypothetical protein [Ricinus communis]	0.99993	2.11864e-09	111.79	QLLTTIS(1)NK	2	-0.06672	2	0.777	0.862	0.824	1.155	1.226	1.156	1.436	0.00054265
CL28503.Contig3_All	150	S	185 700 protein phosphatase-2c, putative [Ricinus communis] >gi|223531333|gb|EEF33171.1| protein phosphatase-2c, putative [Ricinus communis]	0.99993	0.00324307	89.189	VNS(1)LLSLPR	2	1.0053	2	1.027	1.039	1.082	0.931	0.909	1.013	0.906	0.052904
CL11381.Contig3_All	15	S	330 815 minus strand ccaat-binding transcription factor subunit A, putative [Ricinus communis] >gi|223536842|gb|EEF38481.1| ccaat-binding transcription factor subunit A, putative [Ricinus communis]	0.999929	2.85164e-51	119.99	GPT(0.176)S(0.802)PAGGS(0.022)HES(1)GGEQSSSHSNVR	3	-0.16983	1	1.081	1.236	1.061	0.921	0.76	0.94	0.776	0.036896
CL229.Contig1_All	147	S	227 1024 minus strand predicted protein [Populus trichocarpa] >gi|222860373|gb|EEE97920.1| predicted protein [Populus trichocarpa]	0.999927	0.00672079	77.062	LATVMS(1)MK	2	2.1669	2	0.944	1.013	1.048	1.028	1.015	0.952	0.997	0.94312
Unigene77342_All	157	S	2 571 predicted protein [Populus trichocarpa] >gi|222846899|gb|EEE84446.1| predicted protein [Populus trichocarpa]	0.999927	1.70784e-125	131.13	PAKPVTPETPPTTPQGSEDQPQGAGTDANPNVNAS(1)PNR	4	0.3905	2	0.853	1.001	1.098	0.946	1.054	1.048	1.033	0.68092
Unigene77343_All	159	S	2 571 predicted protein [Populus trichocarpa] >gi|222846899|gb|EEE84446.1| predicted protein [Populus trichocarpa]	0.999927	4.18515e-96	113.38	PAKPVT(0.081)PDS(0.895)PPAT(0.024)PPQGSEAQPQGAGSTDANPNVNAS(1)PNR	4	0.1822	4	0.951	0.929	1.062	1.069	0.826	1.163	1.039	0.79948
Unigene87056_All	22	T	191 532 minus strand uncharacterized protein [Arabidopsis thaliana] >gi|53828547|gb|AAU94383.1| At3g57420 [Arabidopsis thaliana] >gi|59958348|gb|AAX12884.1| At3g57420 [Arabidopsis thaliana] >gi|332646132|gb|AEE79653.1| uncharacterized protein [Arabidopsis thaliana]	0.999927	7.75312e-07	105.25	TLPT(1)LQPNR	2	-0.79208	4	1.051	1.191	1.126	0.989	0.762	0.88	0.781	0.039744
Unigene96451_All	109	S	101 565 minus strand MLP [Gossypium barbadense]	0.999927	0.00943166	80.245	ITLQAS(1)PK	2	0.040642	4	0.844	0.925	0.938	1.121	1.109	1.063	1.216	0.0059399
CL5743.Contig17_All	122	S	110 1162 PREDICTED: uncharacterized protein At5g39570 [Vitis vinifera]	0.999924	0.00103503	58.848	KPEYGQFES(1)GYGR	3	0.96933	1	0.968	1.096	1.116	0.933	0.941	0.947	0.887	0.119781
CL6728.Contig2_All	21	T	125 394 hypothetical protein PRUPE_ppa012862mg [Prunus persica]	0.999924	6.15971e-10	122.52	T(1)PPSWLK	3	-1.8049	3	1.007	0.983	1.113	0.895	1.059	0.943	0.934	0.32772
CL10668.Contig1_All	58	S	336 566 predicted protein [Populus trichocarpa] >gi|222855454|gb|EEE93001.1| predicted protein [Populus trichocarpa]	0.999923	0.00847624	55.353	RAS(1)LPFTK	3	0.47315	1	1.082	1.086	1.13	0.86	0.902	0.939	0.819	0.0022987
CL21815.Contig3_All	902	S	129 3587 minus strand hypothetical protein PRUPE_ppa000211mg [Prunus persica]	0.999923	1.8527e-67	131.97	IEGSASGQNS(1)AGLSNVSASR	3	-0.35631	1	1.034	1.087	1.056	0.956	0.854	1.013	0.889	0.082255
CL3326.Contig10_All	22	S	553 1434 transcription factor, putative [Ricinus communis] >gi|223551100|gb|EEF52586.1| transcription factor, putative [Ricinus communis]	0.999923	0.000792325	49.662	SPGSEPFGHLS(1)PGFER	3	-2.2168	1	1.118	1.17	1.034	0.984	0.764	0.93	0.806	0.060362
Unigene61339_All	808	S	293 3385 minus strand hypothetical protein PRUPE_ppa000751mg [Prunus persica]	0.999923	0.0158786	62.705	S(1)PHGSPAER	2	1.3388	2	1.019	0.909	1.095	1.118	0.947	0.912	0.985	0.85262
CL23358.Contig9_All	68	S	1 510 minus strand unnamed protein product [Vitis vinifera]	0.999922	0.00750302	59.198	VSIVAS(1)PAK	3	0.71271	1	1.253	1.276	1.127	0.852	0.701	0.79	0.641	0.0028962
CL184.Contig22_All	687	S	197 3295 sucrose phosphate synthase [Gossypium hirsutum]	0.99992	2.16725e-31	114.63	SDFGFENPEPNS(1)PGDSLR	2	0.77094	2	0.869	1.07	0.937	1.183	0.945	0.996	1.086	0.4202
Unigene42144_All	38	T	57 404 minus strand chlorophyll A/B binding protein [Gossypium hirsutum]	0.999919	2.0572e-160	179.17	KT(1)ATKPAASGSPWYGPDR	4	0.042463	25	1.085	1.188	1.273	0.823	0.84	0.792	0.692	0.00177525
Unigene42259_All	191	S	963 1757 predicted protein [Populus trichocarpa] >gi|222843524|gb|EEE81071.1| predicted protein [Populus trichocarpa]	0.999917	1.17948e-17	114.96	GDES(1)PDKSAAVPK	2	-0.75622	4	0.916	0.94	1.006	1.036	1.072	1.029	1.096	0.039535
Unigene67574_All	576	S	329 2080 calcium-dependent protein kinase [Gossypium hirsutum]	0.999917	0.0152033	48.568	SVQNNFS(1)IK	3	-0.82242	1	0.995	1.15	1.107	1.004	0.854	0.889	0.845	0.060121
Unigene22773_All	256	S	63 1082 minus strand DNA binding protein, putative [Ricinus communis] >gi|223538760|gb|EEF40360.1| DNA binding protein, putative [Ricinus communis]	0.999915	6.82968e-29	103.99	LPS(1)PVAGTSVSNVGFR	2	1.1319	3	0.885	0.875	0.961	1.191	1.044	1.043	1.205	0.025135
CL4627.Contig4_All	37	S	2 700 PREDICTED: DNA-damage-repair/toleration protein DRT111, chloroplastic [Vitis vinifera]	0.999913	1.10657e-05	80.702	AAMS(0.002)GGVPRS(0.998)PS(1)PPPGK	4	-0.41307	12	0.967	1.114	1.087	0.966	0.906	0.961	0.894	0.084264
Unigene78967_All	47	S	676 1962 minus strand phospholipid-transporting atpase, putative [Ricinus communis] >gi|223546441|gb|EEF47941.1| phospholipid-transporting atpase, putative [Ricinus communis]	0.999912	0.0117855	55.724	EVS(1)FGDLGSK	2	-2.8532	1	0.932	0.974	1.016	1.037	1.005	1.035	1.053	0.124262
CL14892.Contig6_All	203	S	169 1224 B-zip transcription factor [Vitis pseudoreticulata]	0.999911	0.00496745	89.43	YVVQTLES(1)K	2	3.2618	2	0.946	1.05	1.081	0.936	0.996	0.992	0.95	0.33256
Unigene78201_All	25	T	44 1801 minus strand unknown [Populus trichocarpa]	0.999911	0.000269496	86.729	NSEAT(1)PHHSR	3	-1.3349	1	0.959	0.897	1.209	0.85	1.129	0.956	0.958	0.74972
Unigene43276_All	99	S	221 832 Vesicle-associated membrane protein-associated protein [Medicago truncatula] >gi|355509776|gb|AES90918.1| Vesicle-associated membrane protein-associated protein [Medicago truncatula]	0.999908	2.49937e-76	136.43	VVYVSPPQPPS(1)PVREGS(1)EEGS(1)PPR	3	0.022621	5	0.883	1.028	1.048	0.95	1.083	1.008	1.028	0.68578
Unigene61221_All	42	S	117 722 minus strand Nucleolar essential protein, putative [Ricinus communis] >gi|223528837|gb|EEF30840.1| Nucleolar essential protein, putative [Ricinus communis]	0.999907	0.031919	45.433	AS(1)IEKPTK	3	-0.15706	1
CL26750.Contig23_All	89	S	542 1618 DNA binding protein, putative [Ricinus communis] >gi|223550910|gb|EEF52396.1| DNA binding protein, putative [Ricinus communis]	0.999906	0.000674263	93.345	RQGS(1)LTLPR	3	0.21379	5	0.906	0.876	0.935	1.065	1.089	1.129	1.208	0.00172114
CL7664.Contig3_All	373	S	136 1305 unnamed protein product [Vitis vinifera]	0.999906	1.13549e-16	101.76	HHAT(0.003)IDT(0.046)ART(0.951)PPQPS(1)PER	3	-1.1127	2	0.927	1.045	1.209	0.871	0.934	1.014	0.886	0.25714
CL1571.Contig3_All	642	S	679 3207 retinoblastoma-binding protein, putative [Ricinus communis] >gi|223529796|gb|EEF31732.1| retinoblastoma-binding protein, putative [Ricinus communis]	0.999905	0.00115001	68.41	SKPNPQMS(1)DGEHR	3	-0.10297	1	0.903	1.174	1.163	0.93	0.972	0.858	0.852	0.173403
CL27678.Contig24_All	76	S	2397 5069 minus strand PREDICTED: topless-related protein 3-like [Glycine max]	0.999903	0.000231639	77.469	LRPAPS(1)VEEVTYPAPR	3	-1.0158	1	0.92	1.038	0.969	1.028	0.955	1.092	1.051	0.4005
CL3744.Contig29_All	130	S	114 716 predicted protein [Populus trichocarpa] >gi|222846056|gb|EEE83603.1| predicted protein [Populus trichocarpa]	0.999903	5.07016e-12	116.87	S(1)FPATHNS(1)FK	3	0.0052876	5	0.966	1.012	1.074	0.929	0.997	1.022	0.966	0.45632
Unigene35705_All	25	S	9 3380 phytochrome B [Vitis riparia]	0.9999	1.97133e-11	97.767	APHAHHQADS(1)ISK	4	0.8166	1	1.025	1.027	1.089	0.95	0.963	0.946	0.91	0.0104021
CL12958.Contig6_All	44	S	119 739 predicted protein [Populus trichocarpa] >gi|222840931|gb|EEE78478.1| predicted protein [Populus trichocarpa]	0.999899	0	242.59	EYDS(1)DGEDSDFNDDRR	3	-1.8492	4	0.666	0.747	0.729	1.278	1.296	1.285	1.802	0.0035358
Unigene22911_All	44	S	215 1018 minus strand predicted protein [Populus trichocarpa] >gi|222866245|gb|EEF03376.1| predicted protein [Populus trichocarpa]	0.999898	0.00308536	65.175	MDLLSGDDFNS(1)PK	3	2.6424	2	0.943	1.074	1.128	0.984	0.924	0.947	0.908	0.170543
CL28245.Contig1_All	19	S	125 709 minus strand RecName: Full=CASP-like protein F16	0.999896	0.0139874	47.971	S(1)PMALMGSSR	2	-0.42691	4	0.946	1.076	1.038	1.089	0.881	0.969	0.96	0.58696
CL6073.Contig13_All	72	T	53 2584 ATP binding protein, putative [Ricinus communis] >gi|223540833|gb|EEF42393.1| ATP binding protein, putative [Ricinus communis]	0.999896	0.0037961	54.276	VVT(1)PPEKPQTR	3	0.225	1
Unigene9740_All	380	T	99 2219 heat shock protein, putative [Ricinus communis] >gi|223534226|gb|EEF35941.1| heat shock protein, putative [Ricinus communis]	0.999896	0.019949	61.167	LKT(1)PVENSLR	2	-1.2516	1	0.964	0.958	1.047	0.991	1.036	1.004	1.021	0.53582
CL27614.Contig8_All	49	S	138 2657 hypothetical protein PRUPE_ppa001377mg [Prunus persica]	0.999894	0.00230509	48.255	EREEIS(1)EGES(0.965)PQHS(0.035)K	3	-2.139	1	1.086	1.011	1.138	0.898	0.99	0.876	0.854	0.0361
CL18020.Contig4_All	129	S	236 1096 minus strand PREDICTED: uncharacterized protein LOC100243269 [Vitis vinifera] >gi|302143637|emb|CBI22390.3| unnamed protein product [Vitis vinifera]	0.999893	0.000507749	87.258	GVTYGS(1)FK	3	-1.6836	8	1.123	1.198	1.233	0.84	0.77	0.837	0.689	0.0007046
CL5877.Contig1_All	231	S	2 997 minus strand zinc finger protein, putative [Ricinus communis] >gi|223544414|gb|EEF45935.1| zinc finger protein, putative [Ricinus communis]	0.999893	3.29762e-10	106.14	SSFTSSLS(1)NLQK	2	-1.0164	2	0.87	0.727	1.066	0.897	1.201	1.24	1.253	0.206
Unigene29498_All	289	S	278 1237 predicted protein [Populus trichocarpa] >gi|222875394|gb|EEF12525.1| predicted protein [Populus trichocarpa]	0.999893	2.4541e-08	99.813	TQHLESHDHS(1)EK	3	-0.60693	3	0.875	0.961	1.006	1.108	1.034	1.016	1.111	0.094937
Unigene67791_All	188	T	95 1111 minus strand unknown [Populus trichocarpa]	0.999893	6.5643e-07	93.424	SWPSNSEVIT(1)PK	3	-0.93466	4	0.879	0.973	1.104	0.998	0.991	1.054	1.029	0.6564
CL3528.Contig19_All	27	S	148 882 conserved hypothetical protein [Ricinus communis] >gi|223549780|gb|EEF51268.1| conserved hypothetical protein [Ricinus communis]	0.999892	1.6247e-236	196.1	GHDSSSDS(1)DDDKPSESSIK	4	0.59434	6	0.874	1.017	1.013	1.049	1.06	0.985	1.065	0.29992
CL6461.Contig15_All	62	S	54 1445 minus strand hypothetical protein PRUPE_ppa003932mg [Prunus persica]	0.999892	9.26281e-33	94.059	VSGAANT(0.223)AGHS(0.777)RDLS(1)HHS(1)IRGEALK	5	1.4114	5	0.962	1.087	1.122	0.986	0.932	0.911	0.892	0.0986
CL2502.Contig3_All	135	S	158 1102 PREDICTED: uncharacterized protein LOC101291853 [Fragaria vesca subsp. vesca]	0.999889	9.48801e-06	80.387	LRS(1)PPSTPSDSK	3	0.87742	5	1.065	1.089	1.091	0.921	0.906	0.928	0.849	9.9423e-05
CL2004.Contig4_All	374	S	132 1439 PREDICTED: probable pre-mRNA-splicing factor ATP-dependent RNA helicase-like [Glycine max]	0.999888	0.00192305	78.324	YSIDMS(1)PVK	2	1.1897	2	0.942	1.103	1.093	1.045	0.856	0.961	0.912	0.29558
CL25163.Contig14_All	302	S	2 1024 calmodulin binding protein, putative [Ricinus communis] >gi|223550655|gb|EEF52142.1| calmodulin binding protein, putative [Ricinus communis]	0.999888	0.00181667	54.812	RQS(1)FPSSGNSK	3	-0.90361	1	1.078	1.227	1.217	0.866	0.81	0.802	0.704	0.00191836
Unigene97022_All	15	S	91 1452 minus strand Anthocyanin 5-aromatic acyltransferase, putative [Ricinus communis] >gi|223533000|gb|EEF34765.1| Anthocyanin 5-aromatic acyltransferase, putative [Ricinus communis]	0.999887	0.00315567	77.644	VSPSPNS(1)PK	3	0.98655	3	1	0.971	1.014	1.013	1.018	0.985	1.01	0.5605
CL26168.Contig32_All	615	S	1 2058 fyve finger-containing phosphoinositide kinase, fyv1, putative [Ricinus communis] >gi|223534655|gb|EEF36348.1| fyve finger-containing phosphoinositide kinase, fyv1, putative [Ricinus communis]	0.999886	0.00356154	65.879	VHS(1)FDSVLR	3	-0.69073	2
Unigene80014_All	243	S	114 866 hypothetical protein PRUPE_ppa010420mg [Prunus persica]	0.999884	2.69537e-13	113.69	VGS(1)AANWSTSY	2	-0.19846	8	0.872	0.951	0.94	1.083	1.046	1.108	1.172	0.0076239
CL26570.Contig17_All	257	S	102 1349 transcription regulator, putative [Ricinus communis] >gi|223548211|gb|EEF49702.1| transcription regulator, putative [Ricinus communis]	0.999883	0.00275157	65.374	NIS(1)PKS(0.986)PAT(0.015)K	3	0.30192	1	1.007	1.052	1.068	0.983	0.989	0.901	0.919	0.070803
CL13818.Contig6_All	36	S	176 2746 minus strand conserved hypothetical protein [Ricinus communis] >gi|223534017|gb|EEF35738.1| conserved hypothetical protein [Ricinus communis]	0.999882	6.3081e-78	156.96	THPASSTAVS(1)PR	2	0.35065	3	1.02	1.056	1.13	0.906	1.039	0.848	0.871	0.10362
CL2693.Contig3_All	11	S	263 661 minus strand PREDICTED: superkiller viralicidic activity 2-like 2-like [Vitis vinifera]	0.99988	9.80576e-18	112.01	KS(1)PERPDVTETPK	4	-1.6371	4	1.019	1.093	1.126	0.921	0.916	0.925	0.853	0.033581
CL26846.Contig14_All	23	S	169 309 PREDICTED: CHD3-type chromatin-remodeling factor PICKLE-like [Vitis vinifera]	0.999878	6.42825e-09	66.925	RPVYNLDES(1)DDDADFVSGK	3	0.33308	1	0.896	1.285	0.981	0.958	0.877	1.003	0.898	0.44454
CL25441.Contig45_All	146	S	100 3297 conserved hypothetical protein [Ricinus communis] >gi|223543945|gb|EEF45471.1| conserved hypothetical protein [Ricinus communis]	0.999876	1.7575e-07	87.447	S(1)FDHESPTSLDK	3	0.88789	1
CL10524.Contig8_All	186	S	231 980 RNA and export factor binding protein, putative [Ricinus communis] >gi|223528429|gb|EEF30463.1| RNA and export factor binding protein, putative [Ricinus communis]	0.999874	4.58977e-07	86.094	TVVMS(1)PGGGQSR	2	0.091894	4	0.871	1.043	1.131	0.949	1.038	0.969	0.971	0.77912
CL24009.Contig10_All	298	S	83 976 abc transporter, putative [Ricinus communis] >gi|223537089|gb|EEF38723.1| abc transporter, putative [Ricinus communis]	0.999873	0.00131919	88.181	GYSAISAS(1)	2	-0.22412	1	0.885	1.102	0.94	1.043	0.958	1.072	1.05	0.52002
Unigene56036_All	126	S	532 999 minus strand conserved hypothetical protein [Ricinus communis] >gi|223549437|gb|EEF50925.1| conserved hypothetical protein [Ricinus communis]	0.999873	0.0126881	54.898	TANVNS(1)PMFK	2	1.7429	1	0.752	0.849	0.96	1.191	1.106	1.142	1.343	0.0153225
CL16435.Contig2_All	7	Y	210 776 minus strand predicted protein [Populus trichocarpa] >gi|222866470|gb|EEF03601.1| predicted protein [Populus trichocarpa]	0.999872	0.0161128	41.876	MGTKLEY(1)R	2	3.6895	1	1.109	1.343	1.111	0.831	0.751	0.855	0.684	0.0072386
Unigene10538_All	286	S	320 2182 Serine/threonine-protein kinase PBS1, putative [Ricinus communis] >gi|223541448|gb|EEF42998.1| Serine/threonine-protein kinase PBS1, putative [Ricinus communis]	0.999872	0.00176293	65.467	SNPFAHWDS(1)K	3	-0.25413	1
CL3738.Contig2_All	225	S	209 1417 minus strand phosphoribulose kinase, putative [Ricinus communis] >gi|223541989|gb|EEF43535.1| phosphoribulose kinase, putative [Ricinus communis]	0.999869	0.000236896	91.549	GHSLES(1)IK	3	0.60003	1	0.961	1.022	1.036	0.993	1.004	0.985	0.988	0.6448
Unigene42190_All	711	S	280 2820 predicted protein [Populus trichocarpa] >gi|222861582|gb|EEE99124.1| predicted protein [Populus trichocarpa]	0.999869	1.14646e-07	86.761	NVETPQS(1)PPNPNAFSER	3	-0.46559	1	0.764	1.164	1.006	1.084	0.957	1.025	1.045	0.6775
Unigene67918_All	325	S	466 1932 protein binding protein, putative [Ricinus communis] >gi|223530186|gb|EEF32095.1| protein binding protein, putative [Ricinus communis]	0.999868	0.000867993	76.759	IQS(1)IHGGTSR	2	-0.2036	4	0.856	1.027	0.958	1.028	0.987	1.144	1.112	0.195823
CL1191.Contig22_All	283	S	263 1798 hypothetical protein PRUPE_ppa003790mg [Prunus persica]	0.999867	2.1395e-21	104.52	DFSVANVS(1)GALQSDGR	3	-1.3663	2	1.049	1.174	1.16	0.944	0.809	0.863	0.773	0.0107805
Unigene96489_All	31	S	218 382 PREDICTED: chloride channel protein CLC-c-like [Glycine max]	0.999864	0.00311978	85.522	IYS(1)QPLLIR	2	1.1505	2	0.822	1.065	0.907	1.146	0.971	1.089	1.147	0.192415
CL5349.Contig10_All	262	S	7 975 minus strand PREDICTED: zinc finger CCCH domain-containing protein 41-like [Vitis vinifera]	0.99986	0.0126207	49.066	STENVVFGS(1)PK	2	3.0433	1	0.956	1.016	1.248	0.963	0.883	0.934	0.863	0.170821
CL900.Contig40_All	153	T	174 1925 Patellin-3, putative [Ricinus communis] >gi|223539014|gb|EEF40611.1| Patellin-3, putative [Ricinus communis]	0.999858	1.17883e-06	86.539	APEKVETEAPT(1)PVEVK	4	0.39681	2	0.809	0.988	1.01	1.071	1.069	1.052	1.137	0.20036
CL2894.Contig7_All	62	S	199 630 PREDICTED: zonadhesin-like [Glycine max]	0.999856	0.0106807	99.973	SLS(1)NLLK	2	-0.10632	1	1.178	1.074	1.097	0.922	0.836	0.894	0.792	0.0043816
Unigene8210_All	261	S	196 1230 DNA binding protein, putative [Ricinus communis] >gi|223538760|gb|EEF40360.1| DNA binding protein, putative [Ricinus communis]	0.999856	3.13291e-42	124.08	VPS(1)PVAGTSVSNVGFR	2	3.5064	4	0.993	1.024	1.146	0.949	1.007	0.881	0.897	0.136378
CL1893.Contig3_All	93	S	136 501 predicted protein [Populus trichocarpa] >gi|222841580|gb|EEE79127.1| predicted protein [Populus trichocarpa]	0.999853	0.00113625	64.104	VTPTIEPPS(1)PK	3	0.37047	2	0.868	1.073	0.905	1.172	1.078	0.905	1.109	0.36706
CL15357.Contig9_All	138	S	388 3207 hypothetical protein PRUPE_ppa000782mg [Prunus persica]	0.999849	1.1844e-29	113.63	TSTLNIDS(1)PEVVLQDK	3	-0.69099	1	0.63	0.859	0.756	1.067	1.501	1.188	1.673	0.0192189
CL27614.Contig4_All	120	S	117 2633 hypothetical protein PRUPE_ppa001377mg [Prunus persica]	0.999849	0.00401753	64.918	S(1)IGHGTPVK	3	0.53987	2	0.97	1.169	1.06	0.839	1.058	0.903	0.875	0.19596
CL26586.Contig2_All	383	S	565 2382 ankyrin repeat-containing protein, putative [Ricinus communis] >gi|223531452|gb|EEF33285.1| ankyrin repeat-containing protein, putative [Ricinus communis]	0.999844	0.00898114	91.313	QTVS(1)DIK	2	1.7489	1	0.896	1.039	1.135	1.045	0.931	0.954	0.954	0.60646
CL2939.Contig3_All	929	S	54 3296 minus strand sodium/hydrogen exchanger plant, putative [Ricinus communis] >gi|223538935|gb|EEF40533.1| sodium/hydrogen exchanger plant, putative [Ricinus communis]	0.999844	0.00197092	64.224	NPSSFNHS(1)HK	3	1.161	2	0.809	0.955	0.86	1.12	1.112	1.144	1.287	0.0066568
CL5743.Contig17_All	135	S	110 1162 PREDICTED: uncharacterized protein At5g39570 [Vitis vinifera]	0.999844	3.45911e-08	89.297	KPEYEQPGS(1)EYESGYGR	3	1.0995	1	0.954	1.023	1.034	1.021	0.871	1.096	0.992	0.88078
CL1808.Contig3_All	321	S	197 1618 predicted protein [Populus trichocarpa] >gi|222868085|gb|EEF05216.1| predicted protein [Populus trichocarpa]	0.999842	1.17525e-19	120.21	YQLNLDKQS(1)PK	4	-0.087268	2	1.215	1.267	1.266	0.781	0.749	0.722	0.601	4.1781e-05
CL25.Contig1_All	52	S	149 589 hypothetical protein PRUPE_ppa023447mg [Prunus persica]	0.999841	0.000158022	85.271	RIS(1)FSTSTDR	3	-1.095	1	0.972	1.041	1.147	0.934	1	0.906	0.899	0.13422
Unigene53548_All	243	S	75 821 hypothetical protein [Gossypium hirsutum]	0.999841	0.000421842	76.118	S(0.5)RLS(0.5)AAS(1)KPSIAA	3	0.29157	4	1.016	1.109	1.212	0.927	0.826	0.91	0.798	0.022676
CL8438.Contig4_All	28	S	2405 2722 minus strand pyruvate decarboxylase [Gossypium hirsutum]	0.999839	9.99922e-07	93.909	RS(1)PEEVTGPFK	3	1.3036	1	1.066	1.125	1.009	0.963	0.925	0.912	0.875	0.0199009
CL14288.Contig6_All	13	S	206 538 protein with unknown function [Ricinus communis] >gi|223550523|gb|EEF52010.1| protein with unknown function [Ricinus communis]	0.999836	0.00277015	74.524	RLS(1)LGEYK	3	1.4129	2
Unigene1547_All	429	S	173 1735 minus strand PREDICTED: protein IQ-DOMAIN 31 [Vitis vinifera] >gi|296086414|emb|CBI32003.3| unnamed protein product [Vitis vinifera]	0.999832	0.00872411	63.624	RAS(1)FPTK	3	-1.3267	3	1.233	1.355	1.266	0.774	0.659	0.713	0.557	0.00041753
Unigene68390_All	181	S	767 2221 conserved hypothetical protein [Ricinus communis] >gi|223547235|gb|EEF48730.1| conserved hypothetical protein [Ricinus communis]	0.999832	0.000615306	66.152	KVS(1)GPLDS(0.037)MGS(0.963)MK	3	-2.8628	13	1.056	1.213	1.203	0.847	0.85	0.831	0.728	0.020125
CL3593.Contig3_All	194	S	77 1354 minus strand unknown [Populus trichocarpa]	0.999831	0.00198107	48.053	VS(1)PPPKPIAPAATTK	3	-0.53962	2	1.002	1.021	1.058	1.051	0.938	0.931	0.948	0.26398
Unigene55159_All	27	S	2 91 PREDICTED: 40S ribosomal protein S6-like [Solanum lycopersicum]	0.999831	0.000158543	80.632	LSATSKPS(1)IAA	2	0.28108	1	1.025	1.189	1.302	0.903	0.825	0.756	0.706	0.0162787
CL2686.Contig12_All	240	S	108 854 minus strand 40S ribosomal protein S6A [Hevea brasiliensis]	0.999829	8.86248e-22	118.96	LS(1)AASKPSAVA	2	0.56742	6	0.995	1.047	1.138	0.936	0.938	0.946	0.887	0.094362
Unigene42156_All	30	T	114 362 minus strand chlorophyll A/B binding protein [Gossypium hirsutum]	0.999829	0.00355584	46.543	LSPSIPEIQGT(1)GR	3	3.6529	1	1.077	0.989	1.154	1.023	0.919	0.837	0.863	0.111937
Unigene32266_All	163	S	492 1934 minus strand conserved hypothetical protein [Ricinus communis] >gi|223536661|gb|EEF38303.1| conserved hypothetical protein [Ricinus communis]	0.999828	0.0111416	79.16	LS(1)LPNSR	2	0.82676	2	1.206	1.244	1.431	0.584	0.703	0.831	0.546	0.0058976
CL2264.Contig4_All	820	Y	201 3119 prp4, putative [Ricinus communis] >gi|223531405|gb|EEF33239.1| prp4, putative [Ricinus communis]	0.999825	1.87044e-59	155.97	NEITPY(1)LVSR	2	1.1162	5	0.902	1.029	1.005	1.013	1.013	1.038	1.044	0.3451
CL21473.Contig3_All	126	S	77 2791 minus strand PREDICTED: uncharacterized protein LOC100249524 [Vitis vinifera]	0.999824	0.00413326	83.623	VRGS(1)PFSPR	2	1.3177	5	0.99	1.068	1.1	0.943	0.928	0.97	0.9	0.036479
CL5491.Contig18_All	154	S	157 852 minus strand run and tbc1 domain containing 3, plant, putative [Ricinus communis] >gi|223535635|gb|EEF37301.1| run and tbc1 domain containing 3, plant, putative [Ricinus communis]	0.999823	0.00310068	72.29	SPHPDS(1)PVR	2	0.13914	1	0.978	0.965	1.084	0.959	1.013	1.001	0.982	0.6965
Unigene3356_All	207	S	177 800 phosphopentothenoylcysteine decarboxylase, putative [Ricinus communis] >gi|223534363|gb|EEF36071.1| phosphopentothenoylcysteine decarboxylase, putative [Ricinus communis]	0.999821	0.0157373	61.409	LFLESRPQPS(1)D	2	-0.09673	1	0.812	1.23	1.231	0.986	0.963	0.778	0.833	0.34226
CL1740.Contig4_All	105	S	364 918 minus strand PREDICTED: uncharacterized protein LOC101222171 [Cucumis sativus] >gi|449521451|ref|XP_004167743.1| PREDICTED: uncharacterized LOC101222171 [Cucumis sativus]	0.99982	1.41347e-26	125.5	SFS(1)ENNVSTQK	2	-2.2561	2	0.956	1.028	1.04	1.004	0.991	0.982	0.984	0.60932
CL18176.Contig4_All	715	S	254 2719 kinesin heavy chain, putative [Ricinus communis] >gi|223530117|gb|EEF32031.1| kinesin heavy chain, putative [Ricinus communis]	0.99982	0.000414764	69.431	QIAESILVS(1)PNK	3	1.5619	1
CL12673.Contig5_All	60	S	112 708 PREDICTED: uncharacterized protein LOC100812104 [Glycine max]	0.999818	0.00422115	66.706	SHRDHS(1)LER	3	-0.096459	1	0.795	1.094	0.852	1.182	0.926	1.151	1.189	0.22688
CL251.Contig2_All	123	Y	197 682 predicted protein [Populus trichocarpa] >gi|222860868|gb|EEE98410.1| predicted protein [Populus trichocarpa]	0.999816	3.39573e-99	167.35	QLSPSY(1)AAVADER	2	0.06039	1	0.891	1.1	1.03	1.042	0.889	1.048	0.986	0.88194
CL114.Contig18_All	383	S	120 2132 minus strand rhamnose synthase [Gossypium hirsutum]	0.999814	0.0156578	59.153	HTLPS(1)QK	3	-0.46787	1	0.99	1.034	1.167	0.825	1.09	0.893	0.88	0.24148
CL22600.Contig2_All	21	S	71 262 minus strand predicted protein [Populus trichocarpa] >gi|118484053|gb|ABK93912.1| unknown [Populus trichocarpa] >gi|222842496|gb|EEE80043.1| predicted protein [Populus trichocarpa]	0.999813	5.25425e-42	127.58	KES(1)PLGSPTQSAHPAR	3	2.3688	12	0.974	1.115	1.089	0.957	0.905	0.96	0.888	0.062662
CL4035.Contig15_All	27	S	233 697 minus strand pto-interacting protein 1-like [Glycine max] >gi|223452484|gb|ACM89569.1| Pto kinase interactor [Glycine max]	0.999811	5.69313e-06	79.177	NS(1)AGNDGGYHTSETALK	3	-0.87164	1	0.978	1.063	1.16	1.007	0.819	0.973	0.874	0.16782
Unigene21169_All	82	S	533 2473 heat shock protein 70 [Gossypium hirsutum]	0.999809	1.71446e-12	110.77	RFS(1)DASVQSDMK	3	-0.83346	5	0.942	1.072	1.09	1	0.915	0.982	0.933	0.27464
CL622.Contig32_All	21	S	398 1153 receptor protein kinase, putative [Ricinus communis] >gi|223551351|gb|EEF52837.1| receptor protein kinase, putative [Ricinus communis]	0.999807	0.0164897	65.695	SNYS(1)QNNR	2	0.3136	1	1.083	1.364	1.245	0.767	0.83	0.711	0.625	0.0043991
Unigene53548_All	246	S	75 821 hypothetical protein [Gossypium hirsutum]	0.999805	0.000237718	78.554	LS(0.019)AAS(0.981)KPS(1)IAA	2	0.32993	3	1.083	1.231	1.199	0.849	0.811	0.827	0.708	0.00112444
CL27935.Contig1_All	105	S	166 1074 PREDICTED: mannose-1-phosphate guanyltransferase alpha isoform 1 [Vitis vinifera] >gi|297733847|emb|CBI15094.3| unnamed protein product [Vitis vinifera]	0.999804	1.44056e-171	193.96	LSS(1)FEALQSATR	2	-0.66711	11	0.955	1.088	1.073	0.956	0.917	1.01	0.925	0.198662
CL11614.Contig4_All	28	S	1 165 Eukaryotic translation initiation factor 3 subunit, putative [Ricinus communis] >gi|223545333|gb|EEF46838.1| Eukaryotic translation initiation factor 3 subunit, putative [Ricinus communis]	0.999794	9.53028e-22	104.52	LRDGEAS(1)DEEEEYEAK	3	1.0306	1	0.898	1.143	0.94	0.915	1.087	1.018	1.013	0.86602
Unigene28416_All	316	S	20 1840 minus strand conserved hypothetical protein [Ricinus communis] >gi|223528111|gb|EEF30184.1| conserved hypothetical protein [Ricinus communis]	0.999794	6.02884e-77	140.57	SSADTDGRVS(1)PFASGVATK	3	0.40815	2	0.974	1.018	1.143	0.937	0.901	1.027	0.914	0.22012
CL5362.Contig3_All	240	S	162 932 ATP synthase subunit d, putative [Ricinus communis] >gi|223537719|gb|EEF39340.1| ATP synthase subunit d, putative [Ricinus communis]	0.999793	4.16841e-215	198.61	GVSTNS(1)AHNLLSAGR	2	-0.093491	14	0.936	1.017	1.008	1.042	0.982	1.015	1.026	0.44804
CL5362.Contig6_All	240	S	162 932 hypothetical protein PRUPE_ppa010170mg [Prunus persica]	0.999793	4.16841e-215	198.61	GVSTNS(1)AHNLLSAGR	2	-0.093491	14	0.928	1.029	1.023	1.038	0.972	1.011	1.014	0.72758
CL27614.Contig4_All	53	S	117 2633 hypothetical protein PRUPE_ppa001377mg [Prunus persica]	0.999785	4.51333e-07	90.978	EREDIS(1)EGES(1)PQHSK	3	-1.1388	4	0.892	1.048	1.06	0.988	1.005	1.008	1	0.95792
Unigene53594_All	1063	S	163 3762 minus strand PREDICTED: trafficking protein particle complex subunit 9-like isoform 2 [Vitis vinifera]	0.999783	4.76164e-251	208.27	LDS(1)PKESDTSVHPSASK	3	0.087814	5	0.96	1.061	1.048	0.991	0.987	0.954	0.955	0.25448
Unigene16190_All	2	S	4491 6650 minus strand photosystem I P700 apoprotein A1 [Theobroma cacao] >gi|309321266|gb|ADO64809.1| photosystem I P700 apoprotein A1 [Theobroma cacao] >gi|328924783|gb|ADO64890.2| photosystem I P700 apoprotein A1 [Theobroma cacao] >gi|371925936|gb|AEX57726.1| photosystem I P700 apoprotein A1 (chloroplast) [Theobroma cacao] >gi|371926018|gb|AEX57807.1| photosystem I P700 apoprotein A1 (chloropl…	0.99978	0.00198609	65.346	FS(1)QGLAQDPTTR	2	-1.4199	1	0.957	1.054	1	0.97	1.003	1.017	0.993	0.84732
Unigene43446_All	173	S	121 663 minus strand predicted protein [Populus trichocarpa] >gi|222857078|gb|EEE94625.1| predicted protein [Populus trichocarpa]	0.99978	5.53011e-05	79.614	LVSVVGS(1)PAAR	2	-0.86238	3	0.925	1.088	1.183	0.994	0.911	0.899	0.877	0.183065
CL27477.Contig3_All	768	S	108 3011 PREDICTED: U2 snRNP-associated SURP motif-containing protein-like [Fragaria vesca subsp. vesca]	0.999776	0.000618016	65.956	EYDDS(1)DDEEKR	3	0.81083	1	0.849	1.059	1.052	1.048	1.007	0.984	1.027	0.69892
Unigene22517_All	560	S	437 7000 minus strand Chromo domain protein, putative [Ricinus communis] >gi|223549062|gb|EEF50551.1| Chromo domain protein, putative [Ricinus communis]	0.999775	3.44532e-94	154.13	SSVFSANS(1)DQEVEHGLPK	3	-2.959	2	0.897	1.139	1.064	0.906	0.967	1.028	0.936	0.47616
CL5335.Contig8_All	339	T	183 2156 oligopeptide transporter OPT family [Populus trichocarpa] >gi|222874591|gb|EEF11722.1| oligopeptide transporter OPT family [Populus trichocarpa]	0.999769	1.56307e-41	126.26	QALPIANQHT(1)PDTSEK	3	0.017375	2	1.023	1.178	1.124	0.967	0.885	0.824	0.805	0.024878
CL4800.Contig17_All	653	S	284 2992 minus strand hypothetical protein PRUPE_ppa1027165mg [Prunus persica]	0.999764	0.00119701	89.747	S(1)PDFSAVLSR	2	0.0064835	1	0.958	1.193	0.97	1.023	0.894	0.962	0.922	0.39594
Unigene25725_All	59	S	14 274 PREDICTED: protein IQ-DOMAIN 1-like [Solanum lycopersicum]	0.999763	0.0153565	41.621	LSFPLS(1)PARPR	3	-0.49097	1	1.087	1.221	1.27	0.922	0.718	0.782	0.677	0.0106357
CL2495.Contig15_All	15	S	3 920 hypothetical protein PRUPE_ppa001957mg [Prunus persica] >gi|462397199|gb|EMJ02998.1| hypothetical protein PRUPE_ppa001957mg [Prunus persica] >gi|462397200|gb|EMJ02999.1| hypothetical protein PRUPE_ppa001957mg [Prunus persica]	0.999761	0.000149265	77.221	IYLHQENVPAS(1)R	2	0.43433	1	1.082	1.029	1.22	0.86	0.938	0.871	0.801	0.0185448
Unigene42147_All	49	Y	57 713 chloroplast chlorophyll A-B binding protein [Gossypium hirsutum]	0.99976	1.26197e-59	139.44	KT(0.923)T(0.076)KPVPSGSPWY(1)GPDR	3	-0.94443	9	0.993	1.158	1.184	0.915	0.876	0.874	0.799	0.018056
Unigene85527_All	45	S	132 575 putative ribosomal protein L28 [Gossypium hirsutum]	0.999759	0.00052683	67.646	EPNNLYNLNS(1)YK	3	0.069215	1	0.977	1.041	1.083	1.103	0.826	0.971	0.935	0.45726
Unigene46656_All	107	S	223 1392 conserved hypothetical protein [Ricinus communis] >gi|223545426|gb|EEF46931.1| conserved hypothetical protein [Ricinus communis]	0.999757	2.98536e-19	107.02	KDS(1)DADLSSHIEGK	4	1.5375	1	0.897	1.175	1.151	0.935	0.917	0.925	0.862	0.24474
CL995.Contig8_All	825	S	306 2891 minus strand hypothetical protein PRUPE_ppa001317mg [Prunus persica]	0.999753	2.13731e-81	113.47	PAKPASPETPATPPPQGSEGQPQGADTNVDPNVS(1)PNR	4	1.0901	2	1.078	0.978	0.969	1.005	0.961	1.01	0.984	0.70292
CL27904.Contig4_All	6	S	306 2585 predicted protein [Populus trichocarpa] >gi|222838240|gb|EEE76605.1| predicted protein [Populus trichocarpa]	0.99975	0.000169495	77.051	VPS(1)AGNNSNSSR	2	-0.75935	3	0.925	1.097	1.127	0.988	0.933	0.93	0.905	0.21286
CL4997.Contig3_All	59	S	1 201 minus strand hypothetical protein PRUPE_ppa010420mg [Prunus persica]	0.999749	0.000139179	77.746	KVDS(1)AANWSTDY	2	-0.43673	1	0.791	0.869	1.011	1.293	1.079	0.957	1.246	0.126257
Unigene15299_All	5	T	995 1213 minus strand photosystem II protein H [Gossypium hirsutum] >gi|119368528|ref|YP_913216.1| PSII 10kD phosphoprotein [Gossypium barbadense] >gi|325210959|ref|YP_004286033.1| photosystem II phosphoprotein [Gossypium thurberi] >gi|372290958|ref|YP_005087722.1| photosystem II protein H (chloroplast) [Gossypium raimondii] >gi|372291060|ref|YP_005087818.1| photosystem II protein H (chloroplast)…	0.999749	3.32751e-21	127.32	AT(1)QT(1)GEGSSR	2	-0.7895	11	0.819	0.869	0.9	1.039	1.251	1.123	1.319	0.0104961
Unigene45371_All	204	S	29 1507 conserved hypothetical protein [Ricinus communis] >gi|223543872|gb|EEF45398.1| conserved hypothetical protein [Ricinus communis]	0.999749	6.63502e-09	103.14	ALVSIHS(1)QEAGK	3	0.87248	1	0.888	1.011	0.986	1.071	0.949	1.095	1.08	0.26982
CL27267.Contig8_All	112	S	507 1199 calcium ion binding protein, putative [Ricinus communis] >gi|223538787|gb|EEF40387.1| calcium ion binding protein, putative [Ricinus communis]	0.999748	0.00473078	47.774	AGPSNFGS(1)PLK	3	-1.0674	1
CL3395.Contig3_All	133	S	203 3952 hypothetical protein RCOM_0254640 [Ricinus communis] >gi|223530393|gb|EEF32281.1| hypothetical protein RCOM_0254640 [Ricinus communis]	0.999747	0.0120158	74.962	S(1)FGGSELK	2	0.99418	1	0.842	0.99	1.048	1.017	1.078	1.026	1.084	0.28316
CL1340.Contig9_All	121	T	226 2280 PREDICTED: uncharacterized protein LOC100855398 [Vitis vinifera]	0.999743	6.14753e-100	149.29	TALGNQSIGPDSHHLDT(1)DSER	3	-1.464	2	0.935	1.144	1.01	1.016	0.934	0.961	0.942	0.42568
CL339.Contig19_All	954	S	100 4050 minus strand hypothetical protein PRUPE_ppa000255mg [Prunus persica]	0.999743	3.66171e-05	77.776	LITNMES(1)PNDK	2	1.2964	2	0.928	1.169	0.989	0.993	0.879	1.042	0.944	0.55436
Unigene66531_All	37	S	1095 1277 minus strand triacylglycerol lipase, putative [Ricinus communis] >gi|223544066|gb|EEF45592.1| triacylglycerol lipase, putative [Ricinus communis]	0.999741	0.0245379	61.344	LPS(1)MATAK	2	0.97779	1	0.893	1.051	1.037	1.015	0.978	1.025	1.012	0.79796
CL26356.Contig2_All	286	S	226 2100 minus strand ATP binding protein, putative [Ricinus communis] >gi|223529412|gb|EEF31374.1| ATP binding protein, putative [Ricinus communis]	0.999738	4.38875e-41	118.32	S(1)NELSPVVK	2	3.2828	3	0.927	1.05	1.117	0.959	0.954	0.992	0.939	0.3442
Unigene71267_All	518	S	333 1916 minus strand calcium-dependent protein kinase, putative [Ricinus communis] >gi|223547404|gb|EEF48899.1| calcium-dependent protein kinase, putative [Ricinus communis]	0.999735	0.00803919	75.387	FNSLS(1)LK	2	-0.11905	3	1.135	1.164	1.269	0.82	0.782	0.83	0.682	0.00056444
CL15581.Contig9_All	247	T	249 1715 minus strand PREDICTED: phosphoglycerate kinase, chloroplastic-like [Cucumis sativus] >gi|449475841|ref|XP_004154567.1| PREDICTED: phosphoglycerate kinase, chloroplastic-like [Cucumis sativus]	0.999734	0.00486667	52.495	AHASTEGVT(1)K	3	0.77467	1	1.041	1.338	0.889	0.872	0.85	1.01	0.836	0.26836
CL4067.Contig11_All	22	S	13 525 predicted protein [Populus trichocarpa] >gi|222861405|gb|EEE98947.1| predicted protein [Populus trichocarpa]	0.999734	0.00208146	58.32	KS(1)PPATPAFK	3	0.54707	3	0.919	0.974	1.106	1.079	0.958	0.965	1.001	0.97174
Unigene32434_All	108	S	211 993 minus strand plastid jasmonates ZIM-domain protein [Hevea brasiliensis]	0.999734	0.000788023	64.04	RVDS(1)IVSSSNK	3	0.58315	1	0.974	1.067	1.074	0.922	0.985	0.977	0.926	0.11294
CL5755.Contig3_All	192	T	492 2330 PREDICTED: golgin candidate 4-like isoform 2 [Vitis vinifera]	0.99973	0.00017225	80.96	IDPNASGT(1)PK	3	1.7	2	0.939	1.07	1.118	0.985	0.956	0.932	0.919	0.2076
Unigene102892_All	42	T	2 202 minus strand calcium lipid binding protein, putative [Ricinus communis] >gi|223548930|gb|EEF50419.1| calcium lipid binding protein, putative [Ricinus communis]	0.999726	1.80532e-07	104.41	TFT(1)GHSSK	2	0.32708	6	0.969	0.962	0.997	1.048	1.036	0.988	1.049	0.085959
Unigene70871_All	341	S	68 1510 FK506-binding protein, putative [Ricinus communis] >gi|223550027|gb|EEF51514.1| FK506-binding protein, putative [Ricinus communis]	0.999721	2.66096e-27	110.78	KTTQEDQLAANS(1)PVSQSGDK	3	1.053	2	0.934	1.05	0.833	1.08	1.175	0.927	1.13	0.27562
CL7165.Contig18_All	193	Y	788 1408 unnamed protein product [Vitis vinifera]	0.99972	0.0176785	73.499	DKSPEY(1)GR	2	0.37095	1	0.729	0.826	0.763	1.276	1.298	1.108	1.588	0.00174041
CL5743.Contig15_All	62	S	6 578 PREDICTED: uncharacterized protein At5g39570 [Vitis vinifera]	0.999717	0.0010709	60.334	KPEHGEYGS(1)GYDR	3	0.34021	1	0.928	1.154	0.968	1.015	1.063	0.872	0.967	0.73662
CL20452.Contig12_All	781	S	281 2983 minus strand predicted protein [Populus trichocarpa] >gi|222843645|gb|EEE81192.1| predicted protein [Populus trichocarpa]	0.999716	2.79489e-05	110.08	SQS(1)LVFLK	2	-0.13303	1	1.178	1.299	1.33	0.874	0.717	0.603	0.576	0.0077819
Unigene14446_All	274	S	167 1000 aquaporin PIP2;4 [Gossypium hirsutum]	0.999716	2.35479e-18	118.26	ALGS(1)FRS(1)NPTN	2	-0.91222	16	0.933	1.063	1.05	1.013	0.947	0.993	0.969	0.55478
CL27302.Contig18_All	280	S	208 1977 hypothetical protein PRUPE_ppa000949mg [Prunus persica]	0.99971	2.23576e-30	80.023	KNS(1)DQNVGAPPSYEEAVS(0.064)GT(0.381)QS(0.555)PAHGER	4	0.19344	2	0.974	1.193	1.094	0.783	0.97	0.986	0.84	0.135984
CL3583.Contig21_All	105	T	371 970 PREDICTED: uncharacterized protein LOC101291421 [Fragaria vesca subsp. vesca]	0.999706	0.00187856	74.611	SSLLT(1)PDGK	3	-1.9612	2	0.912	1.093	1.098	0.91	1.015	0.973	0.934	0.39428
CL28472.Contig3_All	193	S	877 1977 hypothetical protein PRUPE_ppa002630mg [Prunus persica]	0.999704	0.00194342	58.326	LPS(1)PLVSQPSK	3	1.1851	1	1.045	1.079	1.13	0.972	0.914	0.86	0.844	0.0153627
CL19251.Contig3_All	50	T	154 1161 conserved hypothetical protein [Ricinus communis] >gi|223529439|gb|EEF31399.1| conserved hypothetical protein [Ricinus communis]	0.999703	0.00778173	42.21	VPACS(1)T(1)LS(0.153)S(0.848)FK	2	3.9732	1	0.864	0.991	0.807	1.525	0.931	0.882	1.254	0.34292
CL61.Contig8_All	583	S	175 2322 minus strand hypothetical protein PRUPE_ppa002015mg [Prunus persica]	0.999703	0.000609002	97.734	SAS(1)VGDWK	2	1.5308	5	0.907	1.042	1.016	1.006	1.013	1.016	1.024	0.6164
CL11581.Contig6_All	123	S	130 681 conserved hypothetical protein [Ricinus communis] >gi|223529200|gb|EEF31175.1| conserved hypothetical protein [Ricinus communis]	0.999696	0.000261475	72.433	QS(1)PDWLSSK	3	1.484	3	1.006	1.044	1.111	0.916	0.973	0.95	0.898	0.034298
CL2131.Contig16_All	487	S	259 3228 minus strand protein with unknown function [Ricinus communis] >gi|223549322|gb|EEF50810.1| protein with unknown function [Ricinus communis]	0.999696	0.0206732	72.325	FSGS(1)LPK	2	1.2447	1	1.024	1.136	1.093	0.928	0.918	0.901	0.844	0.0059194
CL5491.Contig10_All	53	S	1697 1954 minus strand run and tbc1 domain containing 3, plant, putative [Ricinus communis] >gi|223535499|gb|EEF37168.1| run and tbc1 domain containing 3, plant, putative [Ricinus communis]	0.999688	2.47568e-17	121.66	TPHATLDS(1)PR	2	1.2758	8	0.942	1.094	1.051	0.959	0.934	1.02	0.944	0.33472
Unigene19806_All	100	S	2 322 minus strand PIP2 protein [Gossypium hirsutum]	0.999682	0.000730025	57.973	AMGS(1)FRS(0.841)S(0.13)S(0.029)AM	2	0.023842	4	0.945	1.039	1.054	1.039	0.964	0.959	0.975	0.59372
CL19251.Contig3_All	49	S	154 1161 conserved hypothetical protein [Ricinus communis] >gi|223529439|gb|EEF31399.1| conserved hypothetical protein [Ricinus communis]	0.999681	0.00778173	42.21	VPACS(1)T(1)LS(0.153)S(0.848)FK	2	3.9732	1	0.864	0.991	0.807	1.525	0.931	0.882	1.254	0.34292
CL105.Contig9_All	318	S	25 1203 predicted protein [Populus trichocarpa] >gi|222852713|gb|EEE90260.1| predicted protein [Populus trichocarpa]	0.99968	0.0322849	49.632	MSVLQS(1)FK	2	0.36829	1	0.919	1.021	1.024	1.024	0.954	1.058	1.024	0.6313
CL7022.Contig4_All	193	S	3 1076 minus strand predicted protein [Populus trichocarpa] >gi|222848952|gb|EEE86499.1| predicted protein [Populus trichocarpa]	0.999676	0.00200767	65.374	TEKDDKNS(1)PPK	3	-1.0564	1	0.963	1.161	1.172	0.907	0.881	0.916	0.82	0.040518
Unigene44389_All	143	T	3 575 unnamed protein product [Vitis vinifera]	0.999673	2.3361e-55	124.17	SPSTPQPTSLISAPVT(1)PDRR	3	-0.052881	1	1.14	0.991	1.057	0.846	0.979	0.987	0.882	0.121319
CL5335.Contig13_All	346	S	55 2049 minus strand oligopeptide transporter OPT family [Populus trichocarpa] >gi|222874591|gb|EEF11722.1| oligopeptide transporter OPT family [Populus trichocarpa]	0.999672	6.30921e-151	180.45	QTLPIANQQS(1)PDASEK	3	2.5377	3	0.996	1.006	1.079	0.934	1.047	0.938	0.947	0.29096
CL11285.Contig1_All	1228	S	3 3710 PREDICTED: ABC transporter C family member 8-like [Vitis vinifera]	0.999671	0.00288553	68.413	RNS(1)YQNFSSYQ	2	-2.193	1	0.932	0.982	1.133	1.066	0.912	0.974	0.969	0.7028
Unigene87130_All	104	S	225 572 unnamed protein product [Vitis vinifera]	0.999671	9.06473e-22	108.75	ESGDS(1)DEEEEDDRKR	4	-0.68179	5	0.934	1.008	1.044	1.01	1.017	0.987	1.009	0.77708
CL1173.Contig4_All	359	S	148 1659 unknown [Populus trichocarpa x Populus deltoides]	0.999659	0.000236348	97.734	DYDTLS(1)EK	3	-0.5432	2	0.873	1.085	1.026	1.036	1.011	0.97	1.011	0.83816
CL3583.Contig21_All	173	S	371 970 PREDICTED: uncharacterized protein LOC101291421 [Fragaria vesca subsp. vesca]	0.999655	0.0155658	76.064	SLS(1)VPGR	2	-0.26938	1	0.806	0.984	1.068	1.13	1.014	0.999	1.1	0.3373
Unigene43280_All	62	S	85 594 minus strand unknown [Lotus japonicus]	0.999655	3.04578e-50	142.74	VVYVSPPS(1)PVQER	2	0.24115	5	0.91	1.099	1.051	0.974	0.998	0.968	0.961	0.55724
CL1501.Contig20_All	238	T	721 1767 minus strand PREDICTED: serine/threonine-protein kinase HT1-like [Vitis vinifera]	0.999653	4.75613e-29	113.51	FQNQGGVMT(1)AETGTYR	2	-1.7905	2	0.992	0.992	1.205	0.791	0.958	1.062	0.881	0.29744
CL21.Contig7_All	346	T	7 1068 PREDICTED: probable inactive receptor kinase At2g26730 [Vitis vinifera] >gi|297738889|emb|CBI28134.3| unnamed protein product [Vitis vinifera]	0.999653	1.08119e-09	90.707	ESGGHT(1)PPTESR	3	0.75923	6	0.876	1.004	1.161	0.905	1.031	1.023	0.973	0.81828
CL7591.Contig14_All	23	T	477 1775 UDP-glucuronic acid decarboxylase 1 [Gossypium hirsutum]	0.999649	0.000222334	69.361	RDEEMLTPQT(1)PPYSPK	3	-1.1575	4	0.982	1.109	1.084	0.894	0.98	0.951	0.89	0.065356
CL3358.Contig5_All	196	S	287 1225 hypothetical protein PRUPE_ppa008842mg [Prunus persica]	0.999648	2.8897e-05	87.228	HPLFAIS(1)APS(0.198)S(0.605)PT(0.198)R	3	-0.16229	2	1.018	1.103	1.054	0.909	0.874	1.042	0.89	0.109716
CL8448.Contig4_All	300	S	257 1939 hypothetical protein PRUPE_ppa026488mg [Prunus persica]	0.999645	0.00449306	54.343	HVGSMPGS(1)PK	3	-1.2587	1
CL12594.Contig2_All	574	S	114 1844 hypothetical protein PRUPE_ppa023920mg [Prunus persica]	0.999642	0.00108472	58.885	SHKPQEKS(1)PAV	4	0.18365	1	0.959	1.204	1.011	0.969	0.93	0.926	0.89	0.186459
CL363.Contig3_All	299	S	2 1732 minus strand PREDICTED: protein MEI2-like 2-like [Vitis vinifera]	0.999642	1.09295e-09	94.203	HHHIGS(1)APSGVPLER	3	0.47579	5	0.933	1.06	1.024	1.051	0.949	0.983	0.989	0.83464
CL22477.Contig1_All	275	S	105 1244 red protein, putative [Ricinus communis] >gi|223544691|gb|EEF46207.1| red protein, putative [Ricinus communis]	0.99964	0.00733063	50.178	EIVDS(1)DDEADLSK	3	2.7407	2	1.005	0.857	1	1.141	0.866	1.13	1.096	0.45378
CL26384.Contig3_All	753	S	191 4957 PREDICTED: uncharacterized protein LOC100267561 [Vitis vinifera]	0.999637	0.00459305	67.385	GRIT(0.004)S(0.997)S(1)KK	2	-3.8191	1	1.016	1.059	1.061	1.001	0.921	0.943	0.914	0.033478
CL4144.Contig5_All	24	S	79 444 minus strand hypothetical protein PRUPE_ppa013502mg [Prunus persica]	0.999636	2.99737e-102	157.14	KHS(1)PAHTAESTTSPAR	3	0.56086	18	1.118	1.214	1.287	0.779	0.858	0.743	0.658	0.0020447
CL13462.Contig10_All	838	S	356 3010 minus strand kinase, putative [Ricinus communis] >gi|223531877|gb|EEF33694.1| kinase, putative [Ricinus communis]	0.999635	5.32003e-43	119.75	GTKDPNAS(1)PGFDVNVTDSR	3	-0.55352	1	0.878	1.051	1.145	1.001	0.854	1.07	0.952	0.6648
Unigene121588_All	41	S	3 239 minus strand PREDICTED: uncharacterized protein LOC100254835 [Vitis vinifera] >gi|297740536|emb|CBI30718.3| unnamed protein product [Vitis vinifera]	0.999629	0.0297621	46.88	SALWS(1)PPVQR	2	-0.76507	1	0.96	1.454	1.181	0.927	0.722	0.757	0.669	0.050619
CL23414.Contig54_All	88	S	1384 1932 minus strand PREDICTED: uncharacterized protein LOC100248394 [Vitis vinifera] >gi|302143640|emb|CBI22393.3| unnamed protein product [Vitis vinifera]	0.999615	0	256.88	TATHSTPVASHTDS(1)FDSDSR	3	1.1793	4	1.068	1.203	1.204	0.858	0.81	0.857	0.727	0.00196014
CL1524.Contig5_All	190	S	484 1596 hypothetical protein PRUPE_ppa002145mg [Prunus persica]	0.999603	0.0147886	59.975	GHGS(1)MIGSR	2	1.3486	2	1.037	1.047	1.051	1.007	0.924	0.935	0.914	0.079861
CL16368.Contig9_All	304	S	1 4287 ATP binding protein, putative [Ricinus communis] >gi|223543857|gb|EEF45383.1| ATP binding protein, putative [Ricinus communis]	0.999591	1.14529e-79	148.66	GTSQS(1)PANNNPSSTGLR	2	-0.092675	2	0.911	1.038	1.071	0.99	0.923	1.067	0.987	0.85468
Unigene26020_All	62	T	207 1667 BRASSINOSTEROID INSENSITIVE 1-associated receptor kinase 1 precursor, putative [Ricinus communis] >gi|223549086|gb|EEF50575.1| BRASSINOSTEROID INSENSITIVE 1-associated receptor kinase 1 precursor, putative [Ricinus communis]	0.999586	0.000662394	64.565	HQHLDPT(1)PPISK	3	0.20455	2	0.987	1.157	1.163	1.039	0.828	0.827	0.815	0.088996
Unigene24278_All	357	S	2 2149 minus strand conserved hypothetical protein [Ricinus communis] >gi|223551256|gb|EEF52742.1| conserved hypothetical protein [Ricinus communis]	0.999582	0.00417792	46.528	GSAVTSAFRPAS(1)PR	3	-0.17004	1	0.844	1.053	1.093	1.019	1.001	0.991	1.007	0.88504
Unigene31567_All	59	S	323 1948 PREDICTED: uncharacterized protein LOC100257993 [Vitis vinifera]	0.999578	8.25267e-17	102.16	NHSGTSYPDAEVIALS(1)PK	3	-0.45781	3	1.016	1.104	1.055	1.014	0.89	0.921	0.89	0.06204
CL1163.Contig10_All	137	S	152 691 minus strand unnamed protein product [Vitis vinifera]	0.999575	1.15323e-63	128.92	DSVHSDKDDVFS(1)DGEAEHSGSSK	5	0.41332	2	0.972	0.952	1.108	0.99	0.905	1.074	0.979	0.77312
CL485.Contig56_All	594	S	172 2031 conserved hypothetical protein [Ricinus communis] >gi|223527136|gb|EEF29311.1| conserved hypothetical protein [Ricinus communis]	0.99957	0.00205185	49.967	SPTPSVDGQS(1)PK	3	1.2435	1
Unigene24014_All	1052	S	250 3732 minus strand PREDICTED: uncharacterized protein LOC100257013 [Vitis vinifera] >gi|147772468|emb|CAN65102.1| hypothetical protein VITISV_021043 [Vitis vinifera]	0.999569	0.000397569	90.759	QHTLVS(1)GGVR	2	-0.93383	2	0.937	1.081	1.014	1.027	0.967	0.972	0.978	0.67382
CL12346.Contig4_All	1451	S	866 5611 PREDICTED: protein MODIFIER OF SNC1 1-like [Fragaria vesca subsp. vesca]	0.999563	0.000643928	43.155	GRPHS(1)PNQGPGLPGGAPPSNMDTR	4	-0.77298	1	0.929	1.232	1.068	0.902	0.957	0.913	0.858	0.154517
Unigene102530_All	1	T	16 312 minus strand unnamed protein product [Blastocystis hominis]	0.999563	0.0106128	47.603	T(1)GLVRSAFR	2	-2.8907	1	0.937	1.116	1.101	1.005	0.891	0.95	0.902	0.20144
CL23428.Contig3_All	554	T	95 1771 minus strand Patellin-3, putative [Ricinus communis] >gi|223535296|gb|EEF36972.1| Patellin-3, putative [Ricinus communis]	0.999556	0.028868	53.567	LKT(1)MPTSD	2	0.15855	1	1.092	1.223	1.267	0.871	0.775	0.772	0.675	0.0027835
Unigene71171_All	30	S	2 214 minus strand vacuolar H+-translocating inorganic pyrophosphatase [Populus trichocarpa] >gi|222872992|gb|EEF10123.1| vacuolar H+-translocating inorganic pyrophosphatase [Populus trichocarpa]	0.999556	0.0148275	76.605	LSPGS(1)PR	2	0.1633	1	0.988	1.224	1.219	0.881	0.797	0.89	0.748	0.022341
CL5877.Contig1_All	264	S	2 997 minus strand zinc finger protein, putative [Ricinus communis] >gi|223544414|gb|EEF45935.1| zinc finger protein, putative [Ricinus communis]	0.999547	0.00197627	58.885	KNS(1)GLPPSER	3	-0.56607	2	0.891	0.967	0.999	0.997	1.09	1.056	1.1	0.089079
CL7292.Contig9_All	511	S	52 1872 minus strand rubisco subunit binding-protein beta subunit, rubb, putative [Ricinus communis] >gi|223537354|gb|EEF38983.1| rubisco subunit binding-protein beta subunit, rubb, putative [Ricinus communis]	0.999546	0.0252549	69.812	ALS(1)YPLK	2	1.5988	3	1.031	1.178	1.127	0.926	0.893	0.845	0.799	0.0090992
Unigene121884_All	30	S	5 211 amino acid transporter, putative [Ricinus communis] >gi|223529501|gb|EEF31457.1| amino acid transporter, putative [Ricinus communis]	0.999545	0.00670138	40.187	SSHTLLPPIPS(1)RR	3	-0.060544	1
CL26555.Contig7_All	308	S	243 1424 mitogen-activated protein kinase [Gossypium hirsutum] >gi|314991146|gb|ADT65137.1| mitogen-activated protein kinase [Gossypium hirsutum]	0.999544	0.0214684	47.706	RQS(1)FTEK	3	1.6282	1	0.875	1.059	0.997	1.122	0.902	1.044	1.047	0.62802
CL5808.Contig10_All	828	S	1369 4005 Paramyosin, putative [Ricinus communis] >gi|223550923|gb|EEF52409.1| Paramyosin, putative [Ricinus communis]	0.999531	2.56986e-14	91.767	PVPSAPANTIAS(1)PK	3	0.95492	3	0.918	1.059	1.083	0.94	0.931	1.069	0.961	0.5951
Unigene87599_All	77	S	76 441 minus strand predicted protein [Populus trichocarpa] >gi|222831836|gb|EEE70313.1| predicted protein [Populus trichocarpa]	0.99953	0.0266363	56.956	S(1)LQSQSLVK	2	2.7606	1
Unigene58713_All	275	S	42 1616 Disease resistance protein RPS5, putative [Ricinus communis] >gi|223538105|gb|EEF39716.1| Disease resistance protein RPS5, putative [Ricinus communis]	0.999523	0.00450664	56.087	Y(0.002)LFS(0.998)FS(1)IAK	4	-1.1445	1	0.999	1.081	1.107	0.851	1.041	0.921	0.883	0.127304
CL28167.Contig30_All	713	S	1 2379 hypothetical protein PRUPE_ppa001448mg [Prunus persica]	0.999507	0.0113699	65.232	S(1)PHPDSPAR	2	-0.66187	1	1.119	1.188	1.325	0.804	0.852	0.711	0.652	0.0041564
CL3583.Contig17_All	105	T	179 778 PREDICTED: uncharacterized protein LOC101291421 [Fragaria vesca subsp. vesca]	0.999506	0.00100102	77.062	SSLLT(1)PDSK	3	-0.66097	1	1.036	1.071	1.194	0.838	0.943	0.919	0.818	0.023024
CL1365.Contig2_All	168	T	65 865 minus strand hypothetical protein PRUPE_ppa009666mg [Prunus persica]	0.999497	0.00319626	46.156	AQS(0.001)QGAALT(0.999)PQK	3	2.3312	1
CL1913.Contig5_All	354	S	291 2180 acid phosphatase, putative [Ricinus communis] >gi|223543467|gb|EEF44998.1| acid phosphatase, putative [Ricinus communis]	0.999492	1.68295e-101	157.9	QGS(0.999)GLIGSFGQSEELR	3	-0.45754	2	0.963	1.069	1.006	1.007	0.937	1.018	0.975	0.56382
Unigene49276_All	20	T	2 364 unknown [Populus trichocarpa x Populus deltoides]	0.999488	0.00175584	74.987	NAAY(0.001)IGT(0.999)PGK	2	-0.10324	1	0.972	1.184	1.17	0.801	1.068	0.806	0.804	0.122878
Unigene25426_All	50	S	243 488 minus strand predicted protein [Populus trichocarpa] >gi|222867184|gb|EEF04315.1| predicted protein [Populus trichocarpa]	0.999484	0.00356595	48.616	RLS(0.999)HLDS(0.939)IPHT(0.062)PR	3	-0.21625	1	1.071	1.014	1	1.039	0.924	0.953	0.945	0.23464
CL1218.Contig5_All	58	S	197 4222 hypothetical protein PRUPE_ppa000287mg [Prunus persica]	0.999478	0.00345342	85.807	SLS(0.999)NHSR	3	2.3087	2	1.052	1.108	1.196	0.814	0.938	0.892	0.788	0.0128386
CL594.Contig4_All	669	T	193 2379 minus strand PREDICTED: 65-kDa microtubule-associated protein 3 [Vitis vinifera] >gi|296084125|emb|CBI24513.3| unnamed protein product [Vitis vinifera]	0.999477	0.00543674	46.121	TISLVDEENRT(0.999)PK	3	-1.1436	1	1.033	1.128	1.057	1.052	0.756	0.975	0.865	0.2098
CL16944.Contig6_All	62	S	107 1615 unnamed protein product [Thellungiella halophila]	0.999463	6.78993e-20	118.5	YQVPVS(0.999)PEGTVR	2	-1.9506	2	0.877	1.021	1.032	1.001	1.059	1.011	1.048	0.42244
Unigene68006_All	200	S	2 799 hypothetical protein PRUPE_ppa000517mg [Prunus persica]	0.999448	0.0198784	49.418	RDS(0.999)HIY(0.001)K	3	2.2031	1
Unigene24676_All	97	S	459 1721 Heterogeneous nuclear ribonucleoprotein 27C, putative [Ricinus communis] >gi|223528341|gb|EEF30383.1| Heterogeneous nuclear ribonucleoprotein 27C, putative [Ricinus communis]	0.999444	1.20115e-09	93.427	STSSIQGS(0.999)PGPGR	3	-0.14006	2	1.084	1.106	1.071	0.822	1.014	0.903	0.84	0.101276
CL26007.Contig11_All	28	S	414 596 minus strand PREDICTED: probable aquaporin NIP5-1-like [Cucumis sativus] >gi|449518699|ref|XP_004166374.1| PREDICTED: probable aquaporin NIP5-1-like [Cucumis sativus]	0.999438	0.000977709	89.9	VDS(0.999)LSYDRK	2	0.60189	6	1.003	1.192	1.101	0.909	0.882	0.913	0.82	0.0185988
CL3693.Contig8_All	464	T	244 1638 Spotted leaf protein, putative [Ricinus communis] >gi|223526643|gb|EEF28886.1| Spotted leaf protein, putative [Ricinus communis]	0.999437	0.0231704	64.82	AINIT(0.001)HT(0.999)A	2	0.50676	1	1.063	1.188	1.167	0.856	0.868	0.858	0.755	0.0151189
Unigene21169_All	533	S	533 2473 heat shock protein 70 [Gossypium hirsutum]	0.999429	3.40509e-05	102.52	Y(0.001)KS(0.999)EDEEHKK	4	-0.70867	4	0.97	1.077	1.101	0.948	0.995	0.909	0.906	0.105604
CL17247.Contig3_All	485	S	818 2452 minus strand hypothetical protein PRUPE_ppa004106mg [Prunus persica]	0.999427	0.00130895	78.69	RWPS(0.999)NVS(0.001)ANAR	3	-0.88452	1
CL7823.Contig9_All	354	Y	231 1358 minus strand PREDICTED: ATP synthase gamma chain, chloroplastic-like [Cucumis sativus] >gi|449474626|ref|XP_004154236.1| PREDICTED: ATP synthase gamma chain, chloroplastic-like [Cucumis sativus] >gi|449488358|ref|XP_004158011.1| PREDICTED: ATP synthase gamma chain, chloroplastic-like [Cucumis sativus]	0.999423	5.40487e-22	117.53	KTLS(0.001)IVY(0.999)NR	3	-2.269	2	1.015	1.017	1.1	0.968	0.961	0.94	0.916	0.035558
Unigene32874_All	34	S	191 556 conserved hypothetical protein [Ricinus communis] >gi|223530158|gb|EEF32069.1| conserved hypothetical protein [Ricinus communis]	0.999422	6.51199e-05	103.14	S(0.001)YS(0.999)QNDAGR	2	0.66144	3	0.973	1.156	1.077	0.946	0.971	0.876	0.871	0.081178
Unigene42144_All	47	S	57 404 minus strand chlorophyll A/B binding protein [Gossypium hirsutum]	0.999418	3.3692e-84	159.34	PAASGS(0.999)PWYGPDR	2	-0.18921	5	1.065	1.122	1.196	0.895	0.875	0.847	0.774	0.0023365
Unigene42158_All	16	S	2 703 minus strand light harvesting chlorophyll a/b binding protein, partial [Panicum virgatum]	0.999418	3.3692e-84	159.34	PAASGS(0.999)PWYGPDR	2	-0.18921	5	1.065	1.122	1.196	0.895	0.875	0.847	0.774	0.0023365
Unigene59665_All	29	S	377 1111 hypothetical protein PRUPE_ppa018071mg, partial [Prunus persica]	0.999417	0.00469979	74.841	WST(0.001)FS(0.999)PNK	2	0.095428	2	1.066	1.156	1.217	0.927	0.787	0.847	0.745	0.0083994
CL2686.Contig11_All	188	S	2 592 minus strand 40S ribosomal protein S6A [Hevea brasiliensis]	0.999415	7.58628e-22	119.68	SKLS(0.999)AASKPSVVA	2	-0.065314	4	1.004	1.073	1.081	0.972	0.943	0.927	0.9	0.0182621
Unigene3058_All	112	S	109 1197 minus strand PREDICTED: transcription elongation factor A protein 3 [Vitis vinifera]	0.999412	6.53846e-50	131.26	QNS(0.999)VKS(0.001)ENISSTESVK	3	0.63962	1	1.057	0.998	1.183	0.979	0.882	0.901	0.853	0.05642
CL1808.Contig3_All	445	S	197 1618 predicted protein [Populus trichocarpa] >gi|222868085|gb|EEF05216.1| predicted protein [Populus trichocarpa]	0.999404	0.0137892	63.864	LSYPLS(0.999)PAR	2	0.37327	1	1.119	1.343	1.207	0.906	0.709	0.717	0.636	0.0088612
Unigene12666_All	135	S	541 1953 ATP binding protein, putative [Ricinus communis] >gi|223534019|gb|EEF35740.1| ATP binding protein, putative [Ricinus communis]	0.999404	1.56486e-22	109.5	GFSSHS(0.999)GDEGSSGTVR	3	-0.24133	1	0.999	1.065	1.156	0.901	0.897	0.983	0.864	0.047937
CL2428.Contig2_All	23	T	3 107 minus strand conserved hypothetical protein [Ricinus communis] >gi|223544421|gb|EEF45942.1| conserved hypothetical protein [Ricinus communis]	0.999402	0.00840524	51.346	RS(0.996)EGS(0.004)IT(0.999)K	3	-1.5206	1	0.937	1.146	1.096	0.983	0.998	0.839	0.887	0.22208
CL19145.Contig13_All	35	T	44 883 minus strand PREDICTED: uncharacterized protein LOC100263620 [Vitis vinifera]	0.999395	0.0330642	52.391	S(0.007)VIS(0.994)T(0.999)LLK	2	-0.7597	1	0.919	1.045	0.999	1.018	1.005	1.014	1.025	0.56208
CL23627.Contig7_All	297	S	99 1277 minus strand pyruvate dehydrogenase alpha subunit [Gossypium hirsutum]	0.999395	3.2618e-141	177.04	YHGHS(0.999)MS(0.001)DPGSTYR	2	-0.50911	44	0.912	1.022	0.992	1.008	1.042	1.025	1.051	0.2253
CL28226.Contig14_All	255	S	183 1892 minus strand unnamed protein product [Vitis vinifera]	0.99939	0.022005	71.451	QHS(0.999)FS(0.001)PR	2	-0.2291	3	0.945	1.023	1.103	0.963	0.976	0.989	0.953	0.36956
CL13391.Contig7_All	196	S	110 1360 minus strand PREDICTED: uncharacterized protein LOC100245237 [Vitis vinifera]	0.999389	0.0176992	51.765	RS(0.001)NS(0.999)LQR	3	-0.61386	1	0.896	1.036	1.034	0.918	1.097	1.02	1.023	0.7648
CL27044.Contig1_All	22	S	107 625 minus strand PREDICTED: thioredoxin M-type, chloroplastic [Vitis vinifera] >gi|302142749|emb|CBI19952.3| unnamed protein product [Vitis vinifera]	0.999388	0.00281383	59.227	AS(0.001)VLQS(0.999)FHHR	3	-0.32186	1	0.926	1.129	1.065	1.019	0.931	0.93	0.923	0.30608
CL19969.Contig5_All	511	S	323 2824 unnamed protein product [Vitis vinifera]	0.999387	1.9441e-21	108.28	EQY(0.001)GVSIVGAGAS(0.999)PR	2	-0.33613	2	0.99	1.195	1.046	0.937	0.891	0.942	0.857	0.061462
CL28066.Contig2_All	567	S	3 3887 eukaryotic translation initiation factor 4g, putative [Ricinus communis] >gi|223534164|gb|EEF35880.1| eukaryotic translation initiation factor 4g, putative [Ricinus communis]	0.999376	0.0112241	79.16	DSY(0.001)PS(0.999)PGR	2	0.2242	1	0.835	0.996	1.076	1.081	0.977	1.035	1.064	0.4542
Unigene29342_All	94	T	512 3649 precursor of carboxylase p-protein 1, glycine decarboxylase complex [Populus trichocarpa] >gi|222854538|gb|EEE92085.1| precursor of carboxylase p-protein 1, glycine decarboxylase complex [Populus trichocarpa]	0.999374	2.41047e-34	131.96	HNS(0.001)AT(0.999)PEEQTK	3	0.071854	3	0.894	0.96	0.969	1.058	1.08	1.04	1.126	0.0126627
Unigene60033_All	207	S	7 873 minus strand unknown [Populus trichocarpa]	0.999374	0.00132513	68.14	QMGS(0.001)GHGS(0.999)PR	3	0.042823	1	0.89	1.047	1.175	0.921	1.025	0.942	0.928	0.46964
Unigene1130_All	10	T	959 2290 hypothetical protein PRUPE_ppa005736mg [Prunus persica]	0.999367	1.31732e-07	60.419	RVPT(0.999)VVS(0.001)NHQKDETEETAR	4	-0.047688	1	0.99	1.118	0.962	1.001	0.909	1.02	0.954	0.47594
CL22680.Contig1_All	392	T	221 5014 hypothetical protein PRUPE_ppa000146mg [Prunus persica]	0.999366	0.00371927	73.666	NHPT(0.999)LT(0.001)AK	3	-0.053684	1	0.95	1.065	1.045	0.978	0.988	0.974	0.961	0.3898
Unigene68390_All	189	S	767 2221 conserved hypothetical protein [Ricinus communis] >gi|223547235|gb|EEF48730.1| conserved hypothetical protein [Ricinus communis]	0.999366	0.000121572	66.152	KVS(1)GPLDS(0.001)MGS(0.999)MK	4	1.7274	22	1.041	1.166	1.179	0.858	0.885	0.871	0.772	0.0032221
Unigene67907_All	208	S	256 1746 minus strand protein binding protein, putative [Ricinus communis] >gi|223530186|gb|EEF32095.1| protein binding protein, putative [Ricinus communis]	0.999349	1.36268e-36	136.81	S(0.999)FS(0.001)VPVDDKEGK	3	0.92006	6	0.863	0.971	0.992	1.064	1.066	1.044	1.123	0.114779
CL9732.Contig10_All	89	S	41 1327 predicted protein [Populus trichocarpa] >gi|222860989|gb|EEE98531.1| predicted protein [Populus trichocarpa]	0.999344	3.584e-37	140.82	AASVT(0.001)NS(0.999)PVK	2	-0.52109	4	0.984	1.1	1.066	0.995	0.936	0.918	0.904	0.071883
CL1752.Contig6_All	4	S	138 2009 minus strand hypothetical protein PRUPE_ppa000410mg [Prunus persica]	0.999338	2.78774e-05	62.325	GAS(0.999)PDGKGDIGMSSNAR	3	0.51899	1	1.041	1.206	1.068	0.944	0.927	0.815	0.81	0.031444
CL2621.Contig13_All	48	S	163 825 PREDICTED: uncharacterized protein LOC100246099 [Vitis vinifera]	0.999338	0.000610426	84.365	VTIGS(0.001)APS(0.999)FR	2	0.13785	1	1.134	1.238	1.231	0.837	0.702	0.858	0.665	0.004055
CL2884.Contig8_All	17	S	371 490 minus strand PREDICTED: uncharacterized protein LOC100259633 [Vitis vinifera]	0.999336	0.000360902	67.685	RHS(0.999)PYSSSETAR	3	-0.63629	1	0.942	1.126	1.141	0.917	0.84	1.034	0.87	0.181356
Unigene24014_All	858	S	250 3732 minus strand PREDICTED: uncharacterized protein LOC100257013 [Vitis vinifera] >gi|147772468|emb|CAN65102.1| hypothetical protein VITISV_021043 [Vitis vinifera]	0.999335	1.14837e-13	107.98	TPESEY(0.001)EKPKS(0.999)EK	4	0.14004	2	1.079	1.116	1.134	0.919	0.887	0.865	0.802	0.00064493
CL12235.Contig8_All	43	S	192 986 minus strand RecName: Full=Chlorophyll a-b binding protein 151, chloroplastic; AltName: Full=LHCII type II CAB-151; Short=LHCP; Flags: Precursor >gi|452314|emb|CAA38025.1| chlorophyll ab binding protein [Gossypium hirsutum]	0.999328	1.29363e-141	177.67	S(0.999)APT(0.001)SIWYGPDRPK	3	-0.13478	2	0.615	0.785	0.788	1.14	1.357	1.314	1.742	0.004664
CL7867.Contig1_All	25	S	1 93 PREDICTED: c-1-tetrahydrofolate synthase, cytoplasmic-like [Cucumis sativus] >gi|449484305|ref|XP_004156845.1| PREDICTED: c-1-tetrahydrofolate synthase, cytoplasmic-like [Cucumis sativus]	0.999326	0.000106019	75.483	ADATVS(0.001)IVHS(0.999)R	3	-0.34466	1	0.989	1.239	1.066	0.916	0.889	0.901	0.821	0.102543
CL12832.Contig8_All	627	S	153 2531 minus strand PREDICTED: uncharacterized protein LOC100246247 [Vitis vinifera]	0.999325	0.000148431	74.789	GITGAGS(0.001)LDS(0.999)PK	3	0.022225	2	1.056	0.972	1.342	0.918	0.884	0.827	0.78	0.077375
CL26169.Contig1_All	145	T	1 699 predicted protein [Populus trichocarpa] >gi|222843524|gb|EEE81071.1| predicted protein [Populus trichocarpa]	0.999324	4.83916e-14	112.63	ASY(0.001)DSSHGT(0.999)PGR	2	0.86756	13	0.817	0.897	1.006	1.098	1.119	1.062	1.206	0.037476
Unigene87147_All	451	T	547 2136 PREDICTED: sodium/hydrogen exchanger 2 [Vitis vinifera] >gi|147792256|emb|CAN61480.1| hypothetical protein VITISV_010931 [Vitis vinifera] >gi|297736919|emb|CBI26120.3| unnamed protein product [Vitis vinifera]	0.999324	0.00815199	67.385	MLSSEPS(0.001)T(0.999)PK	3	-0.080879	1
Unigene3003_All	49	S	915 1178 minus strand hypothetical protein PRUPE_ppa010393mg [Prunus persica]	0.999318	8.44075e-27	120.4	ALNETS(0.001)PWERS(0.999)PAR	2	-0.068374	4	0.934	1.18	1.07	0.937	0.94	0.938	0.884	0.22228
Unigene62601_All	33	S	78 248 minus strand PREDICTED: thioredoxin H2-like [Fragaria vesca subsp. vesca]	0.999315	3.52909e-05	102.4	VLS(0.001)FHS(0.999)APR	2	-1.2881	2	0.967	1.007	1.003	0.997	1.023	1.001	1.015	0.38548
Unigene33970_All	15	S	245 2260 Poly(rC)-binding protein, putative [Ricinus communis] >gi|223550715|gb|EEF52201.1| Poly(rC)-binding protein, putative [Ricinus communis]	0.999312	1.22762e-07	90.706	RPHERS(0.999)PS(0.001)EPEGK	4	-0.55866	8	0.954	1.039	1.225	0.894	0.954	0.934	0.865	0.137521
CL4496.Contig9_All	820	S	21 3005 hypothetical protein PRUPE_ppa000769mg [Prunus persica]	0.999302	0.00463393	78.342	ISST(0.001)AS(0.999)FK	3	1.0736	4	0.99	1.092	1.045	0.996	0.971	0.905	0.918	0.102457
CL26169.Contig1_All	114	S	1 699 predicted protein [Populus trichocarpa] >gi|222843524|gb|EEE81071.1| predicted protein [Populus trichocarpa]	0.999292	2.11508e-14	96.708	ASIGSENS(0.001)IEKS(0.999)PLHHQAR	4	0.4389	1	0.897	1.019	0.949	1.07	1.034	1.031	1.094	0.078155
CL530.Contig47_All	59	S	86 2308 minus strand white-brown-complex ABC transporter family [Populus trichocarpa] >gi|222867394|gb|EEF04525.1| white-brown-complex ABC transporter family [Populus trichocarpa]	0.999292	0.00318027	83.775	LLVS(0.001)AS(0.999)PGR	2	0.32333	6	0.826	0.97	1.006	1.067	1.062	1.069	1.141	0.154317
CL8816.Contig2_All	405	S	233 2125 minus strand hypothetical protein PRUPE_ppa002816mg [Prunus persica]	0.999287	2.65303e-20	121.82	S(0.001)ES(0.999)APVDILVSK	2	-0.044489	1	0.859	0.974	0.952	1.064	1.046	1.105	1.154	0.025924
CL24333.Contig16_All	18	S	372 1109 minus strand bZIP transcription factor bZIP131 [Glycine max] >gi|113367224|gb|ABI34669.1| bZIP transcription factor bZIP131 [Glycine max]	0.999282	0.000580545	98.254	AHS(0.999)DT(0.001)TFR	2	1.684	14	0.849	0.997	0.937	1.11	1.037	1.07	1.156	0.044522
CL2495.Contig20_All	287	S	153 2369 minus strand sugar transporter, putative [Ricinus communis] >gi|223540207|gb|EEF41781.1| sugar transporter, putative [Ricinus communis]	0.999263	2.02832e-06	112.85	HGS(0.999)LVS(0.001)QR	2	-1.6471	2	1.244	1.291	1.127	0.884	0.669	0.786	0.639	0.0074193
CL7165.Contig21_All	167	S	1523 2146 minus strand unnamed protein product [Vitis vinifera]	0.999262	0.00656311	65.241	RPS(0.999)PDY(0.001)GR	3	0.66501	3	0.89	1.025	0.947	1.083	0.935	1.12	1.096	0.25816
Unigene44563_All	169	S	785 1414 unnamed protein product [Vitis vinifera]	0.999262	0.00656311	59.496	RPS(0.999)PDY(0.001)GR	3	0.66501	1	0.922	1.073	1.028	1.051	0.874	1.052	0.985	0.83448
Unigene19150_All	261	S	218 2428 minus strand PREDICTED: 6-phosphofructo-2-kinase/fructose-2,6-biphosphatase 3 [Vitis vinifera] >gi|297745867|emb|CBI15923.3| unnamed protein product [Vitis vinifera]	0.999256	2.09943e-47	147.42	S(0.999)VGT(0.001)FSPLQK	2	-0.12464	2	1.044	1.06	1.146	0.98	0.876	0.893	0.846	0.02046
CL16868.Contig18_All	109	S	2 343 minus strand PREDICTED: uncharacterized protein LOC100256416 isoform 1 [Vitis vinifera] >gi|359493015|ref|XP_003634493.1| PREDICTED: uncharacterized protein LOC100256416 isoform 2 [Vitis vinifera]	0.999242	0.00662904	67.519	DRS(0.999)GPY(0.001)ER	3	0.20327	1
Unigene30397_All	85	S	130 1446 arsenite-resistance protein, putative [Ricinus communis] >gi|223539157|gb|EEF40752.1| arsenite-resistance protein, putative [Ricinus communis]	0.99924	2.70445e-09	92.671	NS(0.009)S(0.992)IS(0.999)PPPPPLNFR	2	1.3924	1	0.983	1.051	1.024	1.031	0.851	1.059	0.962	0.57804
Unigene92711_All	376	T	415 1662 PREDICTED: probable receptor-like protein kinase At5g47070-like [Glycine max]	0.999239	3.35476e-72	145.46	IVEAAGS(0.001)GT(0.999)PEPPLK	3	-0.2826	3	0.929	1.12	1.04	0.967	0.922	1.022	0.942	0.40746
Unigene92717_All	121	T	388 873 PREDICTED: probable receptor-like protein kinase At5g15080-like [Vitis vinifera]	0.999239	3.35476e-72	145.46	IVEAAGS(0.001)GT(0.999)PEPPLK	3	-0.2826	3	0.893	1.175	1.057	0.907	0.912	1.056	0.92	0.44556
Unigene92723_All	121	T	222 707 minus strand PREDICTED: probable receptor-like protein kinase At5g15080-like [Vitis vinifera]	0.999239	3.35476e-72	145.46	IVEAAGS(0.001)GT(0.999)PEPPLK	3	-0.2826	3	0.883	1.125	1.012	0.913	0.997	1.069	0.986	0.90296
Unigene92725_All	128	T	1322 1828 PREDICTED: probable receptor-like protein kinase At5g47070-like [Glycine max]	0.999239	3.35476e-72	145.46	IVEAAGS(0.001)GT(0.999)PEPPLK	3	-0.2826	4	0.906	1.162	1.058	0.947	0.954	0.972	0.919	0.39094
CL11581.Contig1_All	124	S	133 573 predicted protein [Populus trichocarpa] >gi|222847587|gb|EEE85134.1| predicted protein [Populus trichocarpa]	0.999233	2.83084e-19	118.52	T(0.001)KQS(0.999)PDWMSSK	3	-0.41883	3	0.998	1.082	1.135	0.943	0.951	0.89	0.866	0.029101
CL3471.Contig3_All	186	S	118 1257 minus strand hypothetical protein PRUPE_ppa004065mg [Prunus persica]	0.99922	0.00654318	62.799	GGFMS(0.001)MGS(0.999)GR	2	-1.6259	2	1.217	1.108	1.23	0.76	0.852	0.834	0.688	0.00149844
CL2298.Contig5_All	58	S	89 928 predicted protein [Populus trichocarpa] >gi|222843908|gb|EEE81455.1| predicted protein [Populus trichocarpa]	0.999209	0.00173678	72.096	GS(0.001)AS(0.999)PAPK	2	1.9955	1
Unigene28377_All	214	S	131 3517 hypothetical protein PRUPE_ppa000478mg [Prunus persica]	0.999209	2.37312e-50	136.49	APS(0.999)PVT(0.001)NPLMSTVPK	2	-0.13366	10	1.076	1.153	1.213	0.854	0.843	0.861	0.743	0.00110407
CL2662.Contig7_All	496	S	302 2380 predicted protein [Populus trichocarpa] >gi|222841893|gb|EEE79440.1| predicted protein [Populus trichocarpa]	0.999206	3.17173e-06	92.8	QPATSFMS(0.999)AYK	3	0.32986	8	0.748	0.853	0.888	1.183	1.159	1.168	1.41	0.021924
CL5075.Contig9_All	162	S	134 1069 uncharacterized protein LOC100818986 [Glycine max]	0.999206	2.20795e-15	98.766	S(0.999)RGNAVVS(0.001)AEYEDGGWDR	3	-4.338	2	0.946	1.153	1.075	0.931	0.895	1	0.89	0.161544
CL14891.Contig11_All	746	S	113 2671 minus strand PREDICTED: uncharacterized protein LOC100255337 [Vitis vinifera]	0.999196	5.31396e-19	117.7	LGS(0.999)MPT(0.001)VSENQK	2	-0.92062	4	0.992	1.104	1.168	0.902	0.866	0.968	0.838	0.038901
CL27908.Contig8_All	58	S	278 1945 minus strand Phosphate transporter PHO1 homolog 3	0.999196	0.00016905	99.568	AFS(0.999)GLT(0.001)HR	3	-0.53298	4	1.187	1.193	1.244	0.785	0.787	0.804	0.656	1.72609e-05
Unigene20790_All	33	T	368 1396 Protein kinase APK1B, chloroplast precursor, putative [Ricinus communis] >gi|223528958|gb|EEF30951.1| Protein kinase APK1B, chloroplast precursor, putative [Ricinus communis]	0.99919	0.00891857	56.569	VLSFS(0.001)APLT(0.999)PR	2	1.8299	1	1.022	1.181	1.066	1.062	0.805	0.864	0.835	0.119141
CL4999.Contig7_All	9	S	130 3120 predicted protein [Populus trichocarpa] >gi|222855518|gb|EEE93065.1| predicted protein [Populus trichocarpa]	0.999175	0.00394136	73.499	DLS(0.999)LGHS(0.001)K	3	-0.54531	3	1.096	1.123	1.205	0.885	0.814	0.876	0.752	0.00182258
CL8567.Contig1_All	227	S	109 1671 PREDICTED: T-complex protein 1 subunit delta-like [Cucumis sativus]	0.99916	0.00244862	51.03	KAS(0.999)HAAGGPT(0.001)R	3	-0.97719	1	0.986	1.07	1.1	0.963	0.902	0.98	0.901	0.067203
CL1974.Contig10_All	76	S	73 3009 unnamed protein product [Vitis vinifera]	0.999158	0.00393332	49.988	ANPS(0.999)PVNS(0.001)PAK	3	2.8396	2	1.092	1.156	1.124	0.895	0.834	0.899	0.779	0.00104403
CL3435.Contig5_All	486	S	227 2755 PREDICTED: elongation factor 2-like [Glycine max]	0.999156	8.84162e-07	115.42	FS(0.001)VS(0.999)PVVR	2	-1.1485	2	1.019	1.269	1.249	0.819	0.828	0.815	0.696	0.037057
CL5743.Contig17_All	239	S	110 1162 PREDICTED: uncharacterized protein At5g39570 [Vitis vinifera]	0.999153	1.32381e-05	67.895	RAEYEGGGS(0.001)EYGS(0.999)GYGR	3	-0.88284	2	0.873	1.105	1.035	0.975	0.973	1.039	0.991	0.95628
Unigene68387_All	176	S	486 1925 minus strand conserved hypothetical protein [Ricinus communis] >gi|223547235|gb|EEF48730.1| conserved hypothetical protein [Ricinus communis]	0.999152	0.00127438	47.499	KVS(0.999)GPLES(0.165)MGS(0.836)MK	3	0.31526	2	1.092	1.181	1.189	0.875	0.853	0.811	0.733	0.00092313
Unigene92535_All	155	S	96 3344 minus strand CESA6 [Gossypium hirsutum]	0.999152	5.57223e-34	121.44	T(0.001)VS(0.999)GEIATPDNQFVR	2	-1.1099	2	1.043	1.298	1.133	0.807	0.897	0.823	0.727	0.0116392
CL3910.Contig3_All	84	S	490 1884 minus strand PREDICTED: AT-rich interactive domain-containing protein 3-like [Cucumis sativus]	0.99915	3.52002e-23	110.56	TVTLAIS(0.999)PPEHTENAK	3	-1.3132	3	0.943	1.127	0.981	1.017	0.901	1.032	0.967	0.66226
CL8944.Contig23_All	18	S	459 1391 minus strand syntaxin, putative [Ricinus communis] >gi|223536636|gb|EEF38278.1| syntaxin, putative [Ricinus communis]	0.999147	3.39213e-48	130.87	S(0.001)EEAS(0.999)PDHHHAVQMK	3	0.15531	7	0.862	0.978	0.999	1.009	1.04	1.113	1.114	0.115696
CL16852.Contig1_All	70	S	84 329 minus strand hypothetical protein PRUPE_ppa014018mg [Prunus persica]	0.999138	1.06672e-101	158.98	TEMDSDKPPS(0.999)PS(0.001)GPK	4	0.86154	12	0.959	1.042	1.064	0.982	0.983	0.971	0.958	0.31928
CL27038.Contig12_All	80	S	2 1324 unnamed protein product [Vitis vinifera]	0.999124	0.00907336	67.019	QMS(0.999)INS(0.001)IPK	2	-3.1303	3	1.031	1.066	1.085	0.963	0.911	0.945	0.886	0.0054163
CL15904.Contig6_All	554	S	345 3227 minus strand PREDICTED: phototropin-2 [Vitis vinifera]	0.999123	2.21147e-23	122.01	NRLS(0.999)ET(0.001)TELQSAK	2	-0.19876	2	1.04	1.204	1.292	0.841	0.828	0.796	0.697	0.0056417
CL1191.Contig9_All	489	T	223 1932 PREDICTED: serine/threonine-protein kinase 38-like [Vitis vinifera] >gi|297740906|emb|CBI31088.3| unnamed protein product [Vitis vinifera]	0.999116	0.00148662	75.764	DANFVGYT(0.999)Y(0.001)K	2	-2.167	3	0.774	0.881	0.833	1.102	1.279	1.131	1.412	0.004396
CL12823.Contig9_All	359	S	104 1708 PREDICTED: T-complex protein 1 subunit epsilon-like [Cucumis sativus]	0.999116	0.0206245	51.286	EKS(0.999)FGT(0.001)TK	3	-0.48626	1	1.061	1.039	0.998	0.962	1.043	0.897	0.937	0.22854
CL889.Contig13_All	202	S	162 821 minus strand hypothetical protein PRUPE_ppa002287mg [Prunus persica]	0.999116	3.31078e-103	162.83	AEAQVSSNSS(0.001)DHS(0.999)PGR	3	-0.20577	4	0.992	1.031	1.14	0.914	1.015	0.909	0.897	0.120216
CL14843.Contig5_All	672	S	235 3294 hypothetical protein PRUPE_ppa017381mg, partial [Prunus persica]	0.999114	2.61138e-15	101.17	GANIS(0.001)IGS(0.999)PVEEGLPK	2	0.27168	5	0.894	0.953	0.886	1.219	0.96	1.088	1.195	0.074584
CL5885.Contig4_All	239	S	5 1120 predicted protein [Populus trichocarpa] >gi|222855944|gb|EEE93491.1| predicted protein [Populus trichocarpa]	0.999114	0.0169439	65.179	SSQPLS(0.999)PK	3	-0.51968	2	1.001	1.127	1.124	0.929	0.877	0.943	0.845	0.020497
CL2495.Contig20_All	283	S	153 2369 minus strand sugar transporter, putative [Ricinus communis] >gi|223540207|gb|EEF41781.1| sugar transporter, putative [Ricinus communis]	0.99911	0.00479817	62.203	PVTGQSTLGAVS(0.999)R	2	-0.091536	3	0.922	1.032	1.106	0.977	0.995	0.969	0.961	0.56194
CL76.Contig15_All	89	S	1 783 PREDICTED: uncharacterized protein LOC101253573 [Solanum lycopersicum]	0.999106	0.0126876	81.278	ARS(0.999)PVT(0.001)TDK	3	-0.7378	2	1.017	1.151	1.074	0.917	0.968	0.873	0.851	0.025805
Unigene2613_All	52	S	126 1037 predicted protein [Populus trichocarpa] >gi|222857748|gb|EEE95295.1| predicted protein [Populus trichocarpa]	0.999104	0.0123736	49.298	LS(0.999)PLPPEPY(0.001)DR	2	3.8407	1	0.883	1.018	1.055	1.015	1.108	0.921	1.03	0.71924
CL932.Contig8_All	644	S	476 3733 PREDICTED: pumilio homolog 1-like [Vitis vinifera]	0.999101	0.000168035	73.435	AY(0.001)FGGVLS(0.999)PQK	3	0.0059885	1	0.761	0.949	1.19	0.872	1.173	1.054	1.069	0.65236
CL15692.Contig1_All	100	T	63 638 minus strand rRNA methylase, putative [Ricinus communis] >gi|223527332|gb|EEF29478.1| rRNA methylase, putative [Ricinus communis]	0.999099	0.0313077	41.684	LGMNT(0.999)QS(0.001)NR	2	-1.8541	1	0.931	1.019	1.066	1.064	0.964	0.957	0.99	0.85898
CL10403.Contig6_All	434	S	318 1754 predicted protein [Populus trichocarpa] >gi|222859488|gb|EEE97035.1| predicted protein [Populus trichocarpa]	0.999096	2.39563e-151	181.87	AGSGSMNS(0.999)PT(0.001)QSVVDK	2	0.33325	16	0.512	0.595	0.589	1.395	1.483	1.426	2.538	5.7629e-05
CL27656.Contig9_All	9	S	146 1438 predicted protein [Populus trichocarpa] >gi|222867030|gb|EEF04161.1| predicted protein [Populus trichocarpa]	0.999095	0.0271693	68.846	T(0.001)YYS(0.999)QLR	2	0.81546	1	1.16	1.283	1.329	0.711	0.747	0.771	0.591	0.0003641
Unigene44691_All	21	S	408 656 minus strand fiber-specific acyl carrier protein [Gossypium hirsutum]	0.999074	0.0015827	61.276	QLAIPS(0.999)EKPVT(0.001)GESK	3	-0.85087	1	0.916	0.974	0.942	0.988	1.169	1.011	1.119	0.119805
CL27624.Contig5_All	286	S	132 2960 minus strand PREDICTED: uncharacterized protein LOC100267937 [Vitis vinifera]	0.999069	0.0142833	47.506	S(0.001)IGEAAGS(0.999)PVK	2	1.1735	1
CL3970.Contig2_All	46	S	136 537 PREDICTED: mediator of RNA polymerase II transcription subunit 28-like [Cucumis sativus] >gi|449484322|ref|XP_004156851.1| PREDICTED: mediator of RNA polymerase II transcription subunit 28-like [Cucumis sativus]	0.999053	3.78714e-44	123.44	ELQAIDRS(0.999)PHPS(0.001)HQIDVER	4	-0.32339	1	0.745	1.205	1.047	0.991	1.138	0.872	1.001	0.93038
CL4715.Contig10_All	14	T	4245 4643 hypothetical protein PRUPE_ppa000397mg [Prunus persica]	0.999043	1.52357e-05	101.45	RNT(0.999)LVS(0.001)GGVR	3	-0.063427	1	1.094	1.081	1.134	1.021	0.882	0.788	0.813	0.049881
CL1242.Contig9_All	142	S	1 771 serine/threonine protein kinase 1 [Gossypium hirsutum] >gi|357372870|gb|AET74054.1| constitutive triple response 1 [Gossypium hirsutum]	0.999039	0.00135046	75.743	S(0.999)AAGT(0.001)PEWMAPEVLR	2	-0.11387	1	0.968	1.182	1.124	0.904	0.778	1.045	0.833	0.147897
Unigene29571_All	52	S	370 1785 minus strand Protein kinase APK1B, chloroplast precursor, putative [Ricinus communis] >gi|223543479|gb|EEF45010.1| Protein kinase APK1B, chloroplast precursor, putative [Ricinus communis]	0.999023	0.0129418	69.721	VDHS(0.999)VS(0.001)GR	2	-0.56971	2	0.879	1.034	1.042	0.937	0.995	1.113	1.03	0.70536
CL2303.Contig5_All	233	T	206 928 clathrin assembly protein, putative [Ricinus communis] >gi|223545449|gb|EEF46954.1| clathrin assembly protein, putative [Ricinus communis]	0.999015	0.00350983	77.662	KT(0.001)VT(0.999)PLR	3	-0.76151	2	1.05	1.125	1.203	0.851	0.898	0.873	0.776	0.0039586
CL23748.Contig2_All	120	S	145 636 conserved hypothetical protein [Ricinus communis] >gi|223529176|gb|EEF31152.1| conserved hypothetical protein [Ricinus communis]	0.999015	0.00141428	51.771	SLDIGS(0.001)QS(0.999)GVQR	3	1.0615	1
Unigene92535_All	26	S	96 3344 minus strand CESA6 [Gossypium hirsutum]	0.999015	1.113e-05	80.96	HDS(0.001)DS(0.999)GPKPLK	4	-2.3265	1	1.079	1.123	1.248	0.931	0.701	0.918	0.739	0.038964
Unigene80631_All	215	S	269 1465 ribulose-1,5-bisphosphate carboxylase/oxygenase large subun (chloroplast) [Tectona grandis] >gi|438687612|emb|CCP47138.1| ribulose-1,5-bisphosphate carboxylase/oxygenase large subun (chloroplast) [Tectona grandis] >gi|438688296|emb|CCP47227.1| ribulose-1,5-bisphosphate carboxylase/oxygenase large subun (chloroplast) [Tectona grandis] >gi|438688420|emb|CCP47316.1| ribulose-1,5-bisphosphat…	0.999011	6.08027e-09	69.704	GGLDFT(0.001)KDDENVNS(0.999)QPFMR	3	0.45204	1	1.048	0.98	1.003	1.008	1.002	0.958	0.979	0.45724
CL14598.Contig3_All	73	T	214 456 hypothetical protein PRUPE_ppa009697mg [Prunus persica]	0.999006	0.0223422	45.653	GS(0.001)NPMT(0.999)PK	3	0.74706	1	1.081	1.177	1.031	0.894	0.852	0.966	0.825	0.022418
CL19961.Contig3_All	772	T	126 2519 sec15, putative [Ricinus communis] >gi|223537667|gb|EEF39290.1| sec15, putative [Ricinus communis]	0.999005	0.00201136	87.123	LFGT(0.999)FGS(0.001)R	2	-0.076122	1	0.81	0.914	0.98	1.042	1.168	1.086	1.219	0.036896
Unigene32012_All	437	S	315 2048 minus strand nucleic acid binding protein, putative [Ricinus communis] >gi|223545380|gb|EEF46885.1| nucleic acid binding protein, putative [Ricinus communis]	0.999005	9.63374e-12	95.223	GVVS(0.999)PAPS(0.001)GTANDGIHSK	3	0.96525	2	0.916	1.264	0.992	0.919	0.993	0.917	0.892	0.35204
CL2495.Contig20_All	290	S	153 2369 minus strand sugar transporter, putative [Ricinus communis] >gi|223540207|gb|EEF41781.1| sugar transporter, putative [Ricinus communis]	0.998985	0.0245647	45.307	HGS(0.001)LVS(0.999)QR	3	0.63198	1	0.964	1.116	1.065	1.007	0.934	0.914	0.908	0.140564
CL10260.Contig17_All	88	S	1517 1912 minus strand acyl-CoA binding protein, putative [Ricinus communis] >gi|223543972|gb|EEF45498.1| acyl-CoA binding protein, putative [Ricinus communis]	0.998984	0.00517844	40.614	QNLAS(0.001)VIEHGS(0.999)GRR	3	0.15747	1
Unigene42144_All	50	Y	57 404 minus strand chlorophyll A/B binding protein [Gossypium hirsutum]	0.998974	1.48618e-78	144.5	T(0.902)AT(0.099)KPAAS(0.001)GSPWY(0.999)GPDR	3	-3.7972	3	1.094	1.143	1.226	0.851	0.859	0.826	0.732	0.00091604
CL7823.Contig9_All	200	T	231 1358 minus strand PREDICTED: ATP synthase gamma chain, chloroplastic-like [Cucumis sativus] >gi|449474626|ref|XP_004154236.1| PREDICTED: ATP synthase gamma chain, chloroplastic-like [Cucumis sativus] >gi|449488358|ref|XP_004158011.1| PREDICTED: ATP synthase gamma chain, chloroplastic-like [Cucumis sativus]	0.998973	0.00311021	51.726	FLDGSS(0.001)LPT(0.999)AK	3	-3.4893	1	0.749	1.121	1.079	0.925	1.001	1.125	1.035	0.75722
CL9622.Contig8_All	102	S	410 1189 PREDICTED: uncharacterized protein LOC100800468 [Glycine max]	0.998961	2.68242e-14	93.229	GLDNNHLS(0.999)PY(0.001)TPSVSGSEPR	3	-0.23944	2	0.873	1.054	1.077	0.945	0.961	1.09	0.997	0.9965
CL4627.Contig4_All	35	S	2 700 PREDICTED: DNA-damage-repair/toleration protein DRT111, chloroplastic [Vitis vinifera]	0.998945	1.10657e-05	80.702	AAMS(0.001)GGVPRS(0.999)PS(1)PPPGK	4	0.13471	9	0.951	1.104	1.094	0.992	0.899	0.96	0.905	0.156805
CL9924.Contig15_All	292	T	45 944 unnamed protein product [Vitis vinifera]	0.998931	1.52072e-09	91.589	KAPQTPAT(0.999)PPAT(0.001)GSK	3	0.45696	4	0.945	1.07	1.059	1.001	0.911	1.015	0.952	0.40568
CL9868.Contig33_All	34	S	269 1807 receptor serine-threonine protein kinase, putative [Ricinus communis] >gi|223543968|gb|EEF45494.1| receptor serine-threonine protein kinase, putative [Ricinus communis]	0.998926	0.000209269	73.279	DGS(0.999)VGQS(0.001)HHVHR	3	0.26179	1	1.096	0.918	1.245	0.883	0.761	1.098	0.841	0.27122
CL5151.Contig6_All	29	S	270 728 PREDICTED: histone H3-like centromeric protein HTR12 [Vitis vinifera] >gi|297745416|emb|CBI40496.3| unnamed protein product [Vitis vinifera]	0.998925	4.27093e-67	131.42	RKPSEAAAAASPAT(0.001)AS(0.999)PQTR	3	0.89471	5	1.041	1.196	1.183	0.92	0.904	0.756	0.754	0.021059
CL26500.Contig5_All	70	S	96 887 conserved hypothetical protein [Ricinus communis] >gi|223536883|gb|EEF38521.1| conserved hypothetical protein [Ricinus communis]	0.998912	0.00494298	60.196	LS(0.999)PPVAT(0.001)EELK	2	1.1717	1	0.901	1.212	1.122	0.937	0.865	0.962	0.854	0.185704
CL9639.Contig4_All	590	S	210 2042 minus strand ATP binding protein, putative [Ricinus communis] >gi|223535477|gb|EEF37146.1| ATP binding protein, putative [Ricinus communis]	0.998912	2.51389e-09	64.701	NYNPGTGS(0.001)PNLEDMDEDDS(0.999)PKKK	4	2.5693	1	1.041	1.097	1.185	0.978	0.797	0.902	0.806	0.03622
CL6752.Contig9_All	64	S	146 1270 minus strand FAM10 family protein At4g22670	0.998907	5.75147e-08	89.011	S(0.001)YVVEES(0.999)DDEMADGGEK	3	-0.51293	3	1.001	1.127	1.134	0.938	0.894	0.906	0.839	0.015662
Unigene32981_All	183	T	203 811 minus strand predicted protein [Populus trichocarpa] >gi|118485751|gb|ABK94725.1| unknown [Populus trichocarpa] >gi|222841737|gb|EEE79284.1| predicted protein [Populus trichocarpa]	0.998906	3.12445e-08	86.073	MASQPAMNNAT(0.999)PPT(0.001)VQIR	3	0.98725	2
CL7165.Contig15_All	157	S	1225 1848 minus strand unnamed protein product [Vitis vinifera]	0.998903	0.00189412	71.153	RS(0.999)PS(0.005)PAY(0.996)R	3	0.55223	5	0.897	1.042	1.035	1.004	0.967	1.056	1.018	0.74314
CL2686.Contig11_All	191	S	2 592 minus strand 40S ribosomal protein S6A [Hevea brasiliensis]	0.9989	0.00054071	73.834	LS(0.001)AAS(0.999)KPS(1)VVA	2	2.4937	1	0.935	1.039	1.048	1.007	0.941	1.029	0.985	0.76756
Unigene25181_All	62	S	352 882 conserved hypothetical protein [Ricinus communis] >gi|223541632|gb|EEF43181.1| conserved hypothetical protein [Ricinus communis]	0.998896	0.00121597	89.911	QAPY(0.001)VS(0.999)EEIK	2	1.3122	1	0.897	1.023	1.148	0.998	1.024	0.909	0.955	0.62772
CL662.Contig30_All	327	T	237 1865 minus strand calcium dependent protein kinase 32 [Gossypium hirsutum]	0.998888	0.000657844	60.489	KAPNVS(0.001)LGET(0.999)VK	3	-0.51242	1
CL25235.Contig3_All	101	S	38 892 PREDICTED: protein usf-like [Fragaria vesca subsp. vesca]	0.998884	0.0329333	53.869	IS(0.001)QLGS(0.999)GFK	2	3.6104	1	1.012	0.98	1.15	1.045	0.928	0.886	0.91	0.24476
CL265.Contig14_All	320	S	384 1676 hypothetical protein PRUPE_ppa005948mg [Prunus persica]	0.998877	3.19033e-29	113.88	TGPLHSGGS(0.001)DS(0.999)PPGK	3	-0.23879	4	1.016	1.102	1.036	0.948	0.975	0.922	0.902	0.024803
CL2662.Contig7_All	480	S	302 2380 predicted protein [Populus trichocarpa] >gi|222841893|gb|EEE79440.1| predicted protein [Populus trichocarpa]	0.998874	1.65536e-106	142.16	QPLLITSEETQEDDEDREGDGS(0.999)EEAPEES(0.001)R	4	0.64131	1	1.062	1	1.063	1.242	0.698	0.935	0.92	0.57766
CL2067.Contig3_All	29	S	140 2272 hypothetical protein PRUPE_ppa001641mg [Prunus persica]	0.998873	3.68188e-22	117	HVES(0.999)MAS(0.001)LPSGAGK	3	0.81597	3	0.988	1.087	1.139	0.949	0.912	0.926	0.867	0.031503
CL9868.Contig18_All	36	S	328 1869 receptor serine-threonine protein kinase, putative [Ricinus communis] >gi|223543968|gb|EEF45494.1| receptor serine-threonine protein kinase, putative [Ricinus communis]	0.99887	3.50616e-49	124.51	KDS(0.983)T(0.018)KDGS(0.999)VSQSQHVNR	4	0.85367	4	0.995	1.002	1.141	0.924	0.967	0.971	0.912	0.128679
CL154.Contig8_All	14	S	250 1701 minus strand PREDICTED: probable 26S proteasome non-ATPase regulatory subunit 3 [Vitis vinifera]	0.998869	8.40559e-98	132.53	EQPAPS(0.999)NS(0.984)VT(0.017)VSSPSTLNHLK	3	-3.5165	5	0.985	1.042	1.07	1.006	0.918	0.978	0.937	0.14824
CL4349.Contig4_All	552	S	370 4011 PREDICTED: translocase of chloroplast 159, chloroplastic-like [Vitis vinifera]	0.998865	0.000998728	57.197	QTSELFS(0.001)VDS(0.999)AK	3	-0.73016	1	0.913	1.016	1.055	0.981	1.026	1.009	1.011	0.79834
Unigene87056_All	19	T	191 532 minus strand uncharacterized protein [Arabidopsis thaliana] >gi|53828547|gb|AAU94383.1| At3g57420 [Arabidopsis thaliana] >gi|59958348|gb|AAX12884.1| At3g57420 [Arabidopsis thaliana] >gi|332646132|gb|AEE79653.1| uncharacterized protein [Arabidopsis thaliana]	0.998864	0.00283264	57.794	IRT(0.999)LPT(0.001)LQPNR	3	0.094481	1
Unigene44879_All	424	S	100 3642 hypothetical protein PRUPE_ppa000417mg [Prunus persica]	0.998835	0.000212696	100.38	Y(0.001)SVDLS(0.999)PVK	2	0.22961	9	0.958	1.076	1.082	1.014	0.918	0.953	0.926	0.195438
CL1173.Contig4_All	409	S	148 1659 unknown [Populus trichocarpa x Populus deltoides]	0.998817	0.0118782	74.392	NAS(0.999)Y(0.001)NDHR	2	-0.70375	1	0.914	0.907	0.897	1.054	1.077	1.151	1.208	0.002258
CL3123.Contig12_All	94	S	128 736 predicted protein [Populus trichocarpa] >gi|222847017|gb|EEE84564.1| predicted protein [Populus trichocarpa]	0.998809	0.0230146	70.942	S(0.999)MT(0.001)NIVK	2	-2.2741	1	0.931	1.078	1.113	0.947	0.943	0.988	0.922	0.23952
Unigene45842_All	52	Y	45 482 minus strand 60S ribosomal protein L27a, putative [Ricinus communis] >gi|223532700|gb|EEF34482.1| 60S ribosomal protein L27a, putative [Ricinus communis]	0.998809	0.0184622	55.676	Y(0.001)HPGY(0.999)FGK	3	-0.28288	1
CL5798.Contig16_All	267	T	95 1375 minus strand PREDICTED: uncharacterized protein LOC100241465 [Vitis vinifera]	0.998794	0.0100653	63.184	RY(0.001)T(0.999)AEGK	3	-0.2434	1	0.869	0.927	0.934	1.12	1.086	1.065	1.198	0.0026387
Unigene25449_All	32	S	2 1165 minus strand PREDICTED: uncharacterized protein LOC101305087 [Fragaria vesca subsp. vesca]	0.99879	1.58381e-14	110.04	ESSSSHS(0.999)QS(0.001)TEER	3	-0.28679	2	0.84	1.12	1.1	0.914	1.087	0.939	0.961	0.76382
Unigene5246_All	14	S	2 268 predicted protein [Populus trichocarpa] >gi|222843908|gb|EEE81455.1| predicted protein [Populus trichocarpa]	0.998785	0.0108336	44.511	AMRDTRT(0.001)APS(0.999)AQK	3	3.4166	2	0.952	1.019	0.864	1.271	0.773	1.121	1.116	0.59264
CL26169.Contig23_All	223	S	303 1043 predicted protein [Populus trichocarpa] >gi|222843524|gb|EEE81071.1| predicted protein [Populus trichocarpa]	0.99878	3.99595e-10	105.14	APGMPGEQS(0.999)PY(0.001)R	2	0.40632	4	0.927	1.009	1.028	1.012	0.982	1.042	1.024	0.53164
CL332.Contig13_All	13	S	70 297 PREDICTED: glutamate decarboxylase-like, partial [Cucumis sativus]	0.998778	2.81308e-116	165.34	T(0.001)AS(0.978)QS(0.02)DVS(0.999)VHS(0.001)TFASR	2	-0.83971	3	0.839	1.027	1.13	1.024	0.978	1.001	1.002	0.92282
CL9161.Contig4_All	187	S	125 1492 minus strand hypothetical protein PRUPE_ppa005815mg [Prunus persica]	0.998775	3.91009e-06	86.803	GGLYST(0.001)DGS(0.999)VR	2	-1.0677	1	0.854	1.122	1.042	1.066	0.948	0.968	0.988	0.94274
Unigene9167_All	155	S	372 1382 minus strand Serine/threonine-protein kinase SAPK3, putative [Ricinus communis] >gi|223543512|gb|EEF45043.1| Serine/threonine-protein kinase SAPK3, putative [Ricinus communis]	0.998764	0.0227769	42.083	S(0.001)AVLHS(0.999)QPK	3	0.35994	1	0.71	1.158	0.962	1.126	0.945	1.099	1.12	0.4416
Unigene92546_All	54	S	1 3024 cellulose synthase catalytic subunit [Gossypium armourianum]	0.998764	0.0169897	75.739	MLS(0.999)WHAT(0.001)YGR	3	-0.39563	1
Unigene85559_All	468	T	319 2367 ATP binding protein, putative [Ricinus communis] >gi|223527297|gb|EEF29449.1| ATP binding protein, putative [Ricinus communis]	0.998762	1.43807e-50	142.35	AQHGDSDS(0.001)PQT(0.999)PR	3	-0.35155	1	0.902	0.925	1.008	0.943	1.181	1.042	1.117	0.21692
CL2495.Contig18_All	283	S	317 2536 minus strand sugar transporter, putative [Ricinus communis] >gi|223540207|gb|EEF41781.1| sugar transporter, putative [Ricinus communis]	0.998749	0.00312471	57.708	PVTGQST(0.001)LAAMS(0.999)R	3	0.51725	2	0.966	1.077	1.028	1.006	0.87	1.053	0.954	0.49166
CL4554.Contig5_All	212	S	259 1677 minus strand PREDICTED: uncharacterized protein LOC100257160 [Vitis vinifera] >gi|297739954|emb|CBI30136.3| unnamed protein product [Vitis vinifera]	0.998748	0.00792683	64.73	VDY(0.001)HRS(0.999)PR	3	0.3577	1	0.994	1.093	1.139	0.912	0.818	1.044	0.86	0.130363
Unigene87132_All	104	S	272 619 unnamed protein product [Vitis vinifera]	0.998745	9.72252e-51	143.28	ES(0.001)GDS(0.999)DEEEEDER	2	-1.121	2	0.953	1.208	1.051	1.001	0.898	0.889	0.868	0.153299
CL27939.Contig4_All	10	S	103 294 minus strand PREDICTED: deoxyuridine 5&apos;-triphosphate nucleotidohydrolase-like [Vitis vinifera] >gi|296083887|emb|CBI24275.3| unnamed protein product [Vitis vinifera]	0.998735	1.09324e-126	167.51	ANTDQIS(0.001)NS(0.999)PEIKEPSPK	3	1.9291	2	1.119	1.224	1.242	0.834	0.817	0.765	0.674	0.00069983
CL17757.Contig5_All	295	S	149 1093 unknown [Lotus japonicus]	0.998717	0.00240059	50.392	GNS(0.999)FVHET(0.001)FGSY(0.001)R	3	-2.8128	1	0.824	0.871	0.948	1.115	1.1	1.141	1.27	0.0046634
Unigene36059_All	814	S	340 3942 minus strand PREDICTED: soluble starch synthase 3, chloroplastic/amyloplastic-like [Vitis vinifera]	0.998716	0.000709984	85.536	S(0.001)FS(0.999)WGDTEVK	2	-0.0019717	1	0.86	0.877	1.012	1.037	1.116	1.098	1.183	0.038465
CL10348.Contig11_All	758	S	319 4248 PREDICTED: ethylene-insensitive protein 2-like [Vitis vinifera]	0.998715	2.09063e-60	141.31	QLQGQNS(0.999)IDS(0.001)SYGYSR	2	0.31459	4	0.935	1.183	1.045	1.038	0.836	0.964	0.897	0.31098
CL2860.Contig12_All	278	S	3 1547 minus strand PREDICTED: serine/threonine-protein kinase atg-1 [Vitis vinifera]	0.99871	0.0206037	47.844	T(0.001)HHVGS(0.999)LR	3	-1.0059	1	1.036	1.084	1.108	1.034	0.86	0.878	0.859	0.065043
CL9604.Contig7_All	246	S	111 1271 minus strand S-adenosylmethionine-dependent methyltransferase, putative [Ricinus communis] >gi|223546944|gb|EEF48441.1| S-adenosylmethionine-dependent methyltransferase, putative [Ricinus communis]	0.998707	0.0022148	63.31	Y(0.001)VEEWIGPGS(0.999)PR	2	-0.15827	1	0.979	1.182	1.076	0.933	0.928	0.901	0.853	0.048323
CL9622.Contig9_All	91	S	808 1545 minus strand PREDICTED: uncharacterized protein LOC100800468 [Glycine max]	0.998706	4.18727e-06	87.429	GIDNNHLS(0.999)PYT(0.001)PR	2	3.8337	2	0.912	1.069	1.023	0.965	0.994	1.038	0.998	0.99182
CL27678.Contig19_All	51	T	3 2828 PREDICTED: topless-related protein 2-like [Fragaria vesca subsp. vesca]	0.998703	7.71815e-67	147.07	APT(0.999)PVT(0.001)LPVAAVAK	3	0.35727	3	1.082	1.154	1.172	0.856	0.842	0.893	0.76	0.00080438
CL27678.Contig24_All	49	T	2397 5069 minus strand PREDICTED: topless-related protein 3-like [Glycine max]	0.998703	2.78264e-13	66.372	RPRT(0.999)PPAVPGMVDY(0.001)QNPDHEQLMK	4	0.635	5	0.998	1.061	1.154	0.906	0.966	0.914	0.867	0.038856
CL12870.Contig7_All	617	S	105 2180 minus strand PREDICTED: uncharacterized protein LOC101218908 [Cucumis sativus] >gi|449524144|ref|XP_004169083.1| PREDICTED: uncharacterized protein LOC101224500 [Cucumis sativus]	0.998697	0.00075431	57.464	RQS(0.999)LAGGT(0.001)TFDTEGK	3	1.4857	1	0.951	1.185	1.191	0.894	0.838	0.941	0.803	0.057802
CL25441.Contig8_All	2130	T	119 9733 conserved hypothetical protein [Ricinus communis] >gi|223543945|gb|EEF45471.1| conserved hypothetical protein [Ricinus communis]	0.998659	1.32881e-06	88.951	KPAT(0.999)PDAS(0.001)SGQDLK	3	0.70819	1	0.953	1.229	1.085	0.909	0.949	0.876	0.837	0.087581
CL24689.Contig1_All	440	S	562 3459 minus strand conserved hypothetical protein [Ricinus communis] >gi|223536355|gb|EEF38005.1| conserved hypothetical protein [Ricinus communis]	0.998615	0.0047291	47.082	S(0.999)KDDLS(0.001)ALSSPAR	3	0.81757	1	1.014	0.82	0.962	0.954	1.186	1.065	1.146	0.20202
CL4881.Contig4_All	201	S	140 808 predicted protein [Populus trichocarpa] >gi|222833428|gb|EEE71905.1| predicted protein [Populus trichocarpa]	0.99861	0.00174042	72.359	NELTKPQAT(0.001)VNS(0.999)R	3	0.69255	1	0.902	1.052	1.108	1.041	0.952	0.945	0.96	0.6068
Unigene70759_All	63	S	205 546 hypothetical protein PRUPE_ppa002601mg [Prunus persica]	0.998604	4.6626e-06	86.517	AAY(0.001)PHIEVQPPS(0.999)PPK	3	-0.47201	9	1.011	1.204	1.062	0.959	0.83	0.933	0.831	0.053839
Unigene121718_All	19	S	227 781 minus strand predicted protein [Populus trichocarpa] >gi|222857584|gb|EEE95131.1| predicted protein [Populus trichocarpa]	0.9986	1.58157e-16	99.078	LHHGDVGDRS(0.999)GGNFES(0.001)S(0.001)R	4	1.5868	3	0.98	1.157	1.138	0.929	0.932	0.864	0.832	0.035643
CL11847.Contig2_All	1382	S	205 5616 minus strand PREDICTED: THO complex subunit 2-like [Vitis vinifera]	0.998598	0.00401967	84.365	ST(0.001)PAGS(0.999)LT(0.001)K	2	-0.18401	1	1.006	1.075	1.086	0.961	0.927	0.946	0.895	0.0133781
CL1781.Contig8_All	29	S	314 610 conserved hypothetical protein [Ricinus communis] >gi|223550387|gb|EEF51874.1| conserved hypothetical protein [Ricinus communis]	0.998594	4.10468e-07	90.718	IASQNVET(0.001)ALPS(0.999)PR	3	-0.20568	1	1.114	1.122	0.967	1.081	0.814	0.902	0.873	0.21808
CL27241.Contig12_All	32	S	157 1686 minus strand PREDICTED: filament-like plant protein 3-like isoform 1 [Vitis vinifera]	0.998592	0	222.78	SPGETDSTSAGSISS(0.001)HS(0.999)ER	3	-0.085745	1	0.814	1.065	1.235	0.893	0.954	1.039	0.927	0.65034
CL332.Contig13_All	8	S	70 297 PREDICTED: glutamate decarboxylase-like, partial [Cucumis sativus]	0.998589	4.6218e-133	172.81	T(0.001)AS(0.999)QS(0.001)DVSVHSTFASR	2	0.17199	36	0.899	1.037	1.023	1.031	0.972	1.038	1.028	0.59416
CL13875.Contig2_All	34	S	241 2781 minus strand PREDICTED: uncharacterized protein LOC100244427 [Vitis vinifera]	0.998574	1.13591e-05	103.44	T(0.001)AS(0.999)LALPR	2	0.19279	8	0.865	0.948	0.932	1.15	1.04	1.065	1.186	0.0146767
CL28137.Contig30_All	322	S	3 2138 minus strand hypothetical protein PRUPE_ppa000066mg [Prunus persica]	0.998569	1.11893e-11	100.04	DPSNHQLLS(0.999)PAT(0.001)R	3	0.58132	1	0.955	1.269	0.962	0.918	1.015	0.882	0.884	0.31884
Unigene60922_All	78	S	291 1142 minus strand PREDICTED: SNF1-related protein kinase regulatory subunit beta-1 [Vitis vinifera] >gi|296083943|emb|CBI24331.3| unnamed protein product [Vitis vinifera]	0.998566	9.77499e-08	95.755	ADGHS(0.999)FS(0.001)NQTWR	3	0.47678	1	1	1.218	1.08	0.924	0.779	0.999	0.819	0.0969
CL9586.Contig6_All	358	T	17 3106 pre-mRNA splicing factor, putative [Ricinus communis] >gi|223542929|gb|EEF44465.1| pre-mRNA splicing factor, putative [Ricinus communis]	0.998561	0.00510701	83.783	GY(0.001)LT(0.999)DLK	2	1.0021	1	1.01	1.136	0.918	0.951	0.996	0.989	0.958	0.57032
CL3744.Contig29_All	99	S	114 716 predicted protein [Populus trichocarpa] >gi|222846056|gb|EEE83603.1| predicted protein [Populus trichocarpa]	0.998525	1.1104e-88	145.19	KTEQPPSNDSS(0.001)MS(0.999)PLTEVK	3	-0.34963	5	0.925	1.044	1.065	1.008	0.952	1.005	0.977	0.67702
CL13875.Contig2_All	288	S	241 2781 minus strand PREDICTED: uncharacterized protein LOC100244427 [Vitis vinifera]	0.998523	0.0217749	51.03	S(0.999)KNFS(0.004)S(0.196)S(0.801)FAR	2	-2.0166	1	0.764	0.85	0.871	1.017	1.287	1.211	1.414	0.0133842
Unigene87066_All	225	T	2 1183 hypothetical protein VITISV_014731 [Vitis vinifera]	0.998521	0.00361626	78.488	S(0.001)VT(0.999)WADNK	2	-1.8962	2	0.903	1.106	1	1.058	0.971	0.962	0.994	0.96016
CL8138.Contig2_All	81	S	260 727 minus strand high mobility group family [Populus trichocarpa] >gi|222851336|gb|EEE88883.1| high mobility group family [Populus trichocarpa]	0.998518	0.000797146	76.761	AS(0.999)PPS(0.983)DDVES(0.019)QPKPR	3	1.4611	5	0.989	1.102	1.048	0.983	0.944	0.935	0.912	0.058063
CL25441.Contig45_All	151	S	100 3297 conserved hypothetical protein [Ricinus communis] >gi|223543945|gb|EEF45471.1| conserved hypothetical protein [Ricinus communis]	0.998502	0.000168301	74.296	S(0.001)FDHES(0.999)PTSLDK	3	-0.94882	1	0.951	1.119	1.057	0.99	0.935	0.948	0.919	0.17774
CL5602.Contig5_All	171	T	34 990 minus strand PREDICTED: uncharacterized protein LOC100262348 [Vitis vinifera]	0.998496	0.0187975	41.109	S(0.001)LS(0.001)AAPT(0.998)RR	3	0.31636	1	1.009	1.024	1.03	0.939	0.914	1.083	0.959	0.48418
CL26317.Contig4_All	187	S	267 1646 minus strand PREDICTED: uncharacterized protein LOC100249171 [Vitis vinifera] >gi|297738855|emb|CBI28100.3| unnamed protein product [Vitis vinifera]	0.998494	0.000275103	89.624	RS(0.998)PGY(0.002)DQESR	3	-0.25208	6	0.95	1.135	1.083	0.938	0.924	0.971	0.894	0.119235
CL19251.Contig3_All	320	T	154 1161 conserved hypothetical protein [Ricinus communis] >gi|223529439|gb|EEF31399.1| conserved hypothetical protein [Ricinus communis]	0.998468	1.10397e-22	109.5	AFDLASKPEGDGT(0.998)PT(0.002)K	4	0.99143	1	1.067	1.165	1.178	0.722	0.961	0.906	0.759	0.038279
Unigene44563_All	180	Y	785 1414 unnamed protein product [Vitis vinifera]	0.998458	5.24236e-22	130.53	AHS(0.002)PVY(0.998)DR	2	0.48107	2	0.848	0.959	1.053	1.036	1.062	1.042	1.098	0.2634
CL15502.Contig2_All	22	S	132 1556 PREDICTED: KH domain-containing protein At4g18375 isoform 1 [Vitis vinifera]	0.998453	6.0418e-216	187.55	IQS(0.998)PIPS(0.001)VTDPSETTANNPAAEK	2	-0.31085	4	0.973	1.066	1.066	0.929	0.985	0.98	0.932	0.122401
CL2067.Contig13_All	21	S	155 2263 hypothetical protein PRUPE_ppa001641mg [Prunus persica]	0.998448	1.40026e-13	98.281	HVES(0.998)MAS(0.002)FPSGAGK	3	2.7964	3	0.997	1.132	1.135	0.936	0.872	0.928	0.838	0.022159
CL25897.Contig23_All	77	S	233 1324 PREDICTED: chaperone protein dnaJ 49 isoform 1 [Vitis vinifera] >gi|359484662|ref|XP_003633140.1| PREDICTED: chaperone protein dnaJ 49 isoform 2 [Vitis vinifera] >gi|359484664|ref|XP_003633141.1| PREDICTED: chaperone protein dnaJ 49 isoform 3 [Vitis vinifera]	0.998445	0.0263218	48.284	PS(0.002)DKPS(0.998)IR	3	0.98195	1	0.946	1.064	1.192	0.868	1.007	0.923	0.874	0.171161
CL27529.Contig4_All	87	T	226 882 minus strand glutathione-S-transferase tau 1 [Hevea brasiliensis]	0.998405	0.00289549	62.732	APLLPT(0.998)NPY(0.002)K	3	1.042	2	0.906	1.017	1.049	0.902	1.05	1.076	1.019	0.81586
CL7823.Contig9_All	351	S	231 1358 minus strand PREDICTED: ATP synthase gamma chain, chloroplastic-like [Cucumis sativus] >gi|449474626|ref|XP_004154236.1| PREDICTED: ATP synthase gamma chain, chloroplastic-like [Cucumis sativus] >gi|449488358|ref|XP_004158011.1| PREDICTED: ATP synthase gamma chain, chloroplastic-like [Cucumis sativus]	0.998388	0.000215711	104.22	KT(0.001)LS(0.998)IVYNR	2	-2.6213	7	0.988	1.12	1.055	0.98	0.952	0.906	0.897	0.065958
CL19354.Contig5_All	172	S	141 758 minus strand hypothetical protein ARALYDRAFT_476636 [Arabidopsis lyrata subsp. lyrata] >gi|297334844|gb|EFH65262.1| hypothetical protein ARALYDRAFT_476636 [Arabidopsis lyrata subsp. lyrata]	0.998375	0.00619528	42.317	VS(0.002)ADHRS(0.998)PLKK	4	-0.53547	1	1.115	1.06	1.256	0.918	0.784	0.867	0.749	0.0133357
Unigene46404_All	16	T	3 173 predicted protein [Populus trichocarpa] >gi|222854479|gb|EEE92026.1| predicted protein [Populus trichocarpa]	0.998351	0.00230003	61.409	NPY(0.002)PDPLT(0.998)PK	3	0.40612	1
CL2311.Contig4_All	313	S	544 2127 predicted protein [Populus trichocarpa] >gi|222853559|gb|EEE91106.1| predicted protein [Populus trichocarpa]	0.99835	0.000165263	78.324	TDISS(0.002)AIS(0.998)PK	3	0.51219	1
CL15904.Contig4_All	86	S	482 3289 hypothetical protein PRUPE_ppa000797mg [Prunus persica]	0.99834	1.39972e-06	94.569	T(0.002)MRPS(0.998)GEGNPNK	2	0.43164	8	0.754	0.893	1.016	1.107	1.113	1.118	1.253	0.11414
Unigene18221_All	88	S	2 796 minus strand PREDICTED: eukaryotic initiation factor iso-4F subunit p82-34-like isoform 2 [Vitis vinifera]	0.998335	0.000915424	48.376	PAPVAAVS(0.998)PPPT(0.002)QAAR	3	-0.611	1	0.868	1.199	0.824	0.927	1.214	0.968	1.075	0.60938
Unigene30693_All	204	S	450 1145 predicted protein [Populus trichocarpa] >gi|222868085|gb|EEF05216.1| predicted protein [Populus trichocarpa]	0.998316	0.00658494	47.037	LS(0.001)YPPS(0.998)PAKPR	3	-2.0009	1	1.054	1.19	1.076	0.976	0.878	0.826	0.807	0.024938
Unigene58713_All	273	S	42 1616 Disease resistance protein RPS5, putative [Ricinus communis] >gi|223538105|gb|EEF39716.1| Disease resistance protein RPS5, putative [Ricinus communis]	0.998316	0.00450664	56.087	Y(0.002)LFS(0.998)FS(1)IAK	4	-1.1445	1	0.999	1.081	1.107	0.851	1.041	0.921	0.883	0.127304
Unigene85684_All	1029	S	458 3559 minus strand autoinhibited calcium ATPase [Populus trichocarpa] >gi|222867285|gb|EEF04416.1| autoinhibited calcium ATPase [Populus trichocarpa]	0.998297	0.0103361	42.716	QHDGY(0.002)DALPS(0.998)GPELA	2	0.18697	1	1.12	1.179	0.91	1.089	0.898	0.803	0.869	0.29962
Unigene67918_All	227	T	466 1932 protein binding protein, putative [Ricinus communis] >gi|223530186|gb|EEF32095.1| protein binding protein, putative [Ricinus communis]	0.998285	0.0115021	91.069	VIPS(0.002)T(0.998)PR	2	-0.52119	1	0.836	0.746	0.843	1.192	1.103	1.281	1.475	0.0026785
Unigene62917_All	34	S	2 346 predicted protein [Populus trichocarpa] >gi|222839070|gb|EEE77421.1| predicted protein [Populus trichocarpa]	0.998278	0.000182515	105.17	T(0.002)VS(0.998)LDVAR	2	0.22424	1	1.036	1.284	1.068	0.929	0.877	0.806	0.771	0.030845
CL1240.Contig21_All	82	S	929 1369 PREDICTED: probable LRR receptor-like serine/threonine-protein kinase At5g45840-like [Fragaria vesca subsp. vesca]	0.998277	0.0261892	57.175	T(0.002)GLS(0.998)GQLQK	2	-0.22359	1	1.102	1.297	1.23	0.833	0.717	0.821	0.653	0.0032642
Unigene33093_All	55	S	93 1439 minus strand PREDICTED: small G protein signaling modulator 2-like isoform 1 [Vitis vinifera]	0.998257	0.0202949	53.965	HGS(0.002)ES(0.998)FK	3	1.2973	1
CL2142.Contig22_All	61	S	2 412 transporter, putative [Ricinus communis] >gi|223531662|gb|EEF33488.1| transporter, putative [Ricinus communis]	0.998248	0.0206037	47.844	GFS(0.002)HVES(0.998)K	3	1.515	1	1.161	1.109	1.222	0.929	0.797	0.783	0.718	0.005517
Unigene72493_All	2	S	144 470 predicted protein [Populus trichocarpa] >gi|222850008|gb|EEE87555.1| predicted protein [Populus trichocarpa]	0.998248	0.00785182	51.286	S(0.998)RRS(0.288)S(0.224)S(0.489)PK	2	-3.4223	2	1.128	1.043	1.089	0.816	0.936	0.987	0.84	0.044285
Unigene24092_All	121	S	385 1938 minus strand predicted protein [Populus trichocarpa] >gi|222862477|gb|EEE99983.1| predicted protein [Populus trichocarpa]	0.998225	0.000623385	48.626	AAS(0.53)S(0.472)PQAAS(0.998)PPPPRPPLPR	3	1.3648	1	0.993	1.148	1.02	0.956	0.977	0.905	0.898	0.100861
Unigene39371_All	12	S	112 255 hypothetical protein PRUPE_ppa011337mg [Prunus persica]	0.998223	0.00732398	61.235	VY(0.001)GPAY(0.001)AS(0.998)PK	2	0.99583	3	0.975	1.004	1.086	1	0.926	1.01	0.958	0.36978
CL22610.Contig2_All	119	T	67 1098 conserved hypothetical protein [Ricinus communis] >gi|223547704|gb|EEF49197.1| conserved hypothetical protein [Ricinus communis]	0.998218	0.00538502	65.179	EY(0.002)QPLT(0.998)PK	3	-0.42194	3	1.073	1.148	1.123	0.969	0.84	0.847	0.794	0.0099815
CL23548.Contig1_All	110	S	67 2295 PREDICTED: uncharacterized protein LOC100241173 [Vitis vinifera]	0.998215	8.79253e-10	108.66	S(0.002)AS(0.998)MPIQMPLK	2	-0.59408	7	0.892	0.945	1.052	1.005	1.079	1.027	1.077	0.22308
CL27858.Contig50_All	164	S	89 655 conserved hypothetical protein [Ricinus communis] >gi|223530568|gb|EEF32446.1| conserved hypothetical protein [Ricinus communis]	0.998209	0.00411506	92.856	LSS(0.002)AAS(0.998)FVK	2	-1.025	1	0.964	0.947	1.093	0.983	0.96	1.054	0.998	0.98502
CL4648.Contig8_All	33	T	136 1203 minus strand PREDICTED: probable sugar phosphate/phosphate translocator At1g12500-like [Cucumis sativus] >gi|449494278|ref|XP_004159500.1| PREDICTED: probable sugar phosphate/phosphate translocator At1g12500-like [Cucumis sativus]	0.998201	1.64713e-173	170	LESTPTADHQALDIPAT(0.998)PT(0.002)GDVR	3	0.47223	1	1.045	1.059	1.183	1.064	0.806	0.843	0.825	0.104605
Unigene42236_All	146	S	256 1044 predicted protein [Populus trichocarpa] >gi|222843524|gb|EEE81071.1| predicted protein [Populus trichocarpa]	0.998186	5.83444e-73	147.25	ASIGSENS(0.002)IDKS(0.998)PLHR	4	1.5962	3	0.851	1.076	0.983	1.05	1.028	1.013	1.062	0.44704
Unigene11081_All	526	S	2 2023 hypothetical protein PRUPE_ppa000365mg [Prunus persica]	0.998176	0.00104205	52.52	IPESEY(0.001)EKPKS(0.998)EK	4	0.75847	1	0.99	1.106	1.078	0.91	1.023	0.893	0.89	0.096976
Unigene53549_All	108	S	2 337 PREDICTED: 40S ribosomal protein S6-like [Cucumis sativus] >gi|449477988|ref|XP_004155185.1| PREDICTED: 40S ribosomal protein S6-like [Cucumis sativus]	0.998174	1.87728e-06	87.352	S(0.5)RLS(0.5)AAS(0.002)KPS(0.998)IAAA	3	1.5705	3	1.034	1.129	1.17	0.908	0.783	0.975	0.8	0.0383
Unigene28861_All	206	S	391 1602 PREDICTED: zinc finger protein NUTCRACKER-like [Glycine max]	0.998159	0.0207106	43.306	RDS(0.998)FIT(0.002)HR	3	-0.016127	1	1.007	1.082	1.002	0.925	0.968	1.016	0.941	0.173301
CL3110.Contig42_All	19	S	114 620 minus strand Ca2+ antiporter/cation exchanger [Populus trichocarpa] >gi|222866099|gb|EEF03230.1| Ca2+ antiporter/cation exchanger [Populus trichocarpa]	0.998154	6.42896e-73	148.2	VSEEPATT(0.002)NS(0.998)FKQNPK	3	1.0913	2	0.948	1.077	1.156	0.979	0.945	0.894	0.886	0.136637
Unigene42259_All	145	S	963 1757 predicted protein [Populus trichocarpa] >gi|222843524|gb|EEE81071.1| predicted protein [Populus trichocarpa]	0.998153	2.41748e-18	100.04	SSIGSENS(0.002)LEKS(0.998)PLHPQAR	4	-0.70279	5	0.894	0.977	1.033	1.014	1.031	1.051	1.066	0.20422
CL4647.Contig15_All	626	S	72 4091 PREDICTED: uncharacterized protein LOC100251960 [Vitis vinifera]	0.998152	0.00555551	46.282	ERS(0.998)PHMT(0.002)HIR	4	-1.285	1	0.9	1.055	1.374	0.778	0.824	1.069	0.802	0.2445
CL19912.Contig4_All	69	S	91 549 minus strand PREDICTED: uncharacterized protein LOC101303450 [Fragaria vesca subsp. vesca]	0.99815	0.0190101	57.888	LLS(0.002)MVS(0.998)PR	2	0.17554	1	0.884	0.946	0.81	1.126	1.2	1.034	1.273	0.0179189
CL1601.Contig4_All	158	S	753 1373 predicted protein [Populus trichocarpa] >gi|222862725|gb|EEF00232.1| predicted protein [Populus trichocarpa]	0.99814	0.000824192	65.295	KINHT(0.002)GS(0.998)AVK	4	0.38877	2
CL27829.Contig2_All	45	S	319 480 PREDICTED: uncharacterized protein LOC100248177 [Vitis vinifera] >gi|297734771|emb|CBI17005.3| unnamed protein product [Vitis vinifera]	0.998131	8.35163e-08	91.812	KQLHS(0.002)HS(0.998)EVGLK	4	1.3101	4	0.996	1.143	1.151	0.917	0.894	0.899	0.824	0.0158648
Unigene9314_All	216	S	272 1192 minus strand PREDICTED: uncharacterized protein LOC100248510 [Vitis vinifera]	0.998127	0.0143494	53.377	QLS(0.998)FPAT(0.002)DLR	2	0.6496	1	0.895	1.052	1.042	1.1	0.95	0.961	1.007	0.91736
CL319.Contig12_All	236	S	186 1115 minus strand hypothetical protein VITISV_038107 [Vitis vinifera]	0.998113	0.0105314	56.872	S(0.998)GNLS(0.002)GIAAK	2	0.28867	1	0.861	0.986	0.921	1.147	0.955	1.129	1.167	0.095944
CL7500.Contig8_All	335	T	64 3861 PREDICTED: splicing factor 3B subunit 1-like [Vitis vinifera]	0.998112	0.00056764	74.853	GPMT(0.998)PEQY(0.002)NLLR	2	-1.5216	4	0.941	1.002	1.039	0.992	0.994	1.031	1.012	0.71542
Unigene87945_All	57	S	307 654 PREDICTED: calcium-dependent protein kinase 4 [Vitis vinifera]	0.998109	0.00118407	65.022	KDS(0.998)NLPLIS(0.001)PTNK	3	0.73681	1	1.037	1.019	0.952	1.014	0.977	1.001	0.995	0.87402
Unigene60426_All	49	S	159 341 minus strand AMP deaminase, putative [Ricinus communis] >gi|223528207|gb|EEF30266.1| AMP deaminase, putative [Ricinus communis]	0.998106	1.21647e-05	84.508	GDVS(0.998)DGES(0.002)PLHSK	3	-1.3014	2	0.958	1.063	0.928	1.025	1.027	1	1.035	0.43918
CL9204.Contig2_All	6	S	158 673 minus strand conserved hypothetical protein [Ricinus communis] >gi|223550051|gb|EEF51538.1| conserved hypothetical protein [Ricinus communis]	0.99808	4.24089e-09	80.835	RGS(0.998)ALGRPS(0.001)GT(0.001)DGSDFSYR	3	-0.1762	3	0.967	1.077	1.034	0.962	0.964	0.997	0.95	0.20356
Unigene8931_All	138	S	107 553 uncharacterized protein LOC100306579 [Glycine max]	0.998078	0.000163381	84.297	VVTEPKS(0.998)PS(0.002)K	4	-0.95752	5	0.966	1.091	1.083	0.954	0.954	0.952	0.911	0.144962
CL2298.Contig5_All	167	S	89 928 predicted protein [Populus trichocarpa] >gi|222843908|gb|EEE81455.1| predicted protein [Populus trichocarpa]	0.998077	0.00111613	70.373	VLT(0.982)T(0.019)RQS(0.998)FPR	3	-0.53621	1	0.9	1.043	1.16	0.927	0.872	1.097	0.933	0.53366
CL7165.Contig21_All	191	S	1523 2146 minus strand unnamed protein product [Vitis vinifera]	0.998068	0.000159239	98.04	HKS(0.998)PEY(0.002)GR	4	-1.0844	4	0.865	1.023	0.946	1.054	1.068	1.044	1.117	0.146943
CL5460.Contig6_All	227	T	117 1985 minus strand RecName: Full=V-type proton ATPase catalytic subunit A; Short=V-ATPase subunit A; AltName: Full=V-ATPase 69 kDa subunit; AltName: Full=Vacuolar proton pump subunit alpha >gi|167313|gb|AAA33050.1| vacuolar H+-ATPase catalytic subunit [Gossypium hirsutum]	0.998061	0.0111881	47.639	LAADT(0.998)PLLT(0.002)GQR	2	-3.3303	1	1.044	0.985	1.189	0.896	0.974	0.912	0.865	0.079385
CL26451.Contig6_All	364	S	598 2661 hypothetical protein PRUPE_ppa000206mg [Prunus persica]	0.998055	0.00178957	55.011	KES(0.998)LAS(0.002)LDSTR	3	2.2003	1	0.86	1.121	0.994	0.987	0.999	1.039	1.017	0.78992
CL5151.Contig6_All	24	S	270 728 PREDICTED: histone H3-like centromeric protein HTR12 [Vitis vinifera] >gi|297745416|emb|CBI40496.3| unnamed protein product [Vitis vinifera]	0.998051	9.58585e-09	64.845	RKPSEAAAAAS(0.998)PAT(0.002)ASPQTR	3	-0.53235	4	0.982	1.162	1.185	0.934	0.832	0.906	0.803	0.034344
Unigene52921_All	72	S	89 685 minus strand polyadenylate-binding protein, putative [Ricinus communis] >gi|223547431|gb|EEF48926.1| polyadenylate-binding protein, putative [Ricinus communis]	0.998029	2.0456e-18	100.7	LAS(0.998)RDFDS(0.002)LGTDGGPGPQR	3	3.2064	1	0.88	1.051	1.052	1.011	0.814	1.192	1.011	0.9837
CL2686.Contig12_All	127	T	108 854 minus strand 40S ribosomal protein S6A [Hevea brasiliensis]	0.998015	0.000737785	67.396	KGENDLPGLT(0.998)DT(0.002)EKPR	4	1.0463	1	1.074	1.2	1.055	0.863	0.913	0.895	0.802	0.0073423
CL28179.Contig3_All	248	S	321 2225 unnamed protein product [Vitis vinifera]	0.998013	0.000686666	75.911	DVGFAS(0.998)PT(0.002)FQSQR	3	-0.70416	1	0.884	1.191	1.131	1.03	0.827	0.937	0.871	0.29886
Unigene24492_All	124	S	265 1059 PREDICTED: uncharacterized protein LOC100253221 [Vitis vinifera]	0.998012	1.28649e-09	67.655	S(0.998)KDKGNAGEDEGS(0.002)TAPLPEK	4	-1.1706	1	1.104	1.058	1.163	1	0.904	0.771	0.805	0.050664
CL25489.Contig1_All	33	T	125 646 PREDICTED: CASP-like protein At2g36330-like [Vitis vinifera]	0.998008	0.0028156	47.301	SPTVS(0.002)QLPLT(0.998)PK	3	-1.1924	1
Unigene14903_All	261	S	158 2368 minus strand PREDICTED: 6-phosphofructo-2-kinase/fructose-2,6-biphosphatase 3 [Vitis vinifera] >gi|297745867|emb|CBI15923.3| unnamed protein product [Vitis vinifera]	0.998006	2.01695e-06	104.26	S(0.998)VGT(0.002)FSPVQK	2	-0.077881	2	1.03	1.164	1.093	0.909	0.898	0.906	0.825	0.032956
CL25839.Contig18_All	63	S	2 1630 katanin P80 subunit, putative [Ricinus communis] >gi|223539311|gb|EEF40902.1| katanin P80 subunit, putative [Ricinus communis]	0.997997	3.64628e-15	102.98	STLGS(0.001)RPLS(0.998)PDY(0.001)ETK	3	0.37632	2	1.007	1.112	1.166	0.915	0.931	0.868	0.826	0.0169013
CL28167.Contig30_All	718	S	1 2379 hypothetical protein PRUPE_ppa001448mg [Prunus persica]	0.997997	0.00315033	77.124	S(0.002)PHPDS(0.998)PAR	2	0.44154	1	1.012	1.138	1.003	0.965	0.82	1.061	0.903	0.28162
CL1024.Contig29_All	154	S	914 1894 arginine/serine-rich splicing factor, putative [Ricinus communis] >gi|223549957|gb|EEF51444.1| arginine/serine-rich splicing factor, putative [Ricinus communis]	0.997991	0.010915	58.172	RRS(0.998)PS(0.846)PY(0.156)R	3	0.86034	3	0.864	0.998	0.998	1.023	0.987	1.129	1.098	0.20898
Unigene10818_All	22	S	117 953 predicted protein [Populus trichocarpa] >gi|222854957|gb|EEE92504.1| predicted protein [Populus trichocarpa]	0.997983	0.00164371	60.062	EPS(0.998)PEHEFPY(0.002)QISR	3	-0.016477	1	0.957	1.132	1.024	1.014	0.868	1.005	0.927	0.3425
CL549.Contig15_All	621	S	330 2306 PREDICTED: zinc-metallopeptidase, peroxisomal [Vitis vinifera] >gi|297739661|emb|CBI29843.3| unnamed protein product [Vitis vinifera]	0.997964	0.00153987	47.499	VY(0.002)GNQHLADLNS(0.998)PER	3	-3.4255	1
CL126.Contig10_All	589	S	2 2713 myosin XI, putative [Ricinus communis] >gi|223546543|gb|EEF48041.1| myosin XI, putative [Ricinus communis]	0.997961	4.15422e-06	103.46	RAS(0.998)S(0.002)ASLFGR	3	0.53827	1	0.968	1.059	1.078	1.017	0.835	1.043	0.932	0.39682
Unigene61366_All	76	S	2 316 minus strand PREDICTED: 40S ribosomal protein S10-like [Vitis vinifera]	0.997953	0.0223463	42.52	GGAPADY(0.002)QPS(0.998)FR	2	-1.7441	1	0.943	1.176	1.258	0.953	0.837	0.832	0.776	0.064265
CL25984.Contig1_All	10	S	153 746 minus strand RecName: Full=CASP-like protein POPTRDRAFT_820934	0.997947	9.77631e-19	105.06	VS(0.002)NS(0.998)FDGMTGTNSK	2	-0.63525	3	0.952	1.186	1.144	0.928	0.902	0.888	0.828	0.056424
CL7591.Contig14_All	27	S	477 1775 UDP-glucuronic acid decarboxylase 1 [Gossypium hirsutum]	0.997939	0.000250517	67.11	RDEEMLT(0.004)PQT(0.995)PPY(0.003)S(0.998)PK	3	2.9009	9	1.002	1.098	1.091	0.916	0.975	0.918	0.88	0.024
CL278.Contig5_All	344	S	1 3198 minus strand transferase, transferring glycosyl groups, putative [Ricinus communis] >gi|223542897|gb|EEF44433.1| transferase, transferring glycosyl groups, putative [Ricinus communis]	0.997925	2.31653e-88	165.58	AS(0.002)S(0.998)SMGLLFK	2	-1.2397	3	1.045	1.033	1.12	0.955	0.973	0.874	0.876	0.033341
CL4800.Contig3_All	532	S	121 2454 hypothetical protein PRUPE_ppa1027165mg [Prunus persica]	0.997892	0.00280298	50.358	RKS(0.998)PDFS(0.002)AVSPGNDR	3	-0.35773	1	0.924	1.016	1.076	1.016	0.992	0.977	0.99	0.86188
CL560.Contig50_All	213	S	175 927 minus strand hypothetical protein PRUPE_ppa010237mg [Prunus persica]	0.997884	0.0030077	45.916	GQGPS(0.019)HGRS(0.983)HS(0.998)PRR	4	0.88812	1	0.765	1.031	0.739	1.074	1.218	1.174	1.367	0.044983
CL4047.Contig4_All	103	S	266 1411 PREDICTED: uncharacterized LOC101215899 [Cucumis sativus]	0.997865	0.0237581	45.653	FHS(0.998)PLVS(0.002)R	3	-0.73842	1	1.012	1.05	1.122	0.938	0.886	0.991	0.884	0.049439
Unigene41970_All	6	S	169 1350 kinesin light chain, putative [Ricinus communis] >gi|223541850|gb|EEF43396.1| kinesin light chain, putative [Ricinus communis]	0.997859	0.00207934	60.949	PGLKS(0.998)PPDAPS(0.002)LR	3	-0.4837	2	1.132	1.166	1.282	0.774	0.745	0.9	0.676	0.0046162
Unigene53976_All	25	S	19 987 organic anion transporter, putative [Ricinus communis] >gi|223532928|gb|EEF34696.1| organic anion transporter, putative [Ricinus communis]	0.997847	1.98538e-07	87.511	RKDS(0.998)DAS(0.002)QTESSLEELR	3	0.026247	1	0.949	1.144	1.035	1.003	0.839	1.03	0.918	0.36138
Unigene67909_All	203	S	144 842 minus strand protein binding protein, putative [Ricinus communis] >gi|223530186|gb|EEF32095.1| protein binding protein, putative [Ricinus communis]	0.997846	0.00105255	75.739	S(0.998)FS(0.002)VPVDDK	2	0.53272	3	0.848	0.997	0.965	1.085	1.075	1.031	1.136	0.067236
Unigene67918_All	202	S	466 1932 protein binding protein, putative [Ricinus communis] >gi|223530186|gb|EEF32095.1| protein binding protein, putative [Ricinus communis]	0.997846	0.00105255	75.739	S(0.998)FS(0.002)VPVDDK	2	0.53272	5	0.838	0.944	0.96	1.106	1.09	1.061	1.188	0.017438
CL3056.Contig26_All	268	S	1 2811 unnamed protein product [Vitis vinifera]	0.997838	1.033e-10	121.5	S(0.998)IHLS(0.002)DPR	2	0.67351	2	0.956	0.992	1.037	1.142	0.925	0.948	1.01	0.93592
CL1024.Contig29_All	200	S	914 1894 arginine/serine-rich splicing factor, putative [Ricinus communis] >gi|223549957|gb|EEF51444.1| arginine/serine-rich splicing factor, putative [Ricinus communis]	0.997834	0.00356848	49.537	DRGS(0.998)PEHGQIT(0.001)S(0.001)R	3	-0.090627	1	0.929	0.795	0.652	1.025	1.244	1.355	1.525	0.03178
CL27656.Contig6_All	9	S	125 1417 PREDICTED: xylosyltransferase 1-like [Fragaria vesca subsp. vesca]	0.997823	0.0247696	70.056	T(0.002)YYS(0.998)QFR	2	0.22709	1	1.095	1.252	1.115	0.865	0.902	0.771	0.733	0.007823
Unigene10538_All	292	S	320 2182 Serine/threonine-protein kinase PBS1, putative [Ricinus communis] >gi|223541448|gb|EEF42998.1| Serine/threonine-protein kinase PBS1, putative [Ricinus communis]	0.9978	0.00299325	77.597	S(0.002)SGS(0.998)IPQLK	2	0.52512	4	0.962	1.161	1.116	0.971	0.894	0.896	0.852	0.068138
CL7660.Contig9_All	38	S	162 929 predicted protein [Populus trichocarpa] >gi|222855276|gb|EEE92823.1| predicted protein [Populus trichocarpa]	0.997785	0.000223533	65.887	RQS(0.998)PPPS(0.002)DHPIHPIQR	4	-0.023951	3	0.935	1.099	0.993	0.964	1.019	0.99	0.982	0.76382
Unigene58534_All	169	S	3 575 hypothetical protein PRUPE_ppa001923mg [Prunus persica]	0.997785	4.5636e-05	83.891	LS(0.998)PGKPQT(0.002)TSLHGR	4	0.68741	1	1.037	1.132	1.083	1.015	0.817	0.916	0.845	0.063983
CL9169.Contig1_All	61	S	7 396 minus strand PREDICTED: NADH dehydrogenase [ubiquinone] iron-sulfur protein 4, mitochondrial [Vitis vinifera] >gi|147858131|emb|CAN83933.1| hypothetical protein VITISV_035766 [Vitis vinifera]	0.997781	0.0273978	59.908	VIIY(0.002)S(0.998)PAR	2	-0.0094393	1	0.698	0.826	0.724	1.219	1.269	1.265	1.669	0.00061799
CL27714.Contig1_All	413	T	315 3338 minus strand RecName: Full=Retinoblastoma-related protein	0.99778	3.73899e-79	151.49	LAAT(0.998)PVS(0.002)TAMTTAK	2	-1.0782	5	1.046	1.159	1.094	0.968	0.844	0.89	0.819	0.0157608
Unigene2028_All	790	S	321 3134 hypothetical protein VITISV_002883 [Vitis vinifera]	0.997776	6.84018e-50	128.01	KAHS(0.998)HVELHS(0.002)LNQEEPK	5	-0.51731	1	0.965	1.356	1.111	0.955	0.789	0.826	0.749	0.068541
Unigene43280_All	59	S	85 594 minus strand unknown [Lotus japonicus]	0.99777	5.67273e-17	111.22	VVY(0.001)VS(0.998)PPS(0.001)PVQER	3	0.23107	6	0.904	1.028	1.084	1.014	0.916	1.054	0.989	0.89568
CL2884.Contig23_All	17	S	6126 6245 minus strand PREDICTED: uncharacterized protein LOC100259633 [Vitis vinifera]	0.997769	5.77526e-06	79.652	RHS(0.998)PY(0.002)STSETTR	3	0.17642	1	1.088	1.174	0.874	0.846	0.958	1.061	0.914	0.47342
Unigene45159_All	153	S	1546 2124 conserved hypothetical protein [Ricinus communis] >gi|223525970|gb|EEF28360.1| conserved hypothetical protein [Ricinus communis]	0.997769	0.015517	76.1	S(0.001)T(0.001)HS(0.998)PPR	2	-1.2846	2	1.093	0.976	0.981	0.922	1.01	1.017	0.967	0.53102
CL4999.Contig7_All	135	S	130 3120 predicted protein [Populus trichocarpa] >gi|222855518|gb|EEE93065.1| predicted protein [Populus trichocarpa]	0.997768	1.33448e-06	86.005	KS(0.998)PGS(0.002)GPGSGQGK	3	0.91907	1	0.97	1.044	1.135	0.867	0.928	1.056	0.905	0.2425
Unigene29342_All	92	S	512 3649 precursor of carboxylase p-protein 1, glycine decarboxylase complex [Populus trichocarpa] >gi|222854538|gb|EEE92085.1| precursor of carboxylase p-protein 1, glycine decarboxylase complex [Populus trichocarpa]	0.997765	4.12933e-10	104.26	RHNS(0.998)AT(0.002)PEEQTK	3	0.24879	11	0.901	0.927	1.007	1.056	1.082	1.028	1.117	0.037996
CL20122.Contig5_All	151	S	122 1636 PREDICTED: uncharacterized protein LOC101304679 [Fragaria vesca subsp. vesca]	0.997743	9.71037e-28	119.68	DY(0.002)WNS(0.998)PGDGPGPLK	3	0.31813	1	1.055	1.091	1.172	0.984	0.834	0.865	0.809	0.022195
Unigene72929_All	149	S	110 709 hypothetical protein PRUPE_ppa025196mg [Prunus persica]	0.997735	2.24337e-06	85.178	MLGDGLAST(0.002)ES(0.998)QK	3	1.35	2	0.922	1.075	1.046	1.084	0.879	0.993	0.971	0.71252
Unigene67926_All	178	S	210 1187 protein binding protein, putative [Ricinus communis] >gi|223530186|gb|EEF32095.1| protein binding protein, putative [Ricinus communis]	0.997731	0.00105266	73.666	S(0.001)LS(0.998)VPVNS(0.002)K	2	1.2983	3	0.971	1.13	1.061	1.002	0.884	0.951	0.897	0.1317
CL10348.Contig2_All	197	S	5 1177 minus strand ethylene insensitive protein, putative [Ricinus communis] >gi|223541385|gb|EEF42936.1| ethylene insensitive protein, putative [Ricinus communis]	0.997718	9.27332e-15	81.346	EPSKPPSGSISSST(0.002)PDGPPS(0.998)FR	3	0.87084	2	1.061	1.171	1.206	0.841	0.769	0.952	0.745	0.0153418
CL4948.Contig15_All	50	S	2 202 predicted protein [Populus trichocarpa] >gi|222864007|gb|EEF01138.1| predicted protein [Populus trichocarpa]	0.997718	5.03214e-41	129.02	TVLLEGGGLQS(0.002)GS(0.998)PK	3	0.65539	6	1.168	1.149	1.263	0.816	0.805	0.798	0.676	0.000198499
CL27038.Contig9_All	148	S	1 1521 unnamed protein product [Vitis vinifera]	0.99771	0.00189314	84.734	QMS(0.998)IS(0.002)SVPK	2	0.30012	7	0.984	1.066	1.058	0.995	0.924	0.973	0.931	0.099518
CL6919.Contig5_All	229	S	512 2176 PREDICTED: UDP-glucose:glycoprotein glucosyltransferase-like [Vitis vinifera]	0.997699	0.0162999	45.614	WAS(0.002)GFIGGS(0.998)EK	2	1.4171	1	1.113	1.159	1.034	1.035	0.76	0.898	0.815	0.090261
CL8578.Contig9_All	143	S	291 998 predicted protein [Populus trichocarpa] >gi|222861486|gb|EEE99028.1| predicted protein [Populus trichocarpa]	0.997697	0.0115048	72.848	ASGS(0.002)MS(0.998)PR	2	-0.71434	3	1.004	1.224	1.064	0.937	0.902	0.869	0.823	0.037424
CL17688.Contig1_All	8	S	1 561 PREDICTED: villin-4-like [Solanum lycopersicum]	0.997696	0.00108164	71.219	S(0.998)VS(0.002)FSPDRPR	3	-0.76019	1	0.954	1.195	1.112	0.92	0.877	0.942	0.84	0.070615
CL9183.Contig5_All	496	S	153 1901 minus strand predicted protein [Populus trichocarpa] >gi|222839240|gb|EEE77591.1| predicted protein [Populus trichocarpa]	0.997694	0.00075832	67.136	QLSNT(0.002)DPS(0.998)LHK	3	2.5921	1	0.966	1.058	1.182	0.978	0.872	0.943	0.871	0.114699
Unigene32139_All	90	S	90 548 PREDICTED: HMG-Y-related protein A-like [Cucumis sativus] >gi|449523968|ref|XP_004168995.1| PREDICTED: HMG-Y-related protein A-like [Cucumis sativus]	0.997683	0.00148013	56.424	VPLPPGT(0.002)VVS(0.998)PPRPR	3	0.316	1	1.031	1.236	1.089	1.087	0.639	0.918	0.788	0.192684
CL1054.Contig30_All	564	S	183 1889 Mitogen-activated protein kinase kinase kinase, putative [Ricinus communis] >gi|223546919|gb|EEF48416.1| Mitogen-activated protein kinase kinase kinase, putative [Ricinus communis]	0.997669	0.000685106	65.113	TLPTHS(0.002)GLAS(0.998)PR	3	-0.43578	2	1.034	1.056	0.979	0.989	0.93	1.012	0.955	0.2445
CL6636.Contig10_All	159	S	183 1082 PREDICTED: vacuolar protein sorting-associated protein 26B-like [Fragaria vesca subsp. vesca]	0.997644	9.48884e-10	94.387	NYSPPPS(0.998)IDNS(0.002)IK	3	0.51544	4	0.917	1.061	1.021	1.077	0.947	0.976	1	0.99108
CL20521.Contig3_All	51	S	85 594 minus strand PREDICTED: uncharacterized protein LOC101299444 [Fragaria vesca subsp. vesca]	0.997632	1.49848e-05	87.363	SVS(0.998)PEFRPT(0.002)SR	2	0.11449	1	0.835	1.027	0.941	1.048	1.068	1.081	1.141	0.155957
CL12014.Contig9_All	353	S	6 1691 predicted protein [Populus trichocarpa] >gi|222832862|gb|EEE71339.1| predicted protein [Populus trichocarpa]	0.997618	6.61125e-22	105.06	VTLPSGSS(0.002)PS(0.998)PPLQAK	3	0.051528	1	0.925	1.094	1.113	1.015	0.942	0.911	0.916	0.27082
CL3528.Contig8_All	28	S	283 1020 conserved hypothetical protein [Ricinus communis] >gi|223549780|gb|EEF51268.1| conserved hypothetical protein [Ricinus communis]	0.99761	1.65886e-107	144.43	IKGDSSSSSS(0.002)DS(0.998)DDDKPSESSMK	4	-0.39359	2	0.896	0.963	0.892	1.093	1.146	1.012	1.182	0.0193208
Unigene70990_All	116	S	148 588 minus strand unknown [Lotus japonicus]	0.99761	3.31089e-11	100.04	NVIHGS(0.998)DS(0.002)VESAR	3	0.56953	2	0.879	1.02	1.007	1.075	0.964	1.055	1.065	0.33518
CL4185.Contig9_All	689	S	103 2178 PREDICTED: glycine--tRNA ligase 1, mitochondrial-like [Cucumis sativus]	0.997585	6.76689e-34	132.5	FPHHTS(0.002)GS(0.998)ADD	2	-0.78188	3	0.948	1.129	0.937	0.984	1.006	0.997	0.991	0.93786
CL8270.Contig3_All	314	S	289 7542 hypothetical protein PRUPE_ppa000025mg [Prunus persica]	0.997574	0.00154755	60.093	GFT(0.002)DQGS(0.998)DHGHS(0.001)K	3	-0.20147	2	1.024	1.071	1.128	0.961	0.961	0.855	0.862	0.035479
Unigene61339_All	964	S	293 3385 minus strand hypothetical protein PRUPE_ppa000751mg [Prunus persica]	0.997573	0.0114283	72.531	FDS(0.998)INS(0.001)S(0.001)K	2	1.1696	1	0.931	0.953	1.105	0.883	1.136	0.991	1.007	0.96178
Unigene1665_All	1607	S	358 5226 hypothetical protein PRUPE_ppa000145mg [Prunus persica]	0.997571	8.11342e-06	82.663	LHQS(0.998)DY(0.002)GFEDR	3	-0.27214	1	1.058	1.054	1.072	0.912	0.9	1.004	0.884	0.070664
Unigene87622_All	65	S	1289 1537 PREDICTED: receptor-like serine/threonine-protein kinase ALE2 [Vitis vinifera] >gi|296088299|emb|CBI36744.3| unnamed protein product [Vitis vinifera]	0.997565	0.00230228	62.469	DFNS(0.998)FNS(0.002)PGFAR	2	1.1432	1	1.217	1.152	1.093	0.799	0.943	0.797	0.733	0.0080403
CL24625.Contig8_All	35	S	83 1285 minus strand protein transporter, putative [Ricinus communis] >gi|223540798|gb|EEF42358.1| protein transporter, putative [Ricinus communis]	0.997533	5.69612e-06	92.265	MSAGMSS(0.002)MS(0.998)FK	2	-1.5704	16	0.934	1.049	1.069	0.974	0.979	0.994	0.966	0.51676
CL7953.Contig1_All	914	T	3 3314 minus strand predicted protein [Populus trichocarpa] >gi|222848600|gb|EEE86147.1| predicted protein [Populus trichocarpa]	0.997519	5.3714e-142	156.6	T(0.001)LT(0.001)EGGT(0.998)PPK	3	-1.8043	3	1.001	0.873	1.075	0.978	1.04	1.034	1.035	0.58884
CL27745.Contig1_All	876	S	321 3335 minus strand PREDICTED: 26S proteasome non-ATPase regulatory subunit 1 [Vitis vinifera] >gi|296085308|emb|CBI29040.3| unnamed protein product [Vitis vinifera]	0.997518	1.5458e-21	104.76	SSWAEPS(0.998)PS(0.002)GPVPGK	3	-0.38208	2	1.002	1.083	1.11	0.919	0.818	1.067	0.878	0.17726
CL6884.Contig1_All	686	S	92 2152 minus strand unnamed protein product [Vitis vinifera]	0.997512	0.00224385	67.136	NSYQIPLS(0.002)DS(0.998)D	2	-3.654	2	0.753	1.063	0.978	1.154	0.94	1.111	1.147	0.302
CL6714.Contig6_All	34	S	276 932 minus strand conserved hypothetical protein [Ricinus communis] >gi|223549437|gb|EEF50925.1| conserved hypothetical protein [Ricinus communis]	0.997497	0.00782005	42.314	T(0.001)DS(0.002)LIIPHS(0.997)PVK	3	0.82365	1	1.021	1.088	0.836	1.171	0.868	1.015	1.037	0.78004
Unigene14930_All	1116	S	181 4176 minus strand hypothetical protein RCOM_0731250 [Ricinus communis] >gi|223540292|gb|EEF41863.1| hypothetical protein RCOM_0731250 [Ricinus communis]	0.99747	0.00385031	71.085	EY(0.003)PGIS(0.997)PQR	2	-0.66702	3	0.963	1.161	1.066	0.959	0.879	0.972	0.881	0.116584
CL6704.Contig1_All	143	S	69 1037 DNA binding protein, putative [Ricinus communis] >gi|223533239|gb|EEF34994.1| DNA binding protein, putative [Ricinus communis]	0.997456	0.00571539	88.056	SQLS(0.997)FT(0.002)K	2	-1.9086	4	1.176	1.265	1.31	0.75	0.725	0.773	0.599	0.00015768
Unigene86505_All	62	S	212 2836 hypothetical protein PRUPE_ppa023106mg [Prunus persica]	0.997393	0.0020261	52.527	NS(0.997)PPEY(0.003)VGSLPK	2	-0.7424	2	0.904	0.945	1.078	1.018	1.078	0.978	1.05	0.4425
CL889.Contig6_All	191	S	1 630 minus strand hypothetical protein PRUPE_ppa002287mg [Prunus persica]	0.997381	5.83105e-87	154.42	AEAHVSSNSS(0.002)DHS(0.997)PGR	3	0.59521	4	0.988	1.112	1.03	1.006	0.922	0.942	0.917	0.118178
CL12976.Contig1_All	49	S	346 1242 minus strand caspase, putative [Ricinus communis] >gi|223542000|gb|EEF43545.1| caspase, putative [Ricinus communis]	0.997375	2.39423e-99	166.48	DADS(0.997)ES(0.003)ESGSWFK	2	-1.4629	3	0.789	0.942	0.954	1.041	1.153	1.122	1.235	0.035457
CL13456.Contig5_All	98	S	1089 1436 minus strand predicted protein [Populus trichocarpa] >gi|118483308|gb|ABK93556.1| unknown [Populus trichocarpa] >gi|222853523|gb|EEE91070.1| predicted protein [Populus trichocarpa]	0.997371	0.0177953	64.73	IY(0.003)SAPS(0.997)NK	2	-1.2842	3	0.96	1.14	1.125	0.972	0.89	0.913	0.86	0.072619
CL13755.Contig5_All	18	T	118 621 minus strand unknown [Medicago truncatula]	0.997359	1.8716e-05	65.438	ESAANNPGLQT(0.997)PPEVT(0.003)K	3	-1.3145	1
CL10348.Contig11_All	664	S	319 4248 PREDICTED: ethylene-insensitive protein 2-like [Vitis vinifera]	0.997357	7.94662e-30	124.18	NDDGGSGTGS(0.997)LS(0.002)R	2	0.72122	7	0.951	1.05	1.113	1	0.97	0.916	0.927	0.22928
CL3326.Contig9_All	22	S	622 921 minus strand predicted protein [Populus trichocarpa] >gi|222843754|gb|EEE81301.1| predicted protein [Populus trichocarpa]	0.997355	2.42878e-09	64.726	GQEHGIKPPES(0.001)S(0.001)PFGHHS(0.997)PGAER	5	-0.026921	1	1.203	1.084	1.057	0.961	0.885	0.81	0.794	0.021701
CL26169.Contig23_All	146	S	303 1043 predicted protein [Populus trichocarpa] >gi|222843524|gb|EEE81071.1| predicted protein [Populus trichocarpa]	0.997333	0.000650814	68.044	GNIAS(0.003)PS(0.997)WEGK	3	-0.15253	1	0.982	1.132	1.032	0.991	0.922	0.942	0.908	0.110276
Unigene28520_All	223	S	315 1175 predicted protein [Populus trichocarpa] >gi|222843707|gb|EEE81254.1| predicted protein [Populus trichocarpa]	0.997331	0.000431824	100.69	S(0.003)AS(0.997)LGIQK	2	0.1581	1	1.053	1.081	1.15	0.893	0.879	0.944	0.827	0.0050178
CL27678.Contig24_All	885	T	2397 5069 minus strand PREDICTED: topless-related protein 3-like [Glycine max]	0.997308	8.64715e-80	146.72	TTSSSTT(0.001)S(0.002)NHT(0.997)PDQLQR	3	1.8423	2	0.996	1.112	1.203	0.86	0.895	0.934	0.812	0.026203
Unigene53549_All	105	S	2 337 PREDICTED: 40S ribosomal protein S6-like [Cucumis sativus] >gi|449477988|ref|XP_004155185.1| PREDICTED: 40S ribosomal protein S6-like [Cucumis sativus]	0.997294	2.26621e-06	86.539	S(0.81)RLS(0.19)AAS(0.997)KPS(0.003)IAAA	3	1.0648	2	0.949	1.103	1.209	0.955	0.954	0.829	0.84	0.112323
CL3060.Contig17_All	481	S	93 5507 PREDICTED: uncharacterized protein LOC100262487 [Vitis vinifera]	0.997283	3.33211e-79	162.81	AS(0.003)S(0.997)FGEQSPALK	2	1.0801	1	1.021	1.161	1.166	0.907	0.815	0.931	0.792	0.0175634
CL624.Contig13_All	94	S	153 875 minus strand PREDICTED: ABSCISIC ACID-INSENSITIVE 5-like protein 6-like isoform 3 [Vitis vinifera]	0.997282	0.00178944	85.813	QAS(0.997)LT(0.003)LPR	2	0.40779	1	0.925	1.036	0.975	1.136	0.971	0.957	1.044	0.55908
Unigene33681_All	425	S	176 3331 PREDICTED: calmodulin-binding transcription activator 2-like [Cucumis sativus]	0.997282	0.0214204	41.996	S(0.003)LLDREES(0.997)LK	3	-0.69756	1	0.962	1.11	1.157	0.947	0.872	0.951	0.858	0.073438
Unigene96489_All	30	Y	218 382 PREDICTED: chloride channel protein CLC-c-like [Glycine max]	0.997273	1.05373e-17	128.36	IY(0.997)S(0.003)QPLLIR	2	-0.49199	1	0.844	0.905	0.878	1.041	1.168	1.164	1.284	0.0043774
Unigene35905_All	227	S	82 1050 conserved hypothetical protein [Ricinus communis] >gi|223543920|gb|EEF45446.1| conserved hypothetical protein [Ricinus communis]	0.997265	0.00092271	68.044	RHS(0.997)VS(0.003)VSTSR	3	-0.65064	2	0.845	1.001	1.102	1.075	1.02	0.958	1.036	0.66178
CL2675.Contig7_All	501	S	125 2119 acyl-CoA binding protein 4 [Vernicia fordii]	0.997248	5.29098e-17	93.179	IMDAPVPDS(0.997)VS(0.003)AVHNATNPTR	3	-1.6791	1	0.891	1.197	1.029	1.075	0.849	0.959	0.925	0.52754
CL1487.Contig6_All	54	S	1091 1534 conserved hypothetical protein [Ricinus communis] >gi|223543920|gb|EEF45446.1| conserved hypothetical protein [Ricinus communis]	0.997243	8.56167e-08	110.08	HAVS(0.997)FS(0.003)TSR	2	-0.52916	11	0.9	1.019	1.003	1.036	1.008	1.034	1.053	0.25262
CL12642.Contig1_All	94	S	3188 3775 minus strand hypothetical protein PRUPE_ppa000421mg [Prunus persica]	0.997225	2.07701e-05	84.249	TTPDIES(0.003)LRPKS(0.997)PIK	4	-1.2634	1	1.026	1.039	1.278	0.935	0.81	0.912	0.795	0.054064
CL4800.Contig3_All	726	S	121 2454 hypothetical protein PRUPE_ppa1027165mg [Prunus persica]	0.99719	3.22303e-15	99.409	S(0.997)PAPGNS(0.003)QLNHIK	3	-0.71052	2	0.983	0.94	1.09	1.024	0.942	1.019	0.991	0.88234
Unigene92535_All	24	S	96 3344 minus strand CESA6 [Gossypium hirsutum]	0.997092	1.28112e-06	93.348	HDS(0.997)DS(0.003)GPKPLK	4	-0.37792	3	1.162	1.278	1.276	0.826	0.701	0.757	0.615	0.00101729
Unigene92708_All	103	T	345 2006 amino acid transporter [Populus trichocarpa] >gi|222850898|gb|EEE88445.1| amino acid transporter [Populus trichocarpa]	0.997071	0.00197611	48.568	RFT(0.997)PET(0.002)LS(0.001)APVR	3	1.9499	1	0.961	1.096	1.005	1.113	0.7	1.125	0.96	0.71608
Unigene20799_All	191	S	2 1270 tetratricopeptide repeat protein, tpr, putative [Ricinus communis] >gi|223551182|gb|EEF52668.1| tetratricopeptide repeat protein, tpr, putative [Ricinus communis]	0.997064	6.28538e-77	139.46	EMNETDVPLS(0.003)YS(0.997)GGGAPQK	3	-1.0685	4	0.999	1.066	1.083	0.964	0.972	0.915	0.906	0.033625
CL8534.Contig6_All	157	S	95 1552 hypothetical protein PRUPE_ppa004042mg [Prunus persica]	0.997051	1.63594e-126	165.41	VNSASLPEANQQS(0.997)PS(0.003)NLK	3	0.037967	1	0.887	0.948	1.116	1.118	0.941	0.989	1.033	0.70732
CL2092.Contig12_All	282	S	1750 2604 minus strand predicted protein [Populus trichocarpa] >gi|222861584|gb|EEE99126.1| predicted protein [Populus trichocarpa]	0.997045	1.00279e-192	183.24	NEGPTDGNYQLTHQDS(0.997)LS(0.003)R	3	0.98432	1	0.972	1.168	0.925	1.072	0.877	0.986	0.958	0.67398
CL3639.Contig11_All	176	S	590 5743 PREDICTED: uncharacterized protein LOC100253161 [Vitis vinifera] >gi|297740810|emb|CBI30992.3| unnamed protein product [Vitis vinifera]	0.997037	9.60193e-92	156.83	SLSTST(0.001)AS(0.997)DT(0.002)S(0.001)LQK	2	-1.1124	3	1.103	1.275	1.179	0.866	0.745	0.833	0.687	0.0036556
CL3824.Contig8_All	259	S	154 1311 putative LEA protein [Arabidopsis thaliana]	0.997036	0.00582124	61.958	GGLSAT(0.003)FS(0.997)K	3	0.88571	1
Unigene93759_All	1126	S	347 3739 hypothetical protein PRUPE_ppa000368mg [Prunus persica]	0.997032	0.00105643	74.751	IHHS(0.997)PENT(0.003)H	3	-1.2435	1
CL15809.Contig3_All	300	S	125 1885 minus strand PREDICTED: large subunit GTPase 1 homolog [Vitis vinifera]	0.997031	0.000332249	67.11	KSDSGNSGS(0.001)S(0.002)NVQS(0.997)PR	3	0.31901	1	1.043	1.127	0.86	1.067	0.967	0.937	0.981	0.87596
CL7527.Contig4_All	15	T	2 1207 predicted protein [Populus trichocarpa] >gi|222843555|gb|EEE81102.1| predicted protein [Populus trichocarpa]	0.997028	0.000492481	96.229	LPT(0.003)VT(0.997)PHTK	3	0.49526	1	1.033	1.135	1.28	0.825	0.794	0.933	0.74	0.0191405
Unigene87163_All	6	S	122 583 minus strand predicted protein [Populus trichocarpa] >gi|222867429|gb|EEF04560.1| predicted protein [Populus trichocarpa]	0.997009	0.00524652	78.964	RNS(0.997)IS(0.003)NTVK	2	0.55022	1	0.827	0.934	0.956	1.052	1.096	1.134	1.208	0.0188409
CL23576.Contig5_All	273	S	8 838 predicted protein [Populus trichocarpa] >gi|118482993|gb|ABK93408.1| unknown [Populus trichocarpa] >gi|222843557|gb|EEE81104.1| predicted protein [Populus trichocarpa]	0.997003	2.01248e-11	100.02	YSLLNQNAS(0.003)AS(0.997)MK	2	-0.13176	7	0.897	0.988	0.977	1.065	0.996	1.077	1.096	0.077283
Unigene34484_All	158	S	2 556 PREDICTED: uncharacterized protein LOC101314805 [Fragaria vesca subsp. vesca]	0.996987	0.0288834	49.418	HLS(0.997)FGS(0.003)K	3	-0.51611	1	0.842	0.991	0.992	1.142	0.989	1.045	1.124	0.160423
CL7666.Contig2_All	66	T	14 388 chloroplast chlorophyll A-B binding protein [Gossypium hirsutum]	0.99697	1.4195e-93	153.1	NSAGEIIGT(0.997)RT(0.003)EITDVK	4	0.12606	8	0.658	0.773	0.786	1.241	1.23	1.312	1.706	0.00087531
CL3831.Contig8_All	72	S	89 736 minus strand predicted protein [Populus trichocarpa] >gi|222846108|gb|EEE83655.1| predicted protein [Populus trichocarpa]	0.996961	7.61686e-86	153.36	LDTGNYSWGSES(0.997)VT(0.003)R	2	-0.35768	2	1.004	1.108	1.077	0.955	0.908	0.948	0.881	0.0195039
Unigene110838_All	15	T	372 902 ST-901 [Solanum tuberosum]	0.996957	3.78523e-06	95.582	HAVATANT(0.997)IS(0.003)R	2	1.0323	2	0.921	0.976	1.034	0.999	1.034	1.036	1.047	0.25552
CL716.Contig40_All	22	S	1164 1484 minus strand hypothetical protein PRUPE_ppa011107mg [Prunus persica] >gi|462405308|gb|EMJ10772.1| hypothetical protein PRUPE_ppa011107mg [Prunus persica]	0.996943	0.004724	88.155	VFYVT(0.003)PS(0.997)PR	3	-0.80671	3	0.852	0.943	0.894	1.164	1.061	1.086	1.231	0.0067404
Unigene15871_All	121	S	2 1066 minus strand tetratricopeptide repeat protein, tpr, putative [Ricinus communis] >gi|223551182|gb|EEF52668.1| tetratricopeptide repeat protein, tpr, putative [Ricinus communis]	0.996943	7.19139e-68	136.53	EMSETDVPVS(0.003)YS(0.997)GGGAPQK	3	-0.67042	6	0.928	1.158	1.126	0.974	0.891	0.923	0.868	0.137744
Unigene22541_All	893	S	1 3348 minus strand eukaryotic translation initiation factor 3 subunit, putative [Ricinus communis] >gi|223532174|gb|EEF33979.1| eukaryotic translation initiation factor 3 subunit, putative [Ricinus communis]	0.996922	0.00109848	66.485	RS(0.997)PHQS(0.002)AT(0.001)AR	3	0.23339	2	0.967	1.103	1.064	0.877	0.923	1.066	0.914	0.26428
CL3022.Contig3_All	347	T	67 1506 PREDICTED: magnesium transporter MRS2-3-like isoform 2 [Vitis vinifera]	0.996915	0.00130205	62.287	DS(0.003)HGT(0.997)HTSTTR	3	1.9997	1
Unigene87472_All	163	S	181 1212 minus strand PREDICTED: serine/threonine-protein kinase SAPK2-like [Glycine max]	0.9969	0.0158857	47.724	S(0.002)S(0.002)LFHS(0.997)QPK	3	2.3066	1	0.865	0.901	1	1.149	1.046	1.04	1.17	0.04326
CL14593.Contig3_All	8	S	6 593 predicted protein [Populus trichocarpa] >gi|222852096|gb|EEE89643.1| predicted protein [Populus trichocarpa]	0.996832	2.16691e-05	85.087	RPPS(0.997)FS(0.003)DQMGSSSR	2	0.33027	5	0.956	1.052	1.105	0.947	0.935	1.004	0.927	0.194878
CL9193.Contig31_All	33	T	132 722 hypothetical protein ARALYDRAFT_918574 [Arabidopsis lyrata subsp. lyrata] >gi|297310169|gb|EFH40593.1| hypothetical protein ARALYDRAFT_918574 [Arabidopsis lyrata subsp. lyrata]	0.996821	3.53743e-194	179.66	IHHPS(0.4)S(0.6)PHHPT(0.028)S(0.023)AS(0.802)T(0.149)PT(0.997)PT(0.001)AGAR	3	0.97631	30	0.987	1.123	1.094	0.922	0.953	0.92	0.872	0.030062
Unigene54154_All	13	S	131 1003 cyclophilin-10, putative [Ricinus communis] >gi|223535433|gb|EEF37103.1| cyclophilin-10, putative [Ricinus communis]	0.996811	1.18675e-14	115.87	S(0.997)FT(0.003)STNYDPVTK	2	0.74604	2	0.984	1.185	1.153	0.926	0.818	0.934	0.806	0.041141
CL11993.Contig5_All	404	T	846 2219 conserved hypothetical protein [Ricinus communis] >gi|223547583|gb|EEF49078.1| conserved hypothetical protein [Ricinus communis]	0.996788	0.0140772	61.344	S(0.001)IT(0.997)LGS(0.002)IK	2	0.56183	1
CL403.Contig24_All	526	S	231 2546 eukaryotic initiation factor iso4G [Carica papaya]	0.996778	0.00397287	73.885	VPS(0.997)PS(0.003)IHK	3	1.9241	1	0.938	1.062	1.136	1.02	0.899	0.945	0.913	0.25518
CL9944.Contig4_All	6	S	153 593 minus strand predicted protein [Populus trichocarpa] >gi|222841867|gb|EEE79414.1| predicted protein [Populus trichocarpa]	0.996777	0.0022365	54.253	GKDLS(0.997)DEQVS(0.002)S(0.001)MK	3	0.1587	1	0.998	1.297	1.3	0.898	0.735	0.771	0.669	0.020078
Unigene32064_All	149	T	338 1390 minus strand hypothetical protein PRUPE_ppa001180mg [Prunus persica]	0.996777	5.23811e-84	158.65	T(0.001)S(0.002)T(0.997)Y(0.001)PQQQPQLHR	2	0.15818	2	0.838	0.829	0.864	0.995	1.258	1.217	1.371	0.0139554
CL15904.Contig4_All	95	S	482 3289 hypothetical protein PRUPE_ppa000797mg [Prunus persica]	0.996776	0.000434965	48.053	T(0.001)MRPS(0.001)GEGNPNKY(0.001)S(0.997)LDK	3	-0.37484	3	0.938	0.986	1.127	1.013	0.975	0.961	0.967	0.61314
CL135.Contig17_All	148	S	387 1946 minus strand PREDICTED: probable serine/threonine-protein kinase At1g01540-like [Cucumis sativus]	0.996765	1.36288e-07	84.859	GAVS(0.001)GHGS(0.997)GES(0.003)R	3	0.72795	5	1.067	1.187	1.346	0.818	0.771	0.812	0.667	0.0045215
CL801.Contig42_All	421	S	412 1947 hypothetical protein PRUPE_ppa004366mg [Prunus persica]	0.996742	1.41511e-06	87.429	QESSDSHVGS(0.997)PPKS(0.002)EGR	3	0.57994	6	0.891	1.03	1.026	1.034	1.013	1.006	1.036	0.4816
Unigene10177_All	125	S	18 1478 conserved hypothetical protein [Ricinus communis] >gi|223551256|gb|EEF52742.1| conserved hypothetical protein [Ricinus communis]	0.996736	0.0020818	58.98	GSAAT(0.001)S(0.002)AFRPAS(0.997)PR	3	1.7577	1	0.828	1.075	1.077	0.993	1.069	0.957	1.013	0.84582
CL20507.Contig1_All	98	S	1 1053 WD-repeat protein, putative [Ricinus communis] >gi|223533216|gb|EEF34972.1| WD-repeat protein, putative [Ricinus communis]	0.996726	3.77265e-07	90.464	EQGPAKS(0.997)PGS(0.003)T(0.001)STSTK	3	0.36576	2	0.99	1.199	1.135	0.953	0.812	0.91	0.805	0.043499
Unigene51424_All	63	S	19 486 PREDICTED: LOW QUALITY PROTEIN: uncharacterized LOC101214156 [Cucumis sativus]	0.996694	0.000919627	46.796	DPS(0.003)HHS(0.997)GR	3	-0.2741	2	0.826	1.306	1.09	0.835	1.142	0.802	0.863	0.45584
CL6797.Contig7_All	398	S	222 1448 serine/threonine-protein kinase cx32, putative [Ricinus communis] >gi|223551382|gb|EEF52868.1| serine/threonine-protein kinase cx32, putative [Ricinus communis]	0.996691	9.84057e-05	74.89	ANDNRS(0.997)PVHS(0.003)K	4	0.2801	1	0.899	0.991	1.098	0.971	0.995	1.046	1.008	0.86902
CL27614.Contig4_All	125	T	117 2633 hypothetical protein PRUPE_ppa001377mg [Prunus persica]	0.996673	0.0188917	43.897	S(0.003)IGHGT(0.997)PVK	3	0.61429	1	0.969	1.09	1.001	0.958	0.957	1.026	0.961	0.40582
CL26384.Contig3_All	752	S	191 4957 PREDICTED: uncharacterized protein LOC100267561 [Vitis vinifera]	0.996667	0.00459305	67.385	GRIT(0.004)S(0.997)S(1)KK	2	-3.8191	1	1.016	1.059	1.061	1.001	0.921	0.943	0.914	0.033478
CL1024.Contig29_All	190	S	914 1894 arginine/serine-rich splicing factor, putative [Ricinus communis] >gi|223549957|gb|EEF51444.1| arginine/serine-rich splicing factor, putative [Ricinus communis]	0.996665	0.00116719	83.862	GHS(0.997)PT(0.003)HYK	4	-1.3081	5	0.971	0.954	1.056	1	1.024	0.996	1.013	0.69066
Unigene45320_All	52	S	178 1086 uncharacterized protein LOC100818121 [Glycine max]	0.996663	3.96117e-78	141.29	SSNMQPS(0.001)PMES(0.997)PS(0.003)HPSSVGR	3	0.37722	11	1.069	1.135	1.252	0.871	0.839	0.834	0.736	0.0031751
CL5808.Contig10_All	213	S	1369 4005 Paramyosin, putative [Ricinus communis] >gi|223550923|gb|EEF52409.1| Paramyosin, putative [Ricinus communis]	0.996658	0.00524405	76.1	SIS(0.997)PT(0.003)HR	3	-0.29112	2	0.956	1.257	0.996	1.057	0.773	0.962	0.87	0.32802
CL11708.Contig8_All	13	S	222 2063 f-box family protein [Populus trichocarpa] >gi|222856003|gb|EEE93550.1| f-box family protein [Populus trichocarpa]	0.996645	6.00181e-44	134.4	QQS(0.997)PPS(0.003)DLEFVSNK	3	0.93205	3	0.976	1.117	1.111	0.874	0.934	0.988	0.873	0.074701
CL5207.Contig2_All	29	S	99 533 minus strand hypothetical protein MTR_2g013690 [Medicago truncatula] >gi|355482625|gb|AES63828.1| hypothetical protein MTR_2g013690 [Medicago truncatula]	0.996644	8.34821e-109	159.67	QQQDGVLPIQS(0.997)PS(0.003)ATAK	3	-0.38846	5	0.955	1.076	1.076	0.96	0.927	1.005	0.931	0.20018
Unigene66776_All	77	S	2 280 minus strand predicted protein [Populus trichocarpa] >gi|118483308|gb|ABK93556.1| unknown [Populus trichocarpa] >gi|222853523|gb|EEE91070.1| predicted protein [Populus trichocarpa]	0.996637	0.0117876	71.03	VY(0.002)S(0.002)APS(0.997)NK	2	-0.37735	1	1.034	1.171	1.136	0.858	0.921	0.881	0.796	0.006062
CL652.Contig7_All	9	S	40 474 hypothetical protein VITISV_022556 [Vitis vinifera]	0.996566	0.0247991	61.213	S(0.003)IPNS(0.997)PNK	2	0.78302	2	0.977	1.002	1.048	0.966	0.945	1.062	0.982	0.67118
CL1360.Contig38_All	573	S	375 2117 calcium dependent protein kinase 1 [Gossypium hirsutum]	0.996563	0.0121991	70.563	NS(0.997)LNMS(0.003)MR	2	-2.0567	1	0.984	1.123	1.129	0.955	0.868	0.942	0.854	0.044337
CL3056.Contig10_All	258	S	9 1142 minus strand predicted protein [Populus trichocarpa] >gi|222847382|gb|EEE84929.1| predicted protein [Populus trichocarpa]	0.996499	0.00130935	70.165	QKS(0.996)LAT(0.003)SEGR	3	-0.60761	1	0.984	1.127	0.983	1.024	0.894	0.988	0.939	0.3648
CL6169.Contig11_All	430	T	146 1462 ran-binding protein, putative [Ricinus communis] >gi|223532400|gb|EEF34195.1| ran-binding protein, putative [Ricinus communis]	0.996494	0.000924221	63.447	GSNTT(0.001)ALKT(0.996)PENS(0.002)PK	4	-0.18724	1	0.835	1.046	1.073	1.149	1.013	0.884	1.031	0.79104
Unigene42144_All	40	T	57 404 minus strand chlorophyll A/B binding protein [Gossypium hirsutum]	0.996487	3.52834e-31	112.58	T(0.99)AT(0.996)KPAASGSPWY(0.013)GPDR	3	-0.05145	3	1.06	1.111	1.201	0.861	0.901	0.866	0.779	0.0031606
Unigene13814_All	99	T	808 1122 minus strand predicted protein [Populus trichocarpa] >gi|222854775|gb|EEE92322.1| predicted protein [Populus trichocarpa]	0.996464	0.0018799	43.326	NNIS(0.005)VLGS(0.735)S(0.291)GPS(0.972)RT(0.996)K	3	-0.81845	1	0.939	0.976	1.179	0.85	0.841	1.215	0.939	0.63024
Unigene30042_All	45	S	138 1316 fructose 1,6 bisphosphate aldolase class 1 [Carica papaya]	0.996464	2.45142e-73	162.31	AS(0.002)S(0.996)Y(0.002)ADELVK	2	-0.054651	1	1.005	1.14	1.069	1.002	0.892	0.892	0.867	0.05456
CL11760.Contig7_All	113	S	274 1380 hypothetical protein PRUPE_ppa007026mg [Prunus persica]	0.996441	0.00529543	44.252	VHDGDNS(0.996)Y(0.004)QGHR	3	-0.70907	1
CL2564.Contig3_All	620	S	582 3638 hypothetical protein PRUPE_ppa000754mg [Prunus persica]	0.996435	5.79006e-69	142.54	ETVPQGEYS(0.996)LS(0.004)HTSAPFR	3	-2.8456	1	0.991	1.207	1.263	0.754	0.843	0.942	0.734	0.034957
Unigene80631_All	149	T	269 1465 ribulose-1,5-bisphosphate carboxylase/oxygenase large subun (chloroplast) [Tectona grandis] >gi|438687612|emb|CCP47138.1| ribulose-1,5-bisphosphate carboxylase/oxygenase large subun (chloroplast) [Tectona grandis] >gi|438688296|emb|CCP47227.1| ribulose-1,5-bisphosphate carboxylase/oxygenase large subun (chloroplast) [Tectona grandis] >gi|438688420|emb|CCP47316.1| ribulose-1,5-bisphosphat…	0.996433	0.0303583	70.908	IPT(0.996)AY(0.004)IK	2	0.10776	1	0.911	1.172	0.96	0.979	0.963	1.016	0.972	0.78758
CL24483.Contig2_All	212	S	353 2650 predicted protein [Populus trichocarpa] >gi|222860251|gb|EEE97798.1| predicted protein [Populus trichocarpa]	0.996417	0.000332249	67.11	KAFS(0.996)PPGGS(0.004)VGSPNNK	3	-0.61427	1
Unigene109692_All	24	S	169 588 minus strand calcium-dependent protein kinase 6 [Hevea brasiliensis]	0.996413	1.08887e-07	93.768	KNDS(0.996)PAPT(0.004)QLPK	3	-0.89789	1	1.018	1.165	1.161	0.879	0.842	0.935	0.794	0.0130375
Unigene35994_All	84	S	109 417 PREDICTED: protein STRUBBELIG-RECEPTOR FAMILY 8-like [Glycine max]	0.996393	0.00196376	58.079	RRPS(0.996)EESGFAY(0.003)K	3	-1.2265	2	1.05	1.094	1.223	0.877	0.873	0.883	0.782	0.033362
Unigene16362_All	253	S	205 987 nucleic acid binding protein, putative [Ricinus communis] >gi|223540811|gb|EEF42371.1| nucleic acid binding protein, putative [Ricinus communis]	0.996306	0.00147239	84.479	MDES(0.004)ES(0.996)PK	2	0.37347	9	0.955	1.057	1.099	0.941	0.979	0.97	0.929	0.173057
CL1539.Contig2_All	172	S	191 880 predicted protein [Populus trichocarpa] >gi|222861662|gb|EEE99204.1| predicted protein [Populus trichocarpa]	0.996182	1.09349e-06	88.176	SEHAVGVLS(0.996)DDDS(0.004)AIK	3	-4.4731	1	0.815	1.051	0.974	1.036	0.978	1.145	1.112	0.28132
Unigene56409_All	81	S	48 353 minus strand PREDICTED: uncharacterized protein LOC100791587 isoform 3 [Glycine max]	0.996175	8.15399e-06	81.01	S(0.996)IES(0.004)QSATLK	2	2.7376	4	0.882	0.991	1.021	0.95	1.059	1.098	1.074	0.31764
CL28167.Contig5_All	168	S	289 2757 hypothetical protein PRUPE_ppa001448mg [Prunus persica]	0.996154	0.00130915	57.288	ALTPT(0.003)EDARS(0.996)PK	3	1.1314	1	0.928	1.058	1.007	0.99	0.911	1.106	1.005	0.96744
CL848.Contig2_All	119	S	2 439 minus strand hypothetical protein PRUPE_ppa005921mg [Prunus persica]	0.996147	0.0254688	51.949	HFS(0.996)FGS(0.004)K	3	-0.43355	1	0.889	0.903	1.021	0.943	1.142	1.102	1.133	0.167619
CL28066.Contig2_All	194	S	3 3887 eukaryotic translation initiation factor 4g, putative [Ricinus communis] >gi|223534164|gb|EEF35880.1| eukaryotic translation initiation factor 4g, putative [Ricinus communis]	0.996144	0.000206296	84.365	DSLTSS(0.004)NS(0.996)IK	3	0.28959	2	0.938	1.128	1.113	0.99	0.923	0.909	0.888	0.147602
CL5808.Contig10_All	208	S	1369 4005 Paramyosin, putative [Ricinus communis] >gi|223550923|gb|EEF52409.1| Paramyosin, putative [Ricinus communis]	0.996123	0.000189687	81.92	ITSS(0.003)AAES(0.996)PK	3	-3.0184	2	0.909	1.082	1.083	1.014	0.944	0.967	0.952	0.49168
CL2428.Contig2_All	18	S	3 107 minus strand conserved hypothetical protein [Ricinus communis] >gi|223544421|gb|EEF45942.1| conserved hypothetical protein [Ricinus communis]	0.99612	0.00840524	51.346	RS(0.996)EGS(0.004)IT(0.999)K	3	-1.5206	1	0.937	1.146	1.096	0.983	0.998	0.839	0.887	0.22208
CL11045.Contig7_All	269	S	175 1533 minus strand uncharacterized protein LOC100806482 [Glycine max]	0.996047	6.37485e-53	137.91	GTMTTT(0.001)HS(0.996)Y(0.001)T(0.001)GDQR	3	-0.81156	3	0.941	1.078	1.2	0.919	0.91	0.951	0.864	0.118616
CL16911.Contig4_All	19	T	202 495 conserved hypothetical protein [Ricinus communis] >gi|223535043|gb|EEF36725.1| conserved hypothetical protein [Ricinus communis]	0.996027	0.00436085	85.67	VY(0.004)AT(0.996)AAK	2	0.56041	2	1.054	1.153	1.18	0.87	0.878	0.865	0.771	0.0175821
CL9204.Contig9_All	8	S	98 199 minus strand unknown protein [Oryza sativa Japonica Group]	0.99602	5.10887e-50	128.01	VS(0.996)AS(0.002)GRPSGTDGSDFSY(0.001)R	3	-1.3336	15	0.984	1.109	1.122	0.941	0.911	0.933	0.866	0.030004
Unigene3188_All	21	S	274 930 minus strand conserved hypothetical protein [Ricinus communis] >gi|223549437|gb|EEF50925.1| conserved hypothetical protein [Ricinus communis]	0.995969	0.0140772	52.725	PGIS(0.996)FHS(0.004)K	3	0.11293	1	0.847	1.067	0.902	1.205	0.973	1.006	1.131	0.26768
CL2437.Contig48_All	399	S	1072 2322 minus strand predicted protein [Populus trichocarpa] >gi|222839206|gb|EEE77557.1| predicted protein [Populus trichocarpa]	0.995961	0.0140339	47.991	RLS(0.996)LS(0.004)ENR	3	1.1468	1
Unigene3232_All	115	S	119 736 minus strand 60S ribosomal protein L13a, putative [Ricinus communis] >gi|223542703|gb|EEF44240.1| 60S ribosomal protein L13a, putative [Ricinus communis]	0.99596	5.12322e-06	92.939	VY(0.002)EGVPS(0.996)PY(0.002)DK	2	0.44487	3	1.019	1.155	1.107	0.91	0.911	0.898	0.829	0.037298
Unigene22950_All	361	S	2 1627 hypothetical protein PRUPE_ppa002575mg [Prunus persica]	0.995942	0.0281677	56.205	AVS(0.996)GPLT(0.003)S(0.001)K	2	1.5882	1	0.922	1.153	1.184	0.954	0.842	0.945	0.841	0.130818
Unigene92546_All	158	S	1 3024 cellulose synthase catalytic subunit [Gossypium armourianum]	0.995936	0.00182011	70.114	NVVPMS(0.001)T(0.003)GHPAS(0.996)ER	3	-0.17982	2	0.974	1.191	1.081	1.013	0.803	0.938	0.848	0.138503
CL27038.Contig21_All	623	S	576 3521 hypothetical protein PRUPE_ppa000783mg [Prunus persica]	0.995931	0.000150855	101.53	QMS(0.996)IY(0.003)S(0.001)VPK	3	0.89448	8	0.948	1.029	1.049	1.012	0.986	0.975	0.982	0.63618
Unigene10538_All	473	T	320 2182 Serine/threonine-protein kinase PBS1, putative [Ricinus communis] >gi|223541448|gb|EEF42998.1| Serine/threonine-protein kinase PBS1, putative [Ricinus communis]	0.995911	0.00396318	70.256	GHVT(0.004)T(0.996)QVK	3	0.91315	1
CL3056.Contig26_All	786	S	1 2811 unnamed protein product [Vitis vinifera]	0.995894	0.00449048	77.732	HGS(0.996)FS(0.004)DK	2	-0.18304	2	0.859	1.007	1.092	1.023	0.934	1.085	1.028	0.72724
CL1664.Contig27_All	92	S	136 1341 minus strand hypothetical protein MTR_027s0011 [Medicago truncatula] >gi|355502031|gb|AES83234.1| hypothetical protein MTR_027s0011 [Medicago truncatula]	0.995879	2.05546e-09	111.96	FS(0.003)VS(0.996)PEVS(0.002)K	2	-0.20331	2	0.926	0.963	1.095	1.037	1.053	0.926	1.011	0.86628
Unigene92287_All	141	S	195 905 transcription factor, putative [Ricinus communis] >gi|223538275|gb|EEF39884.1| transcription factor, putative [Ricinus communis]	0.995832	0.0323777	45.307	IS(0.996)PKPT(0.003)T(0.001)R	3	-0.79245	1	1.026	1.154	1.12	0.893	0.949	0.858	0.818	0.0119962
Unigene66834_All	131	S	1 441 minus strand predicted protein [Populus trichocarpa] >gi|118483308|gb|ABK93556.1| unknown [Populus trichocarpa] >gi|222853523|gb|EEE91070.1| predicted protein [Populus trichocarpa]	0.995803	0.0113484	72.2	IYSS(0.004)PS(0.996)NK	2	0.16484	2	1.052	1.051	1.111	0.937	0.905	0.943	0.867	0.0030614
Unigene44563_All	177	S	785 1414 unnamed protein product [Vitis vinifera]	0.9958	0.00275637	81.017	AHS(0.996)PVY(0.004)DR	3	0.679	1	0.982	0.954	1.095	0.913	1.056	1	0.98	0.74648
Unigene42225_All	145	S	3 749 minus strand predicted protein [Populus trichocarpa] >gi|222843524|gb|EEE81071.1| predicted protein [Populus trichocarpa]	0.995782	0.00245321	68.952	AVGS(0.004)GNMAS(0.996)PAWEGK	2	-0.64682	3	0.946	1.014	0.97	1.062	1.007	1	1.047	0.170405
Unigene5123_All	35	S	205 738 PREDICTED: serine/threonine-protein kinase At5g01020-like [Fragaria vesca subsp. vesca]	0.995767	0.0204648	60.161	LT(0.004)QS(0.996)QNQNR	2	2.459	1	0.968	1.163	1.096	0.983	0.848	0.942	0.859	0.09658
CL7165.Contig15_All	162	Y	1225 1848 minus strand unnamed protein product [Vitis vinifera]	0.995756	0.00189412	71.153	RS(0.999)PS(0.005)PAY(0.996)R	3	0.55223	6	0.897	1.04	1.024	0.997	0.978	1.062	1.026	0.63938
Unigene32266_All	113	S	492 1934 minus strand conserved hypothetical protein [Ricinus communis] >gi|223536661|gb|EEF38303.1| conserved hypothetical protein [Ricinus communis]	0.995752	1.98327e-06	84.41	PVLSQS(0.004)LS(0.996)LPAR	2	0.073723	2	1.02	1.092	1.222	0.868	0.875	0.923	0.8	0.0169203
CL18438.Contig2_All	16	S	229 654 minus strand predicted protein [Populus trichocarpa] >gi|222865257|gb|EEF02388.1| predicted protein [Populus trichocarpa]	0.995751	0.00583864	42.633	NLS(0.996)AAAPS(0.004)LGPGLK	3	-0.53034	1
Unigene88421_All	36	S	2 118 cold dehydrin, partial [Oxytropis arctobia]	0.995746	2.21363e-132	173.37	KKHEDGHESSSS(0.996)DS(0.004)D	3	0.3139	6	0.551	0.649	0.6	1.331	1.425	1.445	2.334	9.6585e-05
CL13933.Contig1_All	167	S	108 1217 unknown [Populus trichocarpa x Populus deltoides]	0.99574	0.00712523	68.536	TIADS(0.996)PY(0.004)VK	2	0.99924	1	1.082	1.157	1.274	0.937	0.797	0.753	0.708	0.0126632
Unigene28419_All	73	T	50 661 minus strand hypothetical protein PRUPE_ppa001087mg [Prunus persica]	0.995726	0.0166192	52.576	NKDS(0.004)VDT(0.996)PK	3	1.0507	1	1.036	1.107	1.087	0.964	0.855	0.95	0.857	0.022077
CL3528.Contig23_All	27	S	81 815 conserved hypothetical protein [Ricinus communis] >gi|223549780|gb|EEF51268.1| conserved hypothetical protein [Ricinus communis]	0.995721	2.91101e-173	180.66	GHDSS(0.001)T(0.004)DS(0.996)DDEKPSESSIK	3	0.33444	2	0.963	0.986	1.055	0.957	1.032	1.006	0.997	0.94174
CL578.Contig4_All	573	S	1035 2888 hypothetical protein PRUPE_ppa002832mg [Prunus persica]	0.995701	5.34237e-78	157.91	T(0.004)GS(0.996)LDSNYNPVK	2	-0.071775	1	1.228	1.122	1.36	0.73	0.788	0.773	0.618	0.00133999
CL20308.Contig1_All	305	S	59 1417 minus strand Probable receptor-like protein kinase At5g24010	0.995687	0.00318874	59.227	VES(0.996)AGWT(0.004)PLR	2	0.7626	1
Unigene11496_All	42	S	18 1130 minus strand Protein MYG1, putative [Ricinus communis] >gi|223541884|gb|EEF43430.1| Protein MYG1, putative [Ricinus communis]	0.995684	8.15486e-180	183.07	VSSPAYST(0.004)GS(0.996)PAHATFK	3	1.4758	7	1.008	1.092	1.122	0.934	0.911	0.933	0.862	0.0113366
CL16133.Contig3_All	205	T	52 1077 minus strand conserved hypothetical protein [Ricinus communis] >gi|223547301|gb|EEF48796.1| conserved hypothetical protein [Ricinus communis]	0.995671	0.0231704	64.82	LT(0.996)PT(0.003)GT(0.001)PK	2	-0.79889	3	0.962	1.143	1.11	0.995	0.871	0.919	0.866	0.096664
CL10838.Contig5_All	279	S	578 3967 minus strand PREDICTED: uncharacterized protein LOC100266729 [Vitis vinifera]	0.995642	1.62905e-64	150.76	TPSEFPVS(0.996)PS(0.004)AR	2	-0.60548	3	0.908	1.05	1.046	0.935	1.039	1.021	0.997	0.9766
Unigene61041_All	290	S	511 1800 minus strand hypothetical protein VITISV_007260 [Vitis vinifera]	0.995599	5.31912e-58	134.66	TDDKHADDETGT(0.004)KS(0.996)PIPK	5	0.30773	6	1.049	1.044	1.106	0.988	0.943	0.869	0.875	0.032557
Unigene27700_All	112	S	3 1286 hypothetical protein PRUPE_ppa002575mg [Prunus persica]	0.995592	0.00185372	66.059	LGS(0.004)HS(0.996)APIFPER	2	3.265	1	0.919	0.994	1.014	1.037	0.99	1.046	1.05	0.22688
CL4050.Contig5_All	40	S	895 2337 minus strand protein phosphatase-2c, putative [Ricinus communis] >gi|223545888|gb|EEF47391.1| protein phosphatase-2c, putative [Ricinus communis]	0.995549	0.00127306	58.885	KT(0.004)PGPGS(0.996)FDY(0.001)R	3	0.88628	2	0.904	1.111	1.137	0.902	0.928	1.019	0.904	0.29956
CL8082.Contig15_All	156	S	583 1395 minus strand hypothetical protein PRUPE_ppa005700mg [Prunus persica]	0.995539	0.00753734	72.34	S(0.002)QS(0.996)FS(0.003)LDK	2	-0.30978	2	0.982	0.97	1.032	1.027	0.94	1.048	1.01	0.81502
Unigene53549_All	102	S	2 337 PREDICTED: 40S ribosomal protein S6-like [Cucumis sativus] >gi|449477988|ref|XP_004155185.1| PREDICTED: 40S ribosomal protein S6-like [Cucumis sativus]	0.995531	5.94312e-92	157.58	S(0.004)RLS(0.996)AASKPSIAAA	2	-2.1608	11	1.051	1.147	1.144	0.884	0.891	0.883	0.795	0.0156153
Unigene3748_All	51	S	346 1767 minus strand Ribulose bisphosphate carboxylase/oxygenase activase 1, chloroplast precursor, putative [Ricinus communis] >gi|223536483|gb|EEF38130.1| Ribulose bisphosphate carboxylase/oxygenase activase 1, chloroplast precursor, putative [Ricinus communis]	0.995514	0.0150802	60.019	LPS(0.004)GS(0.996)FK	3	-0.32593	1	0.985	1.179	1.07	1.082	0.72	0.963	0.855	0.27092
CL7755.Contig28_All	59	Y	1564 1806 hypothetical protein PRUPE_ppa010685mg [Prunus persica]	0.99551	0.0190004	63.961	Y(0.996)S(0.004)PHGGR	3	-0.12519	1	0.917	0.978	1.226	0.981	0.902	0.996	0.922	0.47356
CL135.Contig13_All	142	S	175 1728 minus strand PREDICTED: probable serine/threonine-protein kinase At1g01540-like [Cucumis sativus]	0.995505	0.000774134	71.98	GAGS(0.996)GHGS(0.004)GEAR	2	-0.36788	1	1.137	1.066	1.487	0.802	0.721	0.787	0.626	0.0127977
CL14892.Contig6_All	193	S	169 1224 B-zip transcription factor [Vitis pseudoreticulata]	0.995505	0.0127589	50.102	MLNT(0.004)NVQS(0.996)VR	2	-0.50887	1	1.013	1.152	1.063	0.95	0.919	0.901	0.858	0.020061
Unigene93246_All	225	S	638 1456 PREDICTED: carbon catabolite repressor protein 4 homolog 2-like [Fragaria vesca subsp. vesca]	0.995502	0.00596106	63.966	VIPAPS(0.004)PS(0.996)PR	2	0.83609	1	0.948	1.09	1.209	0.935	0.929	0.889	0.848	0.090565
CL6461.Contig15_All	54	T	54 1445 minus strand hypothetical protein PRUPE_ppa003932mg [Prunus persica]	0.995494	0.00673707	42.818	VS(0.002)GAANT(0.995)AGHS(0.003)R	3	0.19521	1	0.865	1.147	0.908	1.056	1.027	0.997	1.055	0.53036
Unigene62601_All	30	S	78 248 minus strand PREDICTED: thioredoxin H2-like [Fragaria vesca subsp. vesca]	0.995483	2.14306e-07	105.46	VLS(0.995)FHS(0.005)APR	2	0.38232	3	0.909	1.033	0.945	0.991	1.134	0.988	1.078	0.27508
Unigene84609_All	414	S	2 1996 unnamed protein product [Vitis vinifera]	0.995451	5.10704e-54	140.46	S(0.995)PT(0.004)SGTPVPSSPLK	2	-0.49379	4	1.154	1.107	1.159	0.881	0.833	0.866	0.754	0.00021896
CL1100.Contig6_All	196	S	279 1109 unknown [Populus trichocarpa]	0.995444	1.87375e-06	79.025	AANRPADY(0.005)DS(0.995)DDEFVAPR	3	0.11738	2
CL6461.Contig4_All	65	S	57 1463 hypothetical protein PRUPE_ppa003932mg [Prunus persica]	0.995444	0.0100428	58.743	DLS(0.995)HHS(0.005)GR	3	0.32898	1
CL900.Contig15_All	54	S	4 1719 Patellin-3, putative [Ricinus communis] >gi|223539014|gb|EEF40611.1| Patellin-3, putative [Ricinus communis]	0.995428	1.85989e-06	113.22	VIQS(0.005)AS(0.995)FK	3	0.83013	5	1.015	1.105	1.064	0.975	0.892	0.948	0.884	0.026601
CL7527.Contig9_All	59	T	105 1442 minus strand PREDICTED: 26S proteasome regulatory subunit 4 homolog A-like [Glycine max]	0.995405	0.00100058	76.927	IPT(0.005)VT(0.995)PLTK	3	-2.1298	1
CL7894.Contig8_All	98	S	192 1883 minus strand PREDICTED: uncharacterized protein LOC100264681 [Vitis vinifera]	0.995399	1.0732e-06	85.554	YGS(0.995)LDS(0.004)LEPVK	3	2.0444	2	0.899	1.054	1.124	0.915	0.979	1.03	0.95	0.55686
Unigene95992_All	239	T	71 1006 minus strand predicted protein [Populus trichocarpa] >gi|222835238|gb|EEE73673.1| predicted protein [Populus trichocarpa]	0.995383	0.0271123	45.022	RFDT(0.995)HS(0.005)K	3	0.26451	1	0.957	1.135	1.075	0.968	0.93	0.935	0.895	0.103199
Unigene39415_All	58	S	49 249 hypothetical protein PRUPE_ppa011504mg [Prunus persica]	0.995378	0.00265532	63.966	S(0.001)S(0.001)T(0.003)HS(0.995)PDRER	3	-0.24258	1	0.789	0.872	0.637	1.185	1.226	1.29	1.611	0.0072168
Unigene16144_All	548	S	423 3902 minus strand PREDICTED: uncharacterized protein LOC100257013 [Vitis vinifera] >gi|147772468|emb|CAN65102.1| hypothetical protein VITISV_021043 [Vitis vinifera]	0.995358	0.01901	50.353	KVY(0.002)Y(0.002)S(0.995)ER	3	-2.187	1	1.031	1.153	1.164	0.948	0.853	0.851	0.792	0.0115809
CL6107.Contig2_All	29	S	1 1218 minus strand PREDICTED: dynamin-2B [Vitis vinifera] >gi|297734796|emb|CBI17030.3| unnamed protein product [Vitis vinifera]	0.99533	7.54263e-152	182.47	AT(0.005)S(0.995)PQPSSQQTGGALK	2	-0.26946	5	0.952	1.142	1.08	0.937	1.005	0.883	0.89	0.154123
CL5988.Contig3_All	115	S	207 971 minus strand GEM-like 1 [Vitis vinifera]	0.995308	1.83545e-06	83.692	T(0.005)GPS(0.995)FADAAVGK	2	-0.33491	2	0.898	1.121	1.051	1.076	0.939	0.915	0.954	0.6162
CL11778.Contig1_All	668	S	245 4093 minus strand hypothetical protein PRUPE_ppa000319mg [Prunus persica]	0.995275	6.48157e-132	170.38	AS(0.001)T(0.005)VGS(0.994)PQVPS(0.995)PLS(0.005)K	2	0.35444	11	0.932	1.079	1.002	1.089	0.911	0.987	0.991	0.8931
CL902.Contig9_All	9	S	243 1205 PREDICTED: mRNA-decapping enzyme subunit 2-like [Fragaria vesca subsp. vesca]	0.995256	0.00263793	106.68	S(0.002)S(0.002)S(0.995)APLK	2	0.22228	2	1.038	1.219	1.239	0.87	0.795	0.839	0.716	0.0060012
Unigene3876_All	118	S	81 455 conserved hypothetical protein [Ricinus communis] >gi|223548410|gb|EEF49901.1| conserved hypothetical protein [Ricinus communis]	0.995254	0.00272052	63.447	AS(0.002)EVGPRS(0.995)PRPPY(0.003)DV	3	0.49361	3	0.858	1.074	0.942	0.997	0.917	1.212	1.088	0.48244
CL4058.Contig5_All	37	T	83 841 predicted protein [Populus trichocarpa] >gi|224148106|ref|XP_002336592.1| predicted protein [Populus trichocarpa] >gi|118488541|gb|ABK96083.1| unknown [Populus trichocarpa] >gi|222835991|gb|EEE74412.1| predicted protein [Populus trichocarpa] >gi|222836267|gb|EEE74688.1| predicted protein [Populus trichocarpa]	0.995249	0.0112856	58.172	T(0.995)LY(0.005)RPQPDR	3	0.024146	1	0.959	1.099	1.071	1.008	0.871	0.992	0.918	0.23786
CL27084.Contig3_All	34	S	87 1346 Vacuolar cation/proton exchanger 1a, putative [Ricinus communis] >gi|223535075|gb|EEF36757.1| Vacuolar cation/proton exchanger 1a, putative [Ricinus communis]	0.995225	2.21134e-15	125.72	S(0.995)DS(0.005)LLVSK	2	0.057194	5	1.168	1.309	1.418	0.739	0.66	0.707	0.541	0.00071664
Unigene32557_All	9	S	118 1290 beta-1,3-glucuronosyltransferase [Gossypium raimondii]	0.995223	0.00607606	66.27	T(0.005)LS(0.995)PAHR	3	0.02243	4	0.967	1.037	1.044	0.97	0.989	0.994	0.969	0.29094
Unigene32266_All	195	S	492 1934 minus strand conserved hypothetical protein [Ricinus communis] >gi|223536661|gb|EEF38303.1| conserved hypothetical protein [Ricinus communis]	0.995208	1.61957e-07	107.99	TTLAS(0.005)LPS(0.995)NK	3	0.45241	2	1.154	1.091	1.304	0.789	0.864	0.798	0.691	0.0035561
Unigene42158_All	7	T	2 703 minus strand light harvesting chlorophyll a/b binding protein, partial [Panicum virgatum]	0.995194	2.80374e-67	135.8	T(0.99)AT(0.995)KPKPAAS(0.002)GS(0.002)PWY(0.01)GPDR	4	-2.0133	11	1.042	1.145	1.165	0.891	0.892	0.866	0.79	0.0028779
CL27223.Contig5_All	36	S	2603 3583 predicted protein [Populus trichocarpa] >gi|222872156|gb|EEF09287.1| predicted protein [Populus trichocarpa]	0.995185	0.003615	71.268	T(0.005)VS(0.995)PFQIPR	2	0.35845	2	1.031	1.157	1.244	0.843	0.886	0.84	0.749	0.0074599
CL9732.Contig12_All	88	S	42 1199 predicted protein [Populus trichocarpa] >gi|222860989|gb|EEE98531.1| predicted protein [Populus trichocarpa]	0.995165	2.43723e-16	97.904	TTSEVSST(0.002)T(0.002)AS(0.001)VPNS(0.995)PVK	3	1.7583	1	1.036	1.254	1.069	0.825	0.829	0.988	0.787	0.045595
Unigene27799_All	380	S	492 1814 conserved hypothetical protein [Ricinus communis] >gi|223542215|gb|EEF43758.1| conserved hypothetical protein [Ricinus communis]	0.995165	4.17992e-11	84.68	QAPT(0.001)ALNS(0.995)GVY(0.004)PDGPPEPIR	3	-0.17983	3	1.08	1.01	1.089	0.902	0.966	0.952	0.887	0.0194416
Unigene68357_All	349	S	5 1204 Paramyosin, putative [Ricinus communis] >gi|223550923|gb|EEF52409.1| Paramyosin, putative [Ricinus communis]	0.995125	7.36048e-31	115.01	NFEPVPAAPANT(0.005)GAS(0.995)PK	3	0.0057761	2	0.975	1.042	0.984	1.001	1.059	0.939	0.999	0.9734
Unigene95931_All	1027	S	219 3536 hypothetical protein PRUPE_ppa000112mg [Prunus persica]	0.995097	0.00333718	60.09	MGTQEIAS(0.005)HHS(0.995)LNR	3	-2.0919	2	0.996	1.106	1.049	0.988	0.831	1.031	0.904	0.2259
CL619.Contig3_All	60	T	92 1468 PREDICTED: 4-hydroxy-3-methylbut-2-enyl diphosphate reductase, chloroplastic-like [Fragaria vesca subsp. vesca]	0.99501	0.0159757	64.104	NLT(0.995)KS(0.002)ENY(0.003)NR	2	0.15118	2	0.908	1.044	1.073	0.995	0.95	1.03	0.983	0.80988
CL5549.Contig13_All	248	S	40 1401 PREDICTED: uncharacterized protein LOC100255721 [Vitis vinifera]	0.995005	1.4933e-49	131.18	HVLADPTLS(0.995)PT(0.005)EIQR	3	0.7611	1	1.149	0.981	1.131	0.939	0.898	0.902	0.84	0.030044
CL76.Contig7_All	665	S	2 2773 hypothetical protein VITISV_043723 [Vitis vinifera]	0.994986	2.35296e-08	101.05	S(0.995)PS(0.005)GKPAVTTDK	3	0.098081	6	1.028	1.123	1.133	0.881	0.932	0.904	0.827	0.0057387
Unigene22541_All	610	S	1 3348 minus strand eukaryotic translation initiation factor 3 subunit, putative [Ricinus communis] >gi|223532174|gb|EEF33979.1| eukaryotic translation initiation factor 3 subunit, putative [Ricinus communis]	0.994984	0.00430115	104.2	S(0.001)S(0.004)S(0.995)FSPK	2	0.057313	6	0.999	1.173	1.182	0.918	0.845	0.883	0.789	0.0172032
Unigene67900_All	203	S	130 1593 protein binding protein, putative [Ricinus communis] >gi|223530186|gb|EEF32095.1| protein binding protein, putative [Ricinus communis]	0.99498	0.00248626	74.698	S(0.995)FS(0.005)VPVNEK	2	-0.21719	3	0.884	0.991	1.01	1.018	1.035	1.061	1.079	0.146319
CL26750.Contig23_All	293	S	542 1618 DNA binding protein, putative [Ricinus communis] >gi|223550910|gb|EEF52396.1| DNA binding protein, putative [Ricinus communis]	0.994966	2.62083e-17	114.55	S(0.995)PT(0.005)NQLSSDGIGK	2	-2.664	1	0.722	0.829	0.792	1.112	1.274	1.271	1.561	0.00183681
CL24217.Contig5_All	101	S	351 1079 hypothetical protein RCOM_1598450 [Ricinus communis] >gi|223551261|gb|EEF52747.1| hypothetical protein RCOM_1598450 [Ricinus communis]	0.994913	0.00325846	78.903	S(0.995)LS(0.004)S(0.001)SPSNR	2	-0.17862	1	0.951	0.99	1.007	0.959	1.013	1.08	1.035	0.42762
CL1024.Contig29_All	167	Y	914 1894 arginine/serine-rich splicing factor, putative [Ricinus communis] >gi|223549957|gb|EEF51444.1| arginine/serine-rich splicing factor, putative [Ricinus communis]	0.994905	0.0102676	93.162	GS(0.005)PDY(0.995)GR	2	0.68802	3	0.934	1.088	1.03	0.981	0.988	0.979	0.966	0.54074
CL7666.Contig4_All	105	T	119 964 chloroplast chlorophyll A-B binding protein [Gossypium hirsutum]	0.994882	3.09545e-249	202.46	NAAGEIIGT(0.995)RT(0.005)EVADVK	4	-0.233	11	0.617	0.692	0.705	1.258	1.388	1.341	1.98	0.000177262
Unigene13793_All	90	S	223 681 high mobility group family [Populus trichocarpa] >gi|222851336|gb|EEE88883.1| high mobility group family [Populus trichocarpa]	0.994824	0.00217681	45.82	APLPPDT(0.005)VIS(0.995)PPRPR	3	1.535	1	0.944	1.381	1.209	1.005	0.726	0.735	0.698	0.080078
CL6570.Contig22_All	462	S	136 1935 PREDICTED: vacuolar fusion protein MON1 homolog A [Vitis vinifera] >gi|297746260|emb|CBI16316.3| unnamed protein product [Vitis vinifera]	0.994818	2.18028e-49	130.56	LPT(0.005)DS(0.995)PDRLPTDSPK	3	1.1251	2	1.038	1.108	1.048	0.968	0.878	0.96	0.879	0.025143
CL27773.Contig2_All	18	S	152 913 stem-specific protein tsjt1, putative [Jatropha curcas]	0.994705	6.17958e-11	97.271	AFANPPEELNS(0.995)PAS(0.005)HK	3	-0.059691	3	0.9	1.086	1.153	0.92	0.993	0.947	0.911	0.32104
CL2103.Contig9_All	43	S	320 1309 PREDICTED: glycylpeptide N-tetradecanoyltransferase 1-like [Fragaria vesca subsp. vesca]	0.994668	0.00231088	55.899	RFQDS(0.005)MS(0.995)LPK	3	-1.4498	2	1.003	1.087	1.087	0.928	0.897	0.998	0.889	0.045721
Unigene49504_All	24	S	3 218 minus strand conserved hypothetical protein [Ricinus communis] >gi|223538309|gb|EEF39916.1| conserved hypothetical protein [Ricinus communis]	0.994617	1.99165e-07	98.676	RVS(0.995)DS(0.005)YLPVPR	3	0.83956	1	1.012	0.951	1.129	1.084	1	0.825	0.941	0.533
CL40.Contig22_All	489	S	1 2457 minus strand predicted protein [Populus trichocarpa] >gi|222843718|gb|EEE81265.1| predicted protein [Populus trichocarpa]	0.994606	4.70102e-12	115.79	S(0.995)FDS(0.005)SHQDVR	2	-2.0348	2	1.145	1.122	1.284	0.791	0.86	0.798	0.69	0.00172293
Unigene97053_All	66	S	3 311 PREDICTED: mitogen-activated protein kinase 9-like [Glycine max]	0.994567	0.00161423	73.499	S(0.001)AS(0.995)IS(0.005)GPK	2	1.0797	1
CL2872.Contig1_All	67	S	82 702 PREDICTED: uncharacterized protein LOC100778127 [Glycine max]	0.994549	0.000617234	73.296	T(0.001)T(0.002)S(0.995)LS(0.002)SSPLNNK	2	0.363	1	0.874	1.1	1.257	1.021	0.863	0.884	0.857	0.28392
CL1494.Contig2_All	496	S	382 2898 hypothetical protein PRUPE_ppa001402mg [Prunus persica]	0.994537	0.00667864	62.528	MYS(0.995)DS(0.005)AMIVR	2	0.35069	1	1.081	1.026	1.055	1.031	0.8	1.007	0.898	0.23746
CL9868.Contig33_All	464	S	269 1807 receptor serine-threonine protein kinase, putative [Ricinus communis] >gi|223543968|gb|EEF45494.1| receptor serine-threonine protein kinase, putative [Ricinus communis]	0.994516	9.15229e-12	99.909	HES(0.005)HRDS(0.995)PLNASR	4	-1.818	2	1.157	1.184	1.143	0.82	0.845	0.851	0.722	2.4683e-05
Unigene97050_All	86	S	2 409 predicted protein [Populus trichocarpa] >gi|222844281|gb|EEE81828.1| predicted protein [Populus trichocarpa]	0.994515	0.0309053	66.962	ALS(0.995)ALS(0.005)R	2	0.01841	1	1.041	1.101	1.041	1.04	0.829	0.949	0.885	0.140116
CL5463.Contig2_All	25	T	60 965 minus strand aquaporin, MIP family, PIP subfamily [Populus trichocarpa] >gi|222849128|gb|EEE86675.1| aquaporin, MIP family, PIP subfamily [Populus trichocarpa]	0.994479	0.000727489	73.834	VQPLAY(0.006)T(0.994)PAPGK	3	0.68556	2	1.032	1.237	1.028	0.986	0.81	0.906	0.82	0.076241
CL15490.Contig6_All	217	S	258 2705 minus strand hypothetical protein PRUPE_ppa001558mg [Prunus persica]	0.994472	2.43605e-08	104.21	ANS(0.994)QGT(0.006)IEIVK	2	0.38788	4	0.878	1.128	1.027	1.026	0.971	0.97	0.978	0.83202
CL17566.Contig1_All	34	S	29 253 unnamed protein product [Vitis vinifera]	0.994455	0.00830763	55.718	RFS(0.994)S(0.006)GSGK	3	0.025731	1	1.196	0.977	1.211	0.937	0.787	0.893	0.773	0.042617
Unigene33325_All	705	S	434 5125 hypothetical protein PRUPE_ppa000090mg [Prunus persica]	0.994416	0.00248089	67.644	GNFNS(0.006)GLRS(0.994)PQANR	3	-1.457	1	1.017	1.011	1.249	0.921	0.801	1	0.831	0.123661
CL25441.Contig30_All	150	S	154 3420 conserved hypothetical protein [Ricinus communis] >gi|223543945|gb|EEF45471.1| conserved hypothetical protein [Ricinus communis]	0.994408	5.49061e-50	134.86	GSQSFDHGS(0.994)PS(0.004)S(0.001)LDTR	3	0.59019	3	0.96	1.114	1.152	0.982	0.896	0.895	0.86	0.079861
CL7666.Contig4_All	41	S	119 964 chloroplast chlorophyll A-B binding protein [Gossypium hirsutum]	0.994403	0.0299392	46.378	S(0.994)KAPT(0.003)S(0.003)DR	3	0.81198	1	0.715	0.848	0.838	1.177	1.245	1.176	1.499	0.0021849
CL4623.Contig5_All	110	T	1139 1498 minus strand extracellular calcium sensing receptor [Castanopsis chinensis]	0.994393	2.25283e-79	154.55	RFGT(0.994)T(0.005)S(0.019)T(0.981)K	3	-0.094477	21	0.847	0.984	0.933	1.031	1.144	1.06	1.17	0.042258
Unigene20783_All	44	S	962 1201 hypothetical protein ARALYDRAFT_484434 [Arabidopsis lyrata subsp. lyrata] >gi|297322824|gb|EFH53245.1| hypothetical protein ARALYDRAFT_484434 [Arabidopsis lyrata subsp. lyrata]	0.994385	0.00991923	92.538	S(0.994)LS(0.006)NLLR	2	-0.37496	1	0.801	0.896	0.921	1.067	1.14	1.174	1.291	0.0074154
CL2556.Contig1_All	28	S	89 322 hypothetical protein PRUPE_ppa000299mg [Prunus persica]	0.994382	5.38457e-13	67.217	NVGGNLVAPDS(0.994)PAT(0.005)PLTENHK	3	0.091519	1	1.047	1.278	0.987	1.07	0.811	0.807	0.812	0.15716
Unigene66771_All	61	S	2 244 unnamed protein product [Vitis vinifera]	0.994379	0.00350755	84.169	WTYS(0.006)APS(0.994)NK	2	-0.64206	3	1.164	1.278	1.381	0.667	0.755	0.756	0.57	0.00095962
CL11279.Contig7_All	82	S	213 1622 PREDICTED: vacuolar amino acid transporter 1-like [Cucumis sativus]	0.994368	0.0070327	63.216	HFS(0.994)FS(0.006)SQK	3	-1.7185	1
CL2686.Contig12_All	243	S	108 854 minus strand 40S ribosomal protein S6A [Hevea brasiliensis]	0.994363	0.00109965	64.249	S(0.224)KLS(0.776)AAS(0.994)KPS(0.006)AVA	3	-1.012	1	1.002	0.946	1.059	1.052	0.963	0.977	0.995	0.91744
CL675.Contig2_All	308	S	202 3264 unnamed protein product [Vitis vinifera]	0.99433	1.97541e-169	169.39	VYTQSAIEGTEDPYEGS(0.006)YDS(0.994)DGAEK	3	0.04882	2	0.891	1.097	1.064	0.973	1.049	0.926	0.966	0.69
CL11983.Contig6_All	67	S	158 1084 minus strand predicted protein [Populus trichocarpa] >gi|222855988|gb|EEE93535.1| predicted protein [Populus trichocarpa]	0.994328	4.02851e-15	82.975	DLSAS(0.002)AHS(0.994)PS(0.003)LPSGGSGAGSAR	3	-3.8693	1	1.091	1.158	1.179	0.834	0.944	0.794	0.75	0.0069019
CL9522.Contig4_All	30	S	448 660 minus strand conserved hypothetical protein [Ricinus communis] >gi|223546663|gb|EEF48161.1| conserved hypothetical protein [Ricinus communis]	0.994321	0.00268979	70.68	SGTGMS(0.006)GS(0.994)PK	2	0.71485	1	0.795	1.025	0.937	0.981	1.164	1.098	1.176	0.139278
CL13616.Contig11_All	99	S	381 1733 Heterogeneous nuclear ribonucleoprotein 27C, putative [Ricinus communis] >gi|223531524|gb|EEF33355.1| Heterogeneous nuclear ribonucleoprotein 27C, putative [Ricinus communis]	0.994305	0.00157637	68.576	NIGGIT(0.006)GS(0.994)PVPGR	3	-1.7471	1	0.665	0.824	1.16	1.043	1.088	1.22	1.265	0.19874
CL530.Contig33_All	59	S	70 2292 white-brown-complex ABC transporter family [Populus trichocarpa] >gi|222867394|gb|EEF04525.1| white-brown-complex ABC transporter family [Populus trichocarpa]	0.994264	2.91537e-07	108.1	LLVS(0.001)S(0.005)S(0.994)PGR	2	-0.79244	2	0.811	1.034	0.896	1.034	1.092	1.133	1.189	0.078119
CL26317.Contig4_All	190	Y	267 1646 minus strand PREDICTED: uncharacterized protein LOC100249171 [Vitis vinifera] >gi|297738855|emb|CBI28100.3| unnamed protein product [Vitis vinifera]	0.994202	2.60265e-47	144.09	RS(0.006)PGY(0.994)DQESR	2	-0.11093	6	1.08	1.167	1.127	0.868	0.893	0.866	0.779	0.00051965
Unigene61812_All	462	T	567 2195 Na/H antiporter [Gossypium hirsutum]	0.994167	1.58091e-09	93.424	PTTSMLSDQS(0.006)T(0.994)PK	2	0.86244	4	1.023	1.009	1.044	1.014	0.977	0.933	0.951	0.120878
CL27830.Contig2_All	345	S	84 2723 minus strand hypothetical protein PRUPE_ppa001162mg [Prunus persica]	0.99416	0.0214592	44.44	AS(0.994)AGAS(0.005)VDS(0.001)AR	2	-0.58876	1	0.809	1.255	1.107	0.965	0.965	0.899	0.892	0.5004
CL26567.Contig10_All	316	S	133 1098 minus strand PREDICTED: 31 kDa ribonucleoprotein, chloroplastic isoform 1 [Vitis vinifera]	0.994136	0.0319255	41.109	VT(0.006)VAES(0.994)RPR	3	3.3598	1
CL28029.Contig3_All	94	T	305 694 minus strand DNA binding protein, putative [Ricinus communis] >gi|223546981|gb|EEF48478.1| DNA binding protein, putative [Ricinus communis]	0.994124	0.0260868	40.103	MT(0.994)VS(0.006)PPK	2	-1.5069	1
CL61.Contig8_All	522	S	175 2322 minus strand hypothetical protein PRUPE_ppa002015mg [Prunus persica]	0.994123	0.00319367	64.52	AS(0.001)ANS(0.005)LS(0.994)APIK	3	-3.564	4	0.928	1.011	1.065	0.986	0.996	1.014	0.997	0.97928
CL18565.Contig5_All	93	T	78 872 hypothetical protein PRUPE_ppa010093mg [Prunus persica]	0.994099	0	231.77	T(0.994)NT(0.006)EFTPYTGDGFK	2	-0.42068	4	0.925	0.87	0.975	0.998	1.162	1.071	1.166	0.04944
CL27668.Contig1_All	226	S	3 746 minus strand hypothetical protein PRUPE_ppa005879mg [Prunus persica]	0.994046	0.00849394	55.314	RS(0.006)WS(0.994)HNQR	3	-1.1401	3	0.987	1.128	1.057	0.995	0.896	0.937	0.892	0.080441
Unigene60212_All	854	S	268 3006 minus strand predicted protein [Populus trichocarpa] >gi|222855883|gb|EEE93430.1| predicted protein [Populus trichocarpa]	0.994007	0.000196087	100.69	TSDPY(0.006)GS(0.994)PR	2	1.1609	3	0.959	1.126	1.058	0.987	0.911	0.959	0.909	0.14726
CL19145.Contig13_All	34	S	44 883 minus strand PREDICTED: uncharacterized protein LOC100263620 [Vitis vinifera]	0.993994	0.0330642	52.391	S(0.007)VIS(0.994)T(0.999)LLK	2	-0.7597	1	0.919	1.045	0.999	1.018	1.005	1.014	1.025	0.56208
Unigene15297_All	302	S	10 969 conserved hypothetical protein [Ricinus communis] >gi|223538460|gb|EEF40066.1| conserved hypothetical protein [Ricinus communis]	0.993976	1.45214e-17	106.6	VLMSSGTAEGS(0.994)PT(0.006)K	3	0.8392	3	1.071	1.114	1.102	0.951	0.85	0.913	0.826	0.005244
CL26169.Contig31_All	152	S	1225 1989 minus strand predicted protein [Populus trichocarpa] >gi|222843524|gb|EEE81071.1| predicted protein [Populus trichocarpa]	0.993962	5.56534e-170	184.56	AAGIGNT(0.006)AS(0.994)PAWEGK	3	0.26582	2	1.003	1.047	1.149	0.926	0.937	0.937	0.875	0.08234
Unigene88421_All	38	S	2 118 cold dehydrin, partial [Oxytropis arctobia]	0.993915	4.74909e-34	120.9	KKHEDGHESSS(0.001)S(0.005)DS(0.994)D	3	0.60627	1	0.58	0.475	0.5	1.158	1.763	1.524	2.859	0.00162036
CL4354.Contig15_All	46	S	336 1982 unnamed protein product [Vitis vinifera]	0.993885	0.00409666	62.287	S(0.006)LQS(0.994)APPS(1)FK	2	-0.69375	4	0.952	1.086	0.998	0.979	1.008	0.977	0.976	0.60052
Unigene38133_All	86	S	553 1404 PREDICTED: uridine-cytidine kinase C [Vitis vinifera] >gi|297734126|emb|CBI15373.3| unnamed protein product [Vitis vinifera]	0.993859	0.00105409	87.878	IS(0.001)HS(0.994)Y(0.001)T(0.005)NQR	3	0.65851	3	0.9	1.034	1.025	0.958	1.106	0.976	1.027	0.69392
CL18660.Contig5_All	245	S	205 1344 predicted protein [Populus trichocarpa] >gi|222832076|gb|EEE70553.1| predicted protein [Populus trichocarpa]	0.993847	1.88833e-14	93.179	AS(0.107)GS(0.893)PPVPVMHS(0.994)PPRPVT(0.006)VK	4	0.49176	13	0.94	1.096	1.093	0.97	0.934	0.968	0.918	0.185621
CL23967.Contig1_All	686	S	220 4365 nucleotide binding protein, putative [Ricinus communis] >gi|223535523|gb|EEF37192.1| nucleotide binding protein, putative [Ricinus communis]	0.993818	0.0136051	63.966	LS(0.994)QT(0.004)S(0.002)SGFR	2	3.5378	1	1.009	1.26	1.159	0.902	0.808	0.862	0.75	0.0170407
CL13875.Contig2_All	70	S	241 2781 minus strand PREDICTED: uncharacterized protein LOC100244427 [Vitis vinifera]	0.993808	0.00984556	79.986	LS(0.006)LS(0.994)PWR	2	-0.38792	1	0.867	1.075	0.931	0.957	1.103	1.067	1.088	0.31872
CL2073.Contig4_All	62	T	260 931 minus strand PREDICTED: uncharacterized protein LOC100265508 [Vitis vinifera] >gi|297741592|emb|CBI32724.3| unnamed protein product [Vitis vinifera]	0.993797	2.26237e-07	91.307	IDMALT(0.994)PT(0.006)ATPK	3	-2.2481	1	0.922	1.128	1.105	0.983	0.843	1.019	0.902	0.30074
CL11778.Contig1_All	663	S	245 4093 minus strand hypothetical protein PRUPE_ppa000319mg [Prunus persica]	0.993793	4.77572e-09	91.964	AS(0.001)T(0.005)VGS(0.994)PQVPS(0.995)PLS(0.005)K	2	0.35444	4	0.924	1.132	1	1.04	0.895	1.01	0.964	0.65946
CL1632.Contig7_All	354	S	4 1218 PREDICTED: auxin efflux carrier component 3-like [Cucumis sativus]	0.993789	0.0296723	55.467	GENY(0.006)S(0.994)FAGR	2	1.6204	1	1.04	1.097	1.167	0.913	0.81	0.973	0.816	0.031541
CL2939.Contig3_All	1003	S	54 3296 minus strand sodium/hydrogen exchanger plant, putative [Ricinus communis] >gi|223538935|gb|EEF40533.1| sodium/hydrogen exchanger plant, putative [Ricinus communis]	0.993779	0.0250772	44.614	PAHNRS(0.994)Y(0.006)DR	3	0.16833	1	0.797	0.967	0.967	0.913	1.227	1.129	1.197	0.181339
Unigene58458_All	101	S	4 699 minus strand hypothetical protein PRUPE_ppa001448mg [Prunus persica]	0.993771	0.00100088	54.764	GKPLT(0.003)PT(0.003)DDARS(0.994)PK	3	0.6388	3	0.943	1.022	1.11	1.02	0.894	1.011	0.951	0.47824
Unigene3371_All	126	S	113 808 hypothetical protein PRUPE_ppa010412mg [Prunus persica]	0.993749	4.82251e-67	133.84	HAGDADGS(0.994)PS(0.006)FTASDLGVK	3	-1.46	3	0.924	1.093	1.135	0.915	0.928	1.005	0.904	0.23068
Unigene29496_All	227	S	135 932 minus strand nucleic acid binding protein, putative [Ricinus communis] >gi|223547433|gb|EEF48928.1| nucleic acid binding protein, putative [Ricinus communis]	0.993722	2.19844e-17	119.39	S(0.006)KS(0.994)FQQQQQK	2	-0.80971	4	1.055	1.174	1.201	0.888	0.823	0.859	0.749	0.0032384
Unigene16302_All	84	S	38 1048 minus strand DNA binding protein, putative [Ricinus communis] >gi|223538760|gb|EEF40360.1| DNA binding protein, putative [Ricinus communis]	0.993698	0.00945984	80.231	T(0.004)AS(0.994)LS(0.002)SK	2	-0.14691	1	1.012	1.037	1.174	0.892	0.88	1.004	0.861	0.07474
CL1560.Contig16_All	122	S	310 1080 PREDICTED: uncharacterized protein LOC100258145 [Vitis vinifera] >gi|296085977|emb|CBI31418.3| unnamed protein product [Vitis vinifera]	0.993681	0.0301679	67.334	T(0.006)NS(0.994)WGPK	2	-0.11492	1	0.805	1.203	0.999	1.126	1.035	0.832	0.995	0.99618
CL8631.Contig5_All	46	T	86 481 minus strand PREDICTED: uncharacterized protein LOC100254120 [Vitis vinifera] >gi|302143523|emb|CBI22084.3| unnamed protein product [Vitis vinifera]	0.993681	0.0156042	67.334	RS(0.006)ET(0.994)LRK	4	1.1039	1	0.983	0.998	0.956	0.957	1.085	1.021	1.043	0.347
CL10336.Contig1_All	61	S	424 1029 predicted protein [Populus trichocarpa] >gi|222860298|gb|EEE97845.1| predicted protein [Populus trichocarpa]	0.993677	0.00744347	58.595	NQNVGRS(0.994)PT(0.006)R	2	1.7327	2	1.102	1.204	1.142	0.84	0.835	0.877	0.74	0.00055937
CL900.Contig40_All	68	S	174 1925 Patellin-3, putative [Ricinus communis] >gi|223539014|gb|EEF40611.1| Patellin-3, putative [Ricinus communis]	0.993634	0.00465219	79.659	VTQS(0.006)AS(0.994)FK	3	-1.5494	2	0.898	0.929	1.021	1.049	1.03	1.073	1.107	0.062804
Unigene11576_All	16	S	157 3357 minus strand predicted protein [Populus trichocarpa] >gi|222848074|gb|EEE85621.1| predicted protein [Populus trichocarpa]	0.993571	0.00817326	43.557	GKES(0.006)AVDVS(0.994)PPK	3	3.9106	1	1.127	1.156	1.168	0.834	0.848	0.867	0.739	3.9998e-05
Unigene75485_All	118	S	1850 2830 PREDICTED: THO complex subunit 5 homolog [Vitis vinifera]	0.993517	0.00416423	76.228	SILS(0.994)PS(0.006)SK	3	0.8183	1	0.957	0.938	1.022	0.959	1.11	1.014	1.057	0.33816
CL12496.Contig5_All	19	S	121 2823 predicted protein [Populus trichocarpa] >gi|222844735|gb|EEE82282.1| predicted protein [Populus trichocarpa]	0.993483	0.00578489	51.939	NFGGIGAMS(0.993)T(0.007)R	2	-0.68708	1	0.901	1.045	0.938	0.979	1.069	1.068	1.08	0.2127
CL6107.Contig2_All	212	S	1 1218 minus strand PREDICTED: dynamin-2B [Vitis vinifera] >gi|297734796|emb|CBI17030.3| unnamed protein product [Vitis vinifera]	0.993474	3.48143e-42	113.87	GASDGGPGMRPS(0.004)RS(0.993)DGS(0.002)LDTMTR	3	0.10698	6	1.023	1.067	1.138	0.98	0.866	0.925	0.858	0.031823
Unigene68005_All	249	S	6 890 hypothetical protein PRUPE_ppa000517mg [Prunus persica]	0.993473	0.0119114	74.53	S(0.993)AT(0.006)SLDIK	2	0.5466	1	1.227	1.075	1.151	0.882	0.729	0.936	0.738	0.021777
Unigene10160_All	63	S	256 894 PREDICTED: serine/threonine-protein kinase HT1-like [Vitis vinifera]	0.993459	3.7199e-26	126.77	S(0.007)NS(0.993)DKPATLAK	2	-0.25399	5	1.14	1.199	1.212	0.826	0.819	0.804	0.69	5.7271e-05
CL3056.Contig26_All	386	S	1 2811 unnamed protein product [Vitis vinifera]	0.993452	1.06105e-06	85.493	GNLLDHVQS(0.993)S(0.007)R	3	0.82206	2	0.964	1.161	1.064	0.98	0.856	0.975	0.881	0.146398
Unigene1247_All	216	S	153 1082 minus strand hypothetical protein PRUPE_ppa007921mg [Prunus persica]	0.993452	6.7712e-20	118.52	AS(0.007)S(0.993)PVGPVATTR	2	-0.15044	2	0.899	1.06	1.085	1.019	0.967	0.97	0.971	0.69244
Unigene23018_All	122	S	1 864 minus strand PREDICTED: 3-phosphoinositide-dependent protein kinase 2-like [Glycine max]	0.993446	6.6575e-12	115.12	LAS(0.993)IDS(0.007)FDSK	3	-0.49006	2	1.026	1.056	1.081	0.944	0.996	0.898	0.897	0.031198
Unigene45735_All	86	S	137 1873 predicted protein [Populus trichocarpa] >gi|222837676|gb|EEE76041.1| predicted protein [Populus trichocarpa]	0.993409	0.000862808	71.08	NVVLDEY(0.007)GS(0.993)PK	2	0.52778	2	1.044	1.169	1.133	0.976	0.834	0.844	0.793	0.0184966
Unigene24345_All	76	S	78 326 minus strand hypothetical protein PRUPE_ppa014191mg [Prunus persica]	0.9934	9.64255e-80	145.58	S(0.476)KS(0.476)MS(0.048)AENSSVTS(0.006)VS(0.993)PK	3	-0.16785	5	0.937	1.011	1.059	0.979	0.995	1.019	0.995	0.92946
CL26869.Contig12_All	109	S	2 853 phosphoinositide 5-phosphatase, putative [Ricinus communis] >gi|223544693|gb|EEF46209.1| phosphoinositide 5-phosphatase, putative [Ricinus communis]	0.993342	9.38124e-13	119.03	S(0.002)FS(0.993)DGS(0.004)ILR	2	-0.066227	2	0.974	1.025	1.041	0.932	1.018	1.011	0.974	0.48468
CL2289.Contig8_All	790	S	273 3170 auxilin, putative [Ricinus communis] >gi|223536127|gb|EEF37782.1| auxilin, putative [Ricinus communis]	0.993317	1.23835e-12	116.98	TSVGSSS(0.007)S(0.993)MK	2	-0.11657	2	1.086	1.101	1.144	0.915	0.904	0.85	0.801	0.00130211
Unigene92571_All	14	S	15 692 minus strand CESA8 [Gossypium hirsutum]	0.993316	0.00106268	77.746	VHPY(0.007)PT(0.5)S(0.5)EPGS(0.993)AR	2	0.51449	4	1.01	1.104	1.104	0.984	0.913	0.886	0.865	0.02788
CL6214.Contig9_All	477	S	317 2056 Serine/threonine-protein kinase cdk9, putative [Ricinus communis] >gi|223548239|gb|EEF49730.1| Serine/threonine-protein kinase cdk9, putative [Ricinus communis]	0.993303	0.011611	56.404	LIT(0.007)HS(0.993)NAK	3	1.0232	1	0.96	1.211	1.122	0.968	0.849	0.889	0.822	0.069384
Unigene30134_All	31	S	23 223 minus strand conserved hypothetical protein [Ricinus communis] >gi|223528942|gb|EEF30936.1| conserved hypothetical protein [Ricinus communis]	0.993285	0.0138058	40.278	FS(0.007)LDNRPIS(0.993)PNR	3	2.1406	1	0.869	1.205	1.029	1.186	0.87	0.841	0.934	0.64364
CL1589.Contig14_All	36	S	1147 1476 PREDICTED: uncharacterized protein LOC101299784 isoform 1 [Fragaria vesca subsp. vesca]	0.993206	8.83015e-05	99.941	T(0.007)LS(0.993)GGLQSPR	2	-0.064884	2	1.066	1.2	1.004	0.959	0.821	0.95	0.835	0.068117
CL6671.Contig2_All	77	Y	93 509 minus strand chloroplast photosystem II PsbR [Prosopis juliflora]	0.993152	0.00180938	90.15	GVY(0.993)QY(0.007)VDK	2	2.1865	2	0.869	0.941	1	0.978	1.08	1.133	1.136	0.099461
Unigene52712_All	266	Y	1 1041 hypothetical protein RCOM_1470550 [Ricinus communis] >gi|223546301|gb|EEF47803.1| hypothetical protein RCOM_1470550 [Ricinus communis]	0.993085	0.00973354	89.561	VS(0.004)Y(0.993)S(0.003)PGIGK	2	1.3365	1	0.942	1.037	0.946	1.018	0.99	1.067	1.051	0.25664
CL339.Contig20_All	121	S	129 4277 minus strand hypothetical protein PRUPE_ppa000255mg [Prunus persica]	0.993039	2.19431e-10	107.72	NAYASALT(0.007)DS(0.993)PK	2	-0.88704	4	0.974	1.091	1.103	0.958	0.906	0.967	0.894	0.067302
Unigene17895_All	31	T	138 737 hypothetical protein ARALYDRAFT_918574 [Arabidopsis lyrata subsp. lyrata] >gi|297310169|gb|EFH40593.1| hypothetical protein ARALYDRAFT_918574 [Arabidopsis lyrata subsp. lyrata]	0.993033	8.34598e-108	148.31	IHHPS(0.421)S(0.579)PHHPNS(0.001)AAT(0.993)PT(0.006)PTAGAR	4	-0.73754	6	1.111	1.114	1.055	0.912	0.867	0.941	0.829	0.0032235
Unigene36424_All	233	S	69 812 senescence-associated protein 29 [Arabidopsis thaliana] >gi|75173209|sp|Q9FY94.1|SWT15_ARATH RecName: Full=Bidirectional sugar transporter SWEET15; Short=AtSWEET15; AltName: Full=Senescence-associated protein 29 >gi|9955561|emb|CAC05445.1| senescence-associated protein (SAG29) [Arabidopsis thaliana] >gi|332004476|gb|AED91859.1| senescence-associated protein 29 [Arabidopsis thaliana]	0.99299	1.41307e-12	91.079	VVEDTKVPEET(0.005)NNS(0.993)IAGLS(0.002)K	4	0.65728	2	0.683	0.798	0.771	1.242	1.197	1.309	1.664	0.00068448
CL1100.Contig3_All	196	T	229 1059 unknown [Populus trichocarpa]	0.992973	3.31634e-36	112.34	AANRPADY(0.007)DT(0.993)DDEFVAPRPQIR	3	1.4263	3	0.932	1.182	0.981	0.968	0.924	1.012	0.938	0.4848
Unigene77242_All	144	S	187 1917 PREDICTED: transcription factor GTE4-like [Vitis vinifera]	0.99294	0.00503758	54.875	VNS(0.993)DVGS(0.007)VGFPGSR	2	1.0164	1	0.765	1.178	1.122	0.902	1.001	1.033	0.958	0.85944
CL28061.Contig6_All	276	S	91 1425 minus strand enolase [Gossypium hirsutum]	0.992886	0.000443474	52.172	TY(0.007)DLNFKEENNDGS(0.993)QK	3	0.74012	2	0.955	1.022	0.987	0.881	1.126	1.029	1.024	0.80774
CL14045.Contig3_All	32	T	2 1357 hypothetical protein PRUPE_ppa000892mg [Prunus persica]	0.992864	6.06476e-21	122.46	GGMT(0.993)S(0.007)HAAVVAR	2	-0.73762	20	1.056	1.183	1.18	0.881	0.834	0.868	0.755	0.0023985
CL259.Contig38_All	133	S	221 1432 minus strand arf gtpase-activating protein, putative [Ricinus communis] >gi|223532982|gb|EEF34748.1| arf gtpase-activating protein, putative [Ricinus communis]	0.992858	8.14128e-62	126.16	SMAEDAGLPS(0.007)S(0.993)PVASQSSQAPNR	3	1.4871	2	0.965	1.224	1.12	0.853	0.948	0.89	0.813	0.055483
CL12014.Contig4_All	353	S	89 1774 predicted protein [Populus trichocarpa] >gi|222832862|gb|EEE71339.1| predicted protein [Populus trichocarpa]	0.992852	2.25122e-06	84.895	VTVPSVSS(0.007)PS(0.993)PPLQAK	3	0.46714	1	0.998	0.947	1.202	0.948	1.02	0.885	0.907	0.3195
CL5217.Contig3_All	26	S	265 1014 minus strand DNA binding protein, putative [Ricinus communis] >gi|223550593|gb|EEF52080.1| DNA binding protein, putative [Ricinus communis]	0.992845	0	238.17	S(0.007)VS(0.993)MNNLSQYEQPHESNK	3	0.18266	9	1.027	1.071	1.079	0.925	0.931	0.966	0.888	0.0044353
CL7173.Contig34_All	85	S	450 1043 minus strand RecName: Full=Digalactosyldiacylglycerol synthase 1, chloroplastic; Flags: Precursor >gi|49617333|gb|AAT67422.1| digalactosyldiacylglycerol synthase 1 [Lotus japonicus]	0.992828	0.000473867	72.321	VY(0.007)S(0.993)APEISR	2	-0.56274	3	0.976	1.048	1.021	0.967	0.993	0.995	0.97	0.26204
CL26169.Contig23_All	159	T	303 1043 predicted protein [Populus trichocarpa] >gi|222843524|gb|EEE81071.1| predicted protein [Populus trichocarpa]	0.992826	8.20613e-10	104.21	NSHDIS(0.002)HGT(0.993)PT(0.005)R	3	-0.028489	3	1.027	0.932	1.059	1.012	1.059	0.911	0.988	0.84232
CL7784.Contig4_All	531	T	123 2948 minus strand PREDICTED: aminopeptidase N-like [Fragaria vesca subsp. vesca]	0.992824	0.0022483	49.708	FS(0.002)QEVPPT(0.993)PGQS(0.005)VK	3	-0.93076	1
CL5885.Contig18_All	207	S	1 1734 minus strand ubiquitin-protein ligase, putative [Ricinus communis] >gi|223535790|gb|EEF37452.1| ubiquitin-protein ligase, putative [Ricinus communis]	0.99276	3.87324e-06	87.323	SVSASSALS(0.007)NPDS(0.993)PR	3	0.22814	1	1.06	1.1	1.129	1.107	0.589	1.016	0.825	0.36792
Unigene56036_All	61	S	532 999 minus strand conserved hypothetical protein [Ricinus communis] >gi|223549437|gb|EEF50925.1| conserved hypothetical protein [Ricinus communis]	0.992692	2.48302e-05	79.652	ATVDGS(0.993)PLS(0.007)VSK	2	-0.98701	1	0.836	0.906	0.864	1.108	1.1	1.186	1.302	0.00139605
CL17247.Contig3_All	452	S	818 2452 minus strand hypothetical protein PRUPE_ppa004106mg [Prunus persica]	0.992682	3.67035e-06	104.17	S(0.007)LS(0.993)EAVLDLR	2	-1.451	1	0.888	0.96	1.001	1.114	1.105	0.931	1.106	0.2231
CL3899.Contig7_All	432	S	64 2298 minus strand transketolase, putative [Ricinus communis] >gi|223548870|gb|EEF50359.1| transketolase, putative [Ricinus communis]	0.992597	4.36931e-49	131.25	ALPTY(0.003)T(0.003)PES(0.993)PADAT(0.001)R	3	0.40958	3	1.097	1.06	1.126	0.955	0.829	0.933	0.828	0.0155238
CL26169.Contig13_All	159	T	241 981 minus strand predicted protein [Populus trichocarpa] >gi|222843524|gb|EEE81071.1| predicted protein [Populus trichocarpa]	0.992585	6.88716e-09	103.01	NSY(0.003)DS(0.001)S(0.002)HGT(0.993)PT(0.002)R	2	0.21998	6	0.958	1.041	1.075	0.951	0.994	0.981	0.952	0.25864
CL3453.Contig2_All	54	S	139 414 minus strand conserved hypothetical protein [Ricinus communis] >gi|223536252|gb|EEF37904.1| conserved hypothetical protein [Ricinus communis]	0.992528	1.74445e-22	114.54	S(0.993)DGGS(0.004)S(0.004)GHTYHTMK	3	0.22772	4	0.71	0.914	0.948	1.099	1.165	1.164	1.333	0.033721
CL26555.Contig7_All	220	T	243 1424 mitogen-activated protein kinase [Gossypium hirsutum] >gi|314991146|gb|ADT65137.1| mitogen-activated protein kinase [Gossypium hirsutum]	0.992451	0.000439513	77.795	VTSES(0.001)DFMT(0.992)EY(0.007)VVTR	3	2.5808	3	0.938	1.024	1.187	1.055	0.799	0.996	0.905	0.40258
CL5491.Contig18_All	146	S	157 852 minus strand run and tbc1 domain containing 3, plant, putative [Ricinus communis] >gi|223535635|gb|EEF37301.1| run and tbc1 domain containing 3, plant, putative [Ricinus communis]	0.992445	3.18526e-09	91.276	AQPS(0.992)PRS(0.634)PHPDS(0.374)PVR	3	0.75946	1	1.07	1.183	1.456	0.704	0.889	0.698	0.618	0.0163413
CL9572.Contig1_All	586	S	1 1776 predicted protein [Populus trichocarpa] >gi|222855107|gb|EEE92654.1| predicted protein [Populus trichocarpa]	0.992426	0.0203366	43.502	RLPS(0.992)LS(0.008)DR	3	0.043299	1	1.172	1.085	1.05	0.961	0.851	0.882	0.815	0.0134427
CL27856.Contig4_All	61	S	861 1295 minus strand PREDICTED: SPX domain-containing protein 2-like [Fragaria vesca subsp. vesca]	0.992425	5.60057e-10	95.988	LFTMHEPS(0.007)AS(0.992)PEATNVK	3	0.3597	2	0.918	1.19	1.048	0.934	0.951	0.96	0.901	0.32232
CL8816.Contig3_All	418	S	275 2170 minus strand hypothetical protein PRUPE_ppa002816mg [Prunus persica]	0.992412	0.00435973	67.234	LANS(0.992)PALS(0.008)GK	2	1.2897	1	0.877	1.058	1.048	1.024	1.017	0.977	1.012	0.82172
Unigene68390_All	84	S	767 2221 conserved hypothetical protein [Ricinus communis] >gi|223547235|gb|EEF48730.1| conserved hypothetical protein [Ricinus communis]	0.992366	3.84119e-13	68.45	T(0.639)GS(0.36)FGGAAS(0.008)HS(0.992)GPIMPNAAPR	3	2.9436	3	1.03	1.195	1.065	0.981	0.806	0.923	0.824	0.056556
Unigene43557_All	64	S	225 464 PREDICTED: uncharacterized protein LOC100794073 [Glycine max]	0.992342	4.51573e-10	96.143	KHES(0.992)DEDT(0.008)KHPFR	5	-0.74489	1	0.863	1.119	1.219	1.004	0.996	0.8	0.875	0.37052
CL27730.Contig3_All	354	S	249 2015 predicted protein [Populus trichocarpa] >gi|222857954|gb|EEE95501.1| predicted protein [Populus trichocarpa]	0.992341	9.19263e-09	63.372	EAHDRPIEARPPS(0.992)YGEAS(0.007)AR	4	0.11236	1	0.981	1.228	1.041	0.926	0.923	0.901	0.846	0.13848
Unigene11576_All	998	S	157 3357 minus strand predicted protein [Populus trichocarpa] >gi|222848074|gb|EEE85621.1| predicted protein [Populus trichocarpa]	0.992293	1.14069e-05	56.688	S(0.16)T(0.16)T(0.144)S(0.542)PLRHS(0.992)HLEDGGS(0.001)VFK	3	-2.1322	1	1.032	1.125	1.026	0.962	0.956	0.899	0.885	0.029705
CL3056.Contig26_All	813	S	1 2811 unnamed protein product [Vitis vinifera]	0.992261	0.000227028	73.296	QKS(0.992)VAT(0.007)S(0.001)YEGR	3	1.3292	1	1.011	1.033	1.072	0.926	1.031	0.927	0.926	0.118419
Unigene15570_All	56	S	178 435 minus strand translation factor sui1, putative [Ricinus communis] >gi|223537941|gb|EEF39555.1| translation factor sui1, putative [Ricinus communis]	0.992105	0.0031778	78.324	S(0.992)LT(0.008)TVQGLK	2	1.0934	1	0.864	1.024	1.07	1.035	0.986	1.021	1.028	0.6572
CL17168.Contig3_All	44	S	410 2086 cationic amino acid transporter, putative [Ricinus communis] >gi|223542176|gb|EEF43720.1| cationic amino acid transporter, putative [Ricinus communis]	0.992101	0	229.69	SS(0.001)S(0.992)T(0.007)NELVTLSK	2	-0.12597	3	0.978	1.05	1.086	0.937	0.938	1.011	0.927	0.13002
CL7968.Contig3_All	275	S	648 2465 minus strand predicted protein [Populus trichocarpa] >gi|222870977|gb|EEF08108.1| predicted protein [Populus trichocarpa]	0.992076	0.0125649	45.829	S(0.008)KIS(0.992)GVGK	3	-0.078283	1
CL5704.Contig6_All	72	S	94 690 polyadenylate-binding protein, putative [Ricinus communis] >gi|223547431|gb|EEF48926.1| polyadenylate-binding protein, putative [Ricinus communis]	0.992011	0.000305065	50.189	LAS(0.992)RDFES(0.008)LGTDGGPGPQR	3	-0.89511	1	0.912	1.102	0.984	1.129	0.831	1.043	1.002	0.9753
CL347.Contig20_All	52	S	480 1229 hypothetical protein PRUPE_ppa008839mg [Prunus persica]	0.991986	6.98287e-22	106.86	AAGDDVNDS(0.992)DEES(0.008)KR	3	0.057119	1	0.93	1.083	1.064	0.968	0.959	0.997	0.95	0.37942
CL531.Contig16_All	1031	S	2 3526 predicted protein [Populus trichocarpa] >gi|222853540|gb|EEE91087.1| predicted protein [Populus trichocarpa]	0.991932	0.000573535	82.529	SLQSS(0.008)LS(0.992)IAK	2	1.2111	1	0.912	1.002	0.966	1.134	1.017	0.969	1.083	0.21896
Unigene20783_All	46	S	962 1201 hypothetical protein ARALYDRAFT_484434 [Arabidopsis lyrata subsp. lyrata] >gi|297322824|gb|EFH53245.1| hypothetical protein ARALYDRAFT_484434 [Arabidopsis lyrata subsp. lyrata]	0.9919	0.00317772	85.533	S(0.008)LS(0.992)NLLR	2	-0.041043	1	1.01	0.917	0.947	1.029	1.116	0.981	1.088	0.151482
CL19586.Contig5_All	43	S	760 1353 conserved hypothetical protein [Ricinus communis] >gi|223533449|gb|EEF35197.1| conserved hypothetical protein [Ricinus communis]	0.991852	5.59633e-20	119.46	HLAVTDGAS(0.992)PS(0.008)K	3	0.52913	2	0.989	1.042	1.155	0.92	0.953	0.942	0.884	0.059679
CL423.Contig81_All	86	S	38 2236 minus strand arsenite-resistance protein, putative [Ricinus communis] >gi|223539157|gb|EEF40752.1| arsenite-resistance protein, putative [Ricinus communis]	0.991843	0.00912194	42.068	RGS(0.992)IS(0.98)PPPPPFY(0.028)R	3	-0.40335	1	0.971	1.167	1.152	0.97	0.92	0.819	0.823	0.067177
Unigene30397_All	83	S	130 1446 arsenite-resistance protein, putative [Ricinus communis] >gi|223539157|gb|EEF40752.1| arsenite-resistance protein, putative [Ricinus communis]	0.99181	2.70445e-09	92.671	NS(0.009)S(0.992)IS(0.999)PPPPPLNFR	2	1.3924	1	0.983	1.051	1.024	1.031	0.851	1.059	0.962	0.57804
CL26169.Contig23_All	156	S	303 1043 predicted protein [Populus trichocarpa] >gi|222843524|gb|EEE81071.1| predicted protein [Populus trichocarpa]	0.991807	0.000253269	72.187	NSHDIS(0.992)HGT(0.008)PTR	3	-0.37529	1	0.842	1.135	1.037	1.004	0.965	1.017	0.991	0.98394
CL24973.Contig5_All	1331	S	1 4086 eukaryotic translation initiation factor 3 subunit, putative [Ricinus communis] >gi|223537439|gb|EEF39067.1| eukaryotic translation initiation factor 3 subunit, putative [Ricinus communis]	0.99176	0.0103997	79.659	PYGS(0.008)QS(0.992)FK	2	0.50837	4	0.992	0.985	1.032	0.96	1.022	1.01	0.994	0.82072
Unigene106680_All	16	S	657 965 minus strand serine/arginine rich splicing factor, putative [Ricinus communis] >gi|223527045|gb|EEF29231.1| serine/arginine rich splicing factor, putative [Ricinus communis]	0.991712	0.0135311	51.009	GNY(0.026)S(0.982)VS(0.992)PGRR	2	1.1395	1	0.867	0.992	0.998	1.028	1.056	1.06	1.1	0.105817
Unigene22896_All	248	S	165 1487 PREDICTED: uncharacterized protein LOC100255721 [Vitis vinifera]	0.991687	4.91038e-15	101.92	HVATDPLLS(0.992)PS(0.008)EIQR	3	0.95157	1	0.947	1.118	1.074	1.056	0.929	0.876	0.911	0.27826
CL10934.Contig14_All	132	S	293 886 minus strand predicted protein [Populus trichocarpa] >gi|222845678|gb|EEE83225.1| predicted protein [Populus trichocarpa]	0.991671	0.0261892	57.175	T(0.008)HS(0.992)DLAGLK	2	0.33959	1	0.981	1.103	1.089	1.024	0.83	0.974	0.891	0.184216
CL23967.Contig1_All	839	S	220 4365 nucleotide binding protein, putative [Ricinus communis] >gi|223535523|gb|EEF37192.1| nucleotide binding protein, putative [Ricinus communis]	0.991669	0.00287698	81.51	AFY(0.005)S(0.004)QAS(0.992)DLGIQMAR	3	-0.67354	4	0.958	1.074	1.015	0.999	0.921	1.033	0.969	0.54416
CL26169.Contig29_All	223	S	83 826 predicted protein [Populus trichocarpa] >gi|222843524|gb|EEE81071.1| predicted protein [Populus trichocarpa]	0.991638	0.000890691	52.432	VPDMPGERS(0.992)PY(0.008)NNAR	3	-0.32805	3	0.918	1.133	1.059	1.057	0.874	0.958	0.929	0.42832
Unigene22950_All	225	S	2 1627 hypothetical protein PRUPE_ppa002575mg [Prunus persica]	0.991551	1.48887e-10	104.55	VVS(0.008)HS(0.992)APIFPER	2	1.1341	3	1.063	1.146	0.873	1.045	0.875	0.998	0.947	0.62674
CL26169.Contig10_All	202	T	1 693 predicted protein [Populus trichocarpa] >gi|222843524|gb|EEE81071.1| predicted protein [Populus trichocarpa]	0.991526	1.14434e-05	49.187	VT(0.992)PGERS(0.865)PY(0.059)NT(0.085)PR	2	0.60282	2	1.003	1.221	0.921	1.071	0.882	0.902	0.908	0.4178
CL1575.Contig9_All	52	S	276 1187 minus strand conserved hypothetical protein [Ricinus communis] >gi|223544938|gb|EEF46453.1| conserved hypothetical protein [Ricinus communis]	0.991489	9.01908e-56	126.47	SSTMQPSPMES(0.991)PS(0.008)HPSSVGR	3	1.0139	10	1.062	1.157	1.216	0.924	0.815	0.825	0.746	0.0065021
Unigene71320_All	311	S	627 1898 minus strand hypothetical protein PRUPE_ppa000927mg [Prunus persica]	0.991484	0.0116002	50.024	NVGAGS(0.991)GGFS(0.009)R	2	-0.78902	1	0.985	1.092	1.066	0.93	0.91	1.018	0.909	0.109023
Unigene97566_All	30	S	277 789 PREDICTED: abhydrolase domain-containing protein 4-like [Vitis vinifera]	0.991473	0.00966819	80.102	S(0.001)S(0.007)PS(0.991)IIAK	2	0.64346	2	1.021	1.017	1.009	0.918	1.038	0.997	0.969	0.46392
CL695.Contig4_All	114	S	121 1623 PREDICTED: uncharacterized protein LOC100259114 [Vitis vinifera] >gi|302141832|emb|CBI19035.3| unnamed protein product [Vitis vinifera]	0.991472	7.9487e-110	162.11	NVSTITEGT(0.009)ES(0.991)PKGQQPK	3	0.88483	2	0.921	1.02	1.088	0.998	1.01	0.963	0.981	0.7509
CL14737.Contig2_All	51	S	149 1078 conserved hypothetical protein [Ricinus communis] >gi|223538373|gb|EEF39980.1| conserved hypothetical protein [Ricinus communis]	0.991459	0.00228223	80.014	RS(0.991)S(0.009)FNLER	3	0.74209	1	0.957	1.069	1.169	1.095	0.77	0.94	0.878	0.30702
CL135.Contig17_All	144	S	387 1946 minus strand PREDICTED: probable serine/threonine-protein kinase At1g01540-like [Cucumis sativus]	0.991455	0.00250201	60.549	GAVS(0.991)GHGS(0.008)GES(0.001)R	2	-1.7901	2	1.278	1.274	1.345	0.653	0.823	0.627	0.54	0.00196046
CL5244.Contig24_All	96	S	93 1445 hypothetical protein VITISV_012579 [Vitis vinifera]	0.991455	0	231.23	GADDGGGTAGSSSAGLS(0.009)HS(0.991)PK	3	0.64008	1	1.059	1.081	1.194	0.724	1.026	0.915	0.799	0.099656
CL16911.Contig5_All	66	T	175 468 minus strand conserved hypothetical protein [Ricinus communis] >gi|223535043|gb|EEF36725.1| conserved hypothetical protein [Ricinus communis]	0.991451	0.0121729	58.04	S(0.005)GGGGT(0.991)VS(0.004)GR	2	0.42245	1	1.046	0.96	1.19	1.006	0.919	0.879	0.877	0.15732
CL4349.Contig4_All	317	S	370 4011 PREDICTED: translocase of chloroplast 159, chloroplastic-like [Vitis vinifera]	0.991437	4.33105e-35	121.48	SITTAVEES(0.009)HS(0.991)PKS(1)VK	4	1.4041	1	0.988	1.032	1.066	0.992	0.998	0.923	0.944	0.15824
CL20122.Contig5_All	58	S	122 1636 PREDICTED: uncharacterized protein LOC101304679 [Fragaria vesca subsp. vesca]	0.991423	1.51312e-64	151.18	T(0.008)GPS(0.991)PSSAAQNK	2	0.077228	2	1.005	1.071	1.172	0.905	0.93	0.917	0.847	0.022422
CL3022.Contig4_All	349	T	82 1527 PREDICTED: magnesium transporter MRS2-3-like isoform 2 [Vitis vinifera]	0.991422	6.73872e-06	92.939	DSHGT(0.991)YT(0.008)STTR	3	0.21897	4	0.908	1.008	1.111	0.94	1.117	0.916	0.982	0.83834
CL5556.Contig15_All	290	S	355 2658 hypothetical protein PRUPE_ppa001740mg [Prunus persica]	0.99141	8.57446e-10	96.379	S(0.008)NS(0.991)PELSPLQGTPR	2	0.47455	1	0.931	0.969	1.071	1.02	1	1.009	1.02	0.6663
CL232.Contig2_All	74	S	83 325 minus strand hypothetical protein PRUPE_ppa014191mg [Prunus persica]	0.991292	0.00312068	74.237	TSMPS(0.009)FS(0.991)PK	3	1.0014	2	1.079	1.227	1.234	0.759	0.814	0.887	0.695	0.0044181
Unigene14903_All	247	S	158 2368 minus strand PREDICTED: 6-phosphofructo-2-kinase/fructose-2,6-biphosphatase 3 [Vitis vinifera] >gi|297745867|emb|CBI15923.3| unnamed protein product [Vitis vinifera]	0.991289	0.0128471	68.168	EMEVVIS(0.009)NS(0.991)PK	3	0.04108	1	1.048	1.103	1.038	1.022	0.91	0.879	0.881	0.060477
CL25686.Contig7_All	1143	S	175 3813 minus strand PREDICTED: uncharacterized protein LOC100241773 isoform 2 [Vitis vinifera]	0.991285	0.00476526	59.502	GSS(0.001)GGS(0.003)MGLS(0.991)PLS(0.005)K	2	2.3445	1	0.996	1.141	1.154	0.942	0.883	0.884	0.823	0.020558
CL3528.Contig5_All	28	S	148 885 minus strand conserved hypothetical protein [Ricinus communis] >gi|223549780|gb|EEF51268.1| conserved hypothetical protein [Ricinus communis]	0.991215	0	328.59	IHGHDSSSS(0.009)DS(0.991)DEDKPSESSIK	4	0.81358	2	0.919	0.905	1.05	1.017	1.098	1.01	1.087	0.191122
CL9586.Contig6_All	349	T	17 3106 pre-mRNA splicing factor, putative [Ricinus communis] >gi|223542929|gb|EEF44465.1| pre-mRNA splicing factor, putative [Ricinus communis]	0.991208	0.00177001	67.646	LSDSVS(0.008)GLT(0.991)VVDPK	3	1.4861	1	0.87	1.093	0.926	1.046	0.999	1.065	1.076	0.33156
CL4458.Contig16_All	103	S	163 2226 scythe/bat3, putative [Ricinus communis] >gi|223527781|gb|EEF29882.1| scythe/bat3, putative [Ricinus communis]	0.991203	7.42191e-77	136.24	QPVPPS(0.004)S(0.004)DGS(0.991)PHLSDDPASGTSR	3	0.33566	4	0.944	0.992	1.051	1.013	0.975	1.024	1.008	0.80494
CL7666.Contig2_All	68	T	14 388 chloroplast chlorophyll A-B binding protein [Gossypium hirsutum]	0.991203	2.50174e-80	149.41	NS(0.054)AGEIIGT(0.955)RT(0.991)EIT(0.001)DVK	3	2.6844	7	0.688	0.739	0.768	1.256	1.218	1.331	1.733	0.000182591
CL5958.Contig13_All	185	S	316 2109 signal transducer, putative [Ricinus communis] >gi|223530450|gb|EEF32334.1| signal transducer, putative [Ricinus communis]	0.991199	2.00906e-07	105.2	VSLSHS(0.009)HS(0.991)R	3	-0.024548	2	0.939	1.171	1.122	0.883	0.947	0.938	0.856	0.100858
Unigene67973_All	87	S	773 1285 minus strand hypothetical protein PRUPE_ppa011522mg [Prunus persica]	0.991104	0.00106717	57.414	KS(0.991)VAIET(0.009)PEPEPK	3	0.49638	1
CL14367.Contig9_All	81	S	390 779 adenosine diphosphatase, putative [Ricinus communis] >gi|223526268|gb|EEF28582.1| adenosine diphosphatase, putative [Ricinus communis]	0.99109	0.00219336	69.03	ENVAAS(0.991)FS(0.009)K	3	-0.61395	1	1.089	1.195	1.097	0.903	0.822	0.894	0.775	0.0037443
CL3910.Contig4_All	126	S	302 1894 minus strand PREDICTED: AT-rich interactive domain-containing protein 3-like [Cucumis sativus]	0.991089	2.63206e-214	190.93	T(0.001)DS(0.991)PT(0.005)S(0.001)S(0.001)NHIHAAEATTDVK	3	0.46672	5	0.974	1.103	1.087	0.94	0.937	0.96	0.897	0.054545
CL5743.Contig17_All	222	S	110 1162 PREDICTED: uncharacterized protein At5g39570 [Vitis vinifera]	0.991083	6.79028e-05	82.449	KAEHGEY(0.004)GS(0.991)GY(0.004)DR	3	0.045253	1	0.921	1.017	1.126	0.9	1.066	0.969	0.958	0.6092
Unigene44626_All	124	S	277 1323 hypothetical protein PRUPE_ppa001454mg [Prunus persica]	0.991083	0.00411506	92.856	S(0.005)IS(0.991)DNS(0.004)YLR	2	-0.94853	2	1.092	1.128	1.108	0.924	0.878	0.871	0.803	0.00045594
CL28335.Contig1_All	588	S	95 2329 minus strand GTL1 [Populus tremula x Populus alba]	0.99108	6.33641e-35	121.44	ILGSGTSSGS(0.009)FS(0.991)DHNR	3	-0.34757	2	0.998	1.057	1.054	0.964	0.894	1.033	0.93	0.180478
CL18565.Contig6_All	93	T	164 958 hypothetical protein PRUPE_ppa010093mg [Prunus persica]	0.990988	1.46019e-206	196.76	T(0.991)NT(0.009)DFTPYAGDGFK	2	0.62151	2	0.967	0.967	1.126	1.038	0.974	0.928	0.961	0.55798
CL7925.Contig25_All	62	S	177 533 minus strand hypothetical protein PRUPE_ppa002976mg [Prunus persica]	0.990985	2.27672e-07	108.72	S(0.008)FS(0.991)ELGT(0.001)LR	2	0.19385	2	0.883	1.026	1.023	1.053	0.974	1.04	1.046	0.44342
CL1466.Contig15_All	795	S	515 3304 minus strand PREDICTED: uncharacterized protein LOC100246114 [Vitis vinifera]	0.990866	0.00623184	82.287	S(0.008)VS(0.991)PFS(0.001)R	2	-0.51692	1	0.96	1.05	1.246	0.961	0.833	0.951	0.843	0.134883
CL14891.Contig12_All	236	S	2 1033 minus strand unnamed protein product [Vitis vinifera]	0.990865	3.744e-06	82.515	AGS(0.991)MPT(0.009)ISDNQK	3	0.49183	2	0.971	1.211	1.122	0.981	0.851	0.864	0.816	0.063244
CL3665.Contig5_All	377	T	579 1838 DNA binding protein, putative [Ricinus communis] >gi|223537153|gb|EEF38786.1| DNA binding protein, putative [Ricinus communis]	0.990757	0.0080532	74.841	LRT(0.991)S(0.009)QVK	3	0.17312	1	0.947	1	0.992	1.006	0.987	1.068	1.042	0.23876
CL12257.Contig8_All	712	S	407 3520 protein binding protein, putative [Ricinus communis] >gi|223537590|gb|EEF39214.1| protein binding protein, putative [Ricinus communis]	0.990748	0.00494131	42.633	KGS(0.003)S(0.003)S(0.003)EIIS(0.991)PGEK	3	0.37622	1	1.117	1.075	1.227	0.932	0.841	0.81	0.755	0.0081397
CL960.Contig3_All	281	S	98 1144 minus strand PREDICTED: mediator-associated protein 1-like [Cucumis sativus]	0.990705	8.68074e-08	103.79	SSNS(0.008)S(0.991)AS(0.002)LFDK	2	0.72201	1	0.941	1.035	1.051	1.027	1.02	0.926	0.982	0.7283
CL27714.Contig7_All	81	S	1 435 retinoblastoma-related protein 1 [Populus tremula x Populus tremuloides]	0.990703	0.007825	49.333	TIS(0.001)S(0.008)PLS(0.991)PHR	3	0.2413	1
CL2588.Contig4_All	20	S	80 1600 minus strand PREDICTED: leucine-rich repeat protein SHOC-2-like [Vitis vinifera]	0.990649	0.013986	68.536	LPS(0.991)IS(0.007)S(0.002)SK	2	1.1914	1	0.964	1.12	1.341	0.818	0.95	0.806	0.752	0.062335
CL40.Contig22_All	798	S	1 2457 minus strand predicted protein [Populus trichocarpa] >gi|222843718|gb|EEE81265.1| predicted protein [Populus trichocarpa]	0.990645	0.000546522	81.185	S(0.009)LS(0.991)QAQQAVK	2	-2.5912	1	1.228	1.215	1.185	0.757	0.839	0.775	0.654	0.00020189
CL5400.Contig8_All	341	S	399 1691 predicted protein [Populus trichocarpa] >gi|222863465|gb|EEF00596.1| predicted protein [Populus trichocarpa]	0.990508	0.00224606	54.834	HKEHIS(0.991)AY(0.009)GEGNER	3	0.80973	2	0.95	0.959	1.072	0.987	1.002	1.029	1.012	0.75294
Unigene35549_All	9	S	524 1045 minus strand conserved hypothetical protein [Ricinus communis] >gi|223550022|gb|EEF51509.1| conserved hypothetical protein [Ricinus communis]	0.990494	0.0123142	49.188	T(0.085)LAS(0.924)PKGS(0.99)PK	3	-0.27936	1	1.214	1.261	1.228	0.647	0.878	0.771	0.62	0.032102
CL1660.Contig9_All	563	S	379 2763 predicted protein [Populus trichocarpa] >gi|222842457|gb|EEE80004.1| predicted protein [Populus trichocarpa]	0.990491	2.94532e-87	145.65	EMNETDVPVSYS(0.99)GS(0.009)GGPQK	3	0.17212	10	0.903	1.134	1.065	0.99	0.909	0.999	0.934	0.435
CL23576.Contig1_All	238	S	123 929 hypothetical protein PRUPE_ppa009611mg [Prunus persica]	0.990405	1.4349e-06	87.208	EPLLNS(0.99)QS(0.007)T(0.002)HTSTSVK	3	-1.191	1	0.958	1.135	1.019	1.103	0.874	0.91	0.928	0.42266
CL2303.Contig18_All	216	S	161 1057 clathrin assembly protein, putative [Ricinus communis] >gi|223545449|gb|EEF46954.1| clathrin assembly protein, putative [Ricinus communis]	0.990366	4.99062e-07	93.424	S(0.99)Y(0.01)GDMSEAVGGR	2	0.85963	2	1.057	1.186	1.207	0.852	0.838	0.86	0.739	0.0020757
Unigene32139_All	134	S	90 548 PREDICTED: HMG-Y-related protein A-like [Cucumis sativus] >gi|449523968|ref|XP_004168995.1| PREDICTED: HMG-Y-related protein A-like [Cucumis sativus]	0.990357	1.90791e-13	107.5	MAKPT(0.002)S(0.002)T(0.002)S(0.005)DPS(0.99)PPGVK	3	0.015732	8	1.059	1.147	1.212	0.893	0.854	0.836	0.756	0.003099
CL908.Contig4_All	76	S	155 1297 hypothetical protein VITISV_038570 [Vitis vinifera]	0.990285	0.00117778	63.8	VAPHQMS(0.99)PT(0.01)PR	3	-0.19644	2	0.851	1.067	1.098	1.047	1.053	0.884	0.989	0.94264
Unigene42158_All	5	T	2 703 minus strand light harvesting chlorophyll a/b binding protein, partial [Panicum virgatum]	0.990243	4.88404e-43	120.63	T(0.99)AT(0.995)KPKPAAS(0.002)GS(0.002)PWY(0.01)GPDR	4	-2.0133	5	0.996	1.117	1.132	0.978	0.915	0.862	0.849	0.040204
Unigene12915_All	21	S	58 1107 Protein MYG1, putative [Ricinus communis] >gi|223541884|gb|EEF43430.1| Protein MYG1, putative [Ricinus communis]	0.990198	4.56203e-68	141.64	VSSPAYS(0.001)T(0.008)GS(0.99)PAHAPFK	3	0.62484	5	1.025	1.089	1.102	0.898	0.958	0.929	0.866	0.0079021
CL76.Contig10_All	822	S	268 3804 minus strand calcium-binding EF hand family protein [Arabidopsis lyrata subsp. lyrata] >gi|297336290|gb|EFH66707.1| calcium-binding EF hand family protein [Arabidopsis lyrata subsp. lyrata]	0.990186	2.38027e-19	118.55	S(0.99)PS(0.01)GKPTVTTDK	2	-0.24118	4	1	1.081	1.183	0.874	0.931	0.931	0.838	0.029999
CL19810.Contig1_All	133	S	1460 2275 hypothetical protein VITISV_013055 [Vitis vinifera]	0.990113	0.00135942	70.555	HGT(0.004)S(0.006)VGS(0.99)PEVHLSSR	3	-0.37685	1
CL23462.Contig2_All	105	S	13 672 minus strand predicted protein [Populus trichocarpa] >gi|222834048|gb|EEE72525.1| predicted protein [Populus trichocarpa]	0.989864	0.00154012	60.635	LKS(0.99)ES(0.01)LNDLSASNDR	3	0.76049	1	0.821	0.988	0.935	1.057	1.098	1.102	1.187	0.036798
CL3270.Contig4_All	863	S	279 3167 minus strand predicted protein [Populus trichocarpa] >gi|222867350|gb|EEF04481.1| predicted protein [Populus trichocarpa]	0.989853	1.65701e-101	157.98	STSSTPAVT(0.01)S(0.99)PPPEAK	3	0.37892	19	0.911	1.044	1.034	1.028	0.999	0.983	1.007	0.85818
Unigene42225_All	160	T	3 749 minus strand predicted protein [Populus trichocarpa] >gi|222843524|gb|EEE81071.1| predicted protein [Populus trichocarpa]	0.989808	4.36081e-14	113.11	NSHDGS(0.005)HGT(0.99)PT(0.005)R	3	-0.53416	6	0.722	0.888	0.934	1.115	1.208	1.133	1.358	0.019421
Unigene68390_All	119	S	767 2221 conserved hypothetical protein [Ricinus communis] >gi|223547235|gb|EEF48730.1| conserved hypothetical protein [Ricinus communis]	0.989797	0.00436198	61.11	KS(0.01)NS(0.99)GPLNR	3	0.097184	1	1.132	1.32	1.21	0.775	0.866	0.696	0.638	0.0042774
CL26317.Contig28_All	192	Y	381 2609 PREDICTED: uncharacterized protein LOC100249171 [Vitis vinifera] >gi|297738855|emb|CBI28100.3| unnamed protein product [Vitis vinifera]	0.989707	0.000664646	92.151	RS(0.01)PGY(0.99)DQEIR	2	1.3723	1	0.923	1.097	1.16	0.887	0.96	0.973	0.887	0.193939
CL15581.Contig9_All	94	S	249 1715 minus strand PREDICTED: phosphoglycerate kinase, chloroplastic-like [Cucumis sativus] >gi|449475841|ref|XP_004154567.1| PREDICTED: phosphoglycerate kinase, chloroplastic-like [Cucumis sativus]	0.989697	0.00360591	50.897	S(0.01)VGDLS(0.99)AADLK	3	-0.90371	1	0.912	1.16	0.978	1.045	0.804	1.101	0.967	0.77254
Unigene19719_All	67	S	240 605 PREDICTED: serine/arginine-rich splicing factor 7-like isoform 1 [Vitis vinifera] >gi|296083786|emb|CBI24003.3| unnamed protein product [Vitis vinifera]	0.98968	0.0269969	42.312	RS(0.99)PS(0.001)Y(0.009)GR	3	-0.58127	1	0.839	1.01	1.096	0.986	1.012	1.056	1.037	0.63302
Unigene76244_All	84	S	173 436 minus strand PREDICTED: cyclin-dependent kinases regulatory subunit 2-like [Solanum lycopersicum]	0.989672	7.60266e-10	72.935	RPLNY(0.01)QQQQDNQS(0.001)QQS(0.99)VHAK	4	-0.76086	1	0.903	1.032	1.261	0.882	0.908	1.014	0.877	0.30954
CL2621.Contig20_All	296	S	68 1144 unnamed protein product [Vitis vinifera]	0.98966	6.35737e-08	107.53	S(0.01)HS(0.99)LGNHTER	3	-0.053227	1	1.233	1.316	1.13	0.862	0.674	0.785	0.631	0.0052993
[truncated: 2,718 more rows]
