# Supplementary material for: The Phosphoproteomic Response of Okra (Abelmoschus esculentus L.) Seedlings to Salt Stress
Source: Int J Mol Sci. 2019 Mar 13;20(6):1262. doi: 10.3390/ijms20061262 (PMC6470868; doi:10.3390/ijms20061262)
Supplement: Supplementary file 1 [file ijms-20-01262-s001.zip › Supplementary Materials/TableS3.xls]

## Sheet: Sheet1
此文档是由WPS生成的加密文档，当前软件无法进行正常查看和编辑。 请下载支持文档加密的WPS Office PC版、Android版、IOS版客户端进行查看。 下载地址(官网)：http://www.wps.cn 注：也可联系您的企业管理员获取最新WPS版本 【WPS文档加密可以轻松管理受保护的文件，通过授权账号权限有效控制文档安全性】
