# Supplementary material for: The Phosphoproteomic Response of Okra (Abelmoschus esculentus L.) Seedlings to Salt Stress
Source: Int J Mol Sci. 2019 Mar 13;20(6):1262. doi: 10.3390/ijms20061262 (PMC6470868; doi:10.3390/ijms20061262)
Supplement: Supplementary file 1 [file ijms-20-01262-s001.zip › Supplementary Materials/TableS4.xls]

## Sheet: NaClvsControl
Table S4. The detail information of differential phosphosites
Protein accession	Position	NaCl/Control Ratio	Regulated Type	NaCl/Control P value	Amino acid	Protein description	Localization probability	PEP	Score	Modified sequence	Charge	Mass error [ppm]	Subcellular localization	Biological Process	Cellular Component	Molecular Function	KEGG KO No.	KEGG Gene	KEGG pathway	IPR ID	Domain description
CL10315.Contig14_All	63	0.667	Down	0.00054058	S	304 1503 PREDICTED: methionine aminopeptidase 1A-like [Solanum lycopersicum]	1	0.0116	73.327	IPS(1)PGANR	2	1.9984	cytoplasm	GO:0006508 proteolysis; GO:0008152 metabolic process; GO:0043170 macromolecule metabolic process; GO:0019538 protein metabolic process; GO:0044238 primary metabolic process; GO:0071704 organic substance metabolic process;		GO:0008233 peptidase activity; GO:0008238 exopeptidase activity; GO:0003824 catalytic activity; GO:0008235 metalloexopeptidase activity; GO:0070011 peptidase activity, acting on L-amino acid peptides; GO:0016787 hydrolase activity; GO:0004177 aminopeptidase activity; GO:0008237 metallopeptidase activity;	K01265			IPR000994; IPR031615;	Peptidase M24; MYND-like zinc finger, mRNA-binding;
CL10504.Contig9_All	147	0.593	Down	0.0093378	S	"193 828 minus strand ferredoxin--NADP reductase, putative [Ricinus communis] >gi|223537598|gb|EEF39222.1| ferredoxin--NADP reductase, putative [Ricinus communis]"	1	0.00523	59.038	KPGS(1)PHNVR	3	0.64362	chloroplast	GO:0044699 single-organism process; GO:0008152 metabolic process; GO:0055114 oxidation-reduction process; GO:0044710 single-organism metabolic process;		GO:0003824 catalytic activity; GO:0016491 oxidoreductase activity;	K02641	petH; ferredoxin--NADP+ reductase [EC:1.18.1.2]	fve00195 Photosynthesis - Fragaria vesca (woodland strawberry); fve01100 Metabolic pathways - Fragaria vesca (woodland strawberry);	IPR017927; IPR017938;	Ferredoxin reductase-type FAD-binding domain; Riboflavin synthase-like beta-barrel;
CL1182.Contig7_All	53	0.639	Down	0.031019	S	84 878 minus strand PREDICTED: histone H1.2-like [Cucumis sativus] >gi|449490449|ref|XP_004158609.1| PREDICTED: histone H1.2-like [Cucumis sativus]	1	0.000195	76.326	KPRS(1)PPAHPR	4	0.20654	nucleus	GO:0044085 cellular component biogenesis; GO:0016043 cellular component organization; GO:0034728 nucleosome organization; GO:0034622 cellular macromolecular complex assembly; GO:0006333 chromatin assembly or disassembly; GO:0043933 macromolecular complex subunit organization; GO:0065004 protein-DNA complex assembly; GO:0006323 DNA packaging; GO:0006334 nucleosome assembly; GO:0051276 chromosome o…	GO:0043229 intracellular organelle; GO:0043232 intracellular non-membrane-bounded organelle; GO:0044446 intracellular organelle part; GO:0032991 macromolecular complex; GO:0044424 intracellular part; GO:0005623 cell; GO:0044422 organelle part; GO:0044427 chromosomal part; GO:0000786 nucleosome; GO:0043228 non-membrane-bounded organelle; GO:0043231 intracellular membrane-bounded organelle; GO:0043…	GO:0097159 organic cyclic compound binding; GO:1901363 heterocyclic compound binding; GO:0003677 DNA binding; GO:0005488 binding; GO:0003676 nucleic acid binding;	K11275			IPR011991; IPR005818;	Winged helix-turn-helix DNA-binding domain; Linker histone H1/H5, domain H15;
CL11927.Contig8_All	2	0.741	Down	0.004081	S	165 1853 ovule/fiber cell elongation protein Ghfe1 [Gossypium hirsutum] >gi|226358404|gb|ACO51065.1| fiber cell elongation protein [Gossypium hirsutum]	1	2.14e-21	125.03	S(1)DLQAPLRPK	2	-2.7934	cytoplasm	GO:0044699 single-organism process; GO:0008152 metabolic process; GO:0055114 oxidation-reduction process; GO:0044710 single-organism metabolic process;		GO:0097159 organic cyclic compound binding; GO:1901363 heterocyclic compound binding; GO:0016614 oxidoreductase activity, acting on CH-OH group of donors; GO:1901265 nucleoside phosphate binding; GO:0050660 flavin adenine dinucleotide binding; GO:0003824 catalytic activity; GO:0005488 binding; GO:0043167 ion binding; GO:0043168 anion binding; GO:0000166 nucleotide binding; GO:0048037 cofactor bin…	K09828	DHCR24; Delta24-sterol reductase [EC:1.3.1.72 1.3.1.-]	fve00100 Steroid biosynthesis - Fragaria vesca (woodland strawberry); fve01110 Biosynthesis of secondary metabolites - Fragaria vesca (woodland strawberry); fve01100 Metabolic pathways - Fragaria vesca (woodland strawberry);	IPR016166; IPR016169; IPR006094;	FAD-binding, type 2; CO dehydrogenase flavoprotein-like, FAD-binding, subdomain 2; FAD linked oxidase, N-terminal;
CL1204.Contig12_All	163	0.738	Down	0.0033021	S	123 1427 PREDICTED: uncharacterized protein LOC100253140 [Vitis vinifera]	1	0.0229	58.829	PIALS(1)PVNR	2	-1.6414	nucleus	GO:0070646 protein modification by small protein removal; GO:0033554 cellular response to stress; GO:0006725 cellular aromatic compound metabolic process; GO:0006259 DNA metabolic process; GO:0044267 cellular protein metabolic process; GO:0016579 protein deubiquitination; GO:0050896 response to stimulus; GO:0044237 cellular metabolic process; GO:0070536 protein K63-linked deubiquitination; GO:007…	GO:0043229 intracellular organelle; GO:0044446 intracellular organelle part; GO:0032991 macromolecular complex; GO:0044424 intracellular part; GO:0005623 cell; GO:0044422 organelle part; GO:0070552 BRISC complex; GO:0043231 intracellular membrane-bounded organelle; GO:0043226 organelle; GO:0005634 nucleus; GO:0005622 intracellular; GO:0044464 cell part; GO:0043227 membrane-bounded organelle; GO:0…	GO:0004843 thiol-dependent ubiquitin-specific protease activity; GO:0008233 peptidase activity; GO:0036459 thiol-dependent ubiquitinyl hydrolase activity; GO:0003824 catalytic activity; GO:0005488 binding; GO:0101005 ubiquitinyl hydrolase activity; GO:0070011 peptidase activity, acting on L-amino acid peptides; GO:0019783 ubiquitin-like protein-specific protease activity; GO:0005515 protein bindi…	K11864	BRCC3; BRCA1/BRCA2-containing complex subunit 3 [EC:3.4.19.-]	fve03440 Homologous recombination - Fragaria vesca (woodland strawberry);	IPR000555;	JAB1/MPN/MOV34 metalloenzyme domain;
CL1221.Contig1_All	49	1.942	Up	0.000175328	S	271 720 PREDICTED: uncharacterized protein LOC100782955 [Glycine max]	1	0.011	58.699	KVLS(1)GVK	3	-0.55384	chloroplast	GO:0006810 transport; GO:0051179 localization; GO:0006812 cation transport; GO:0030001 metal ion transport; GO:0006811 ion transport; GO:0051234 establishment of localization;		GO:0046872 metal ion binding; GO:0043169 cation binding; GO:0005488 binding; GO:0043167 ion binding;				IPR006121;	Heavy metal-associated domain, HMA;
CL12852.Contig1_All	265	0.692	Down	0.00156446	S	265 1995 1-deoxy-D-xylulose 5-phosphate synthase [Gossypium barbadense]	1	0.0291	46.844	LQS(1)NRPLR	3	1.4296	chloroplast	GO:0006720 isoprenoid metabolic process; GO:0044711 single-organism biosynthetic process; GO:0044763 single-organism cellular process; GO:0044699 single-organism process; GO:0009058 biosynthetic process; GO:0044255 cellular lipid metabolic process; GO:0044238 primary metabolic process; GO:1901576 organic substance biosynthetic process; GO:0044237 cellular metabolic process; GO:0044249 cellular bi…		GO:0008661 1-deoxy-D-xylulose-5-phosphate synthase activity; GO:0003824 catalytic activity; GO:0016740 transferase activity; GO:0016744 transferase activity, transferring aldehyde or ketonic groups;	K01662	dxs; 1-deoxy-D-xylulose-5-phosphate synthase [EC:2.2.1.7]	fve01110 Biosynthesis of secondary metabolites - Fragaria vesca (woodland strawberry); fve00900 Terpenoid backbone biosynthesis - Fragaria vesca (woodland strawberry); fve01100 Metabolic pathways - Fragaria vesca (woodland strawberry); fve00730 Thiamine metabolism - Fragaria vesca (woodland strawberry);	IPR005474; IPR005475; IPR029061;	Transketolase, N-terminal; Transketolase-like, pyrimidine-binding domain; Thiamin diphosphate-binding fold;
CL13037.Contig7_All	95	0.66	Down	0.0057794	S	119 1813 conserved hypothetical protein [Ricinus communis] >gi|223535350|gb|EEF37025.1| conserved hypothetical protein [Ricinus communis]	1	6.24e-06	91.62	LEPGS(1)PVPVVK	2	0.22766	nucleus
CL157.Contig6_All	80	0.711	Down	0.0057576	S	159 1226 conserved hypothetical protein [Ricinus communis] >gi|223550654|gb|EEF52141.1| conserved hypothetical protein [Ricinus communis]	1	0.027	42.348	RLS(1)IPAK	3	0.85431	nucleus
CL17.Contig5_All	14	0.754	Down	0.0169205	S	59 361 predicted protein [Populus trichocarpa] >gi|222863779|gb|EEF00910.1| predicted protein [Populus trichocarpa]	1	0.00448	46.156	VGAS(1)PEGKPAPK	3	1.2293	cytoplasm
CL17479.Contig1_All	213	0.74	Down	0.00181972	S	19 1032 predicted protein [Populus trichocarpa] >gi|222850792|gb|EEE88339.1| predicted protein [Populus trichocarpa]	1	0.00797	65.278	KVS(1)AIAK	3	-0.20494	cytoplasm							IPR002068; IPR008978;	Alpha crystallin/Hsp20 domain; HSP20-like chaperone;
CL17688.Contig1_All	22	0.735	Down	0.0020839	S	1 561 PREDICTED: villin-4-like [Solanum lycopersicum]	1	0.00152	83.883	GRS(1)PAFNK	3	0.97054	nucleus	GO:0016043 cellular component organization; GO:0007010 cytoskeleton organization; GO:0009987 cellular process; GO:0006996 organelle organization; GO:0071840 cellular component organization or biogenesis;		GO:0003779 actin binding; GO:0005515 protein binding; GO:0008092 cytoskeletal protein binding; GO:0005488 binding;				IPR003128;	Villin headpiece;
CL18385.Contig2_All	69	0.632	Down	0.0030996	S	58 330 minus strand PREDICTED: uncharacterized bolA-like protein C8C9.11-like [Fragaria vesca subsp. vesca]	1	0.00425	78.342	QIHALS(1)IK	3	-1.2354	cytoplasm
CL2258.Contig6_All	99	0.638	Down	0.0044825	S	"114 1097 Nucleoporin NUP53, putative [Ricinus communis] >gi|223544890|gb|EEF46405.1| Nucleoporin NUP53, putative [Ricinus communis]"	1	0.0156	76.064	DFS(1)IPAK	2	0.12535	nucleus	GO:0006810 transport; GO:0055085 transmembrane transport; GO:0051179 localization; GO:0051234 establishment of localization;	GO:0016020 membrane; GO:0043229 intracellular organelle; GO:0031090 organelle membrane; GO:0005635 nuclear envelope; GO:0044446 intracellular organelle part; GO:0031967 organelle envelope; GO:0012505 endomembrane system; GO:0044424 intracellular part; GO:0005623 cell; GO:0044422 organelle part; GO:0043226 organelle; GO:0043231 intracellular membrane-bounded organelle; GO:0031965 nuclear membrane;…	GO:0097159 organic cyclic compound binding; GO:1901363 heterocyclic compound binding; GO:0005488 binding; GO:0003676 nucleic acid binding;	K14313	NUP35; nuclear pore complex protein Nup53	fve03013 RNA transport - Fragaria vesca (woodland strawberry);	IPR000504; IPR007846;	RNA recognition motif domain; RNA-recognition motif (RRM) Nup35-type domain;
CL22914.Contig1_All	28	0.719	Down	0.0039431	T	2 259 aquaporin XIP1;1 [Gossypium hirsutum]	1	0.00147	77.185	VRPFVAT(1)PR	3	0.32678	chloroplast
CL23630.Contig5_All	228	1.466	Up	0.00029972	S	118 804 minus strand PREDICTED: thioredoxin domain-containing protein 9-like [Cucumis sativus] >gi|449499061|ref|XP_004160709.1| PREDICTED: thioredoxin domain-containing protein 9-like [Cucumis sativus]	1	9.36e-38	142.83	SSMNHDPDS(1)D	2	-1.3955	chloroplast	GO:0050794 regulation of cellular process; GO:0042592 homeostatic process; GO:0065008 regulation of biological quality; GO:0050789 regulation of biological process; GO:0045454 cell redox homeostasis; GO:0044763 single-organism cellular process; GO:0019725 cellular homeostasis; GO:0044699 single-organism process; GO:0009987 cellular process; GO:0065007 biological regulation;						IPR013766; IPR012336;	Thioredoxin domain; Thioredoxin-like fold;
CL2397.Contig10_All	226	0.748	Down	0.0021804	S	408 1400 hypothetical protein PRUPE_ppa002933mg [Prunus persica]	1	0.015	54.539	RAS(1)FPLK	3	-0.41682	nucleus							IPR025064;	Domain of unknown function DUF4005;
CL24459.Contig2_All	370	0.673	Down	0.0058225	S	240 1541 minus strand PREDICTED: uncharacterized protein LOC100256702 [Vitis vinifera]	1	0.00162	81.676	IRPLAVS(1)PR	3	-0.28844	cytoplasm	GO:0044699 single-organism process; GO:0008152 metabolic process; GO:0055114 oxidation-reduction process; GO:0044710 single-organism metabolic process;		GO:0003824 catalytic activity; GO:0016491 oxidoreductase activity;	K10767			IPR005123; IPR027450;	Oxoglutarate/iron-dependent dioxygenase; Alpha-ketoglutarate-dependent dioxygenase AlkB-like;
CL24471.Contig18_All	491	1.352	Up	0.00194472	S	138 3494 PREDICTED: uncharacterized protein LOC100249046 [Vitis vinifera]	1	0.0124	45.28	KANS(1)VDLDK	3	1.4007	nucleus							IPR019448; IPR018392;	EEIG1/EHBP1 N-terminal domain; LysM domain;
CL2502.Contig6_All	153	0.575	Down	0.0050789	S	3601 5283 PREDICTED: protein KIAA0664 homolog [Vitis vinifera]	1	0.000633	96.113	EIIS(1)PAGK	2	0.37058	nucleus				K03255
CL25105.Contig2_All	243	0.691	Down	0.020536	S	77 1375 predicted protein [Populus trichocarpa] >gi|222852764|gb|EEE90311.1| predicted protein [Populus trichocarpa]	1	0.0255	51.949	IVQS(1)PDK	3	0.049982	chloroplast	GO:0016043 cellular component organization; GO:0000278 mitotic cell cycle; GO:0006996 organelle organization; GO:0007067 mitotic nuclear division; GO:0048285 organelle fission; GO:0044763 single-organism cellular process; GO:0044699 single-organism process; GO:0000280 nuclear division; GO:0022402 cell cycle process; GO:0009987 cellular process; GO:1903047 mitotic cell cycle process; GO:0007049 ce…	GO:0098687 chromosomal region; GO:0043226 organelle; GO:0043229 intracellular organelle; GO:0043232 intracellular non-membrane-bounded organelle; GO:0044464 cell part; GO:0005622 intracellular; GO:0005694 chromosome; GO:0000775 chromosome, centromeric region; GO:0044446 intracellular organelle part; GO:0044424 intracellular part; GO:0005623 cell; GO:0044422 organelle part; GO:0044427 chromosomal …		K11548
CL25189.Contig2_All	31	0.743	Down	0.0039049	S	5 523 BHLH [Gossypium barbadense]	1	1.31e-79	153.72	KRPEQEQPDS(1)PQNK	4	0.8448	nucleus
CL25861.Contig3_All	149	0.612	Down	0.00050185	S	3 875 minus strand PREDICTED: protein WEAK CHLOROPLAST MOVEMENT UNDER BLUE LIGHT 1-like [Vitis vinifera]	1	0.00435	80.037	ERIS(1)LEK	3	-0.071898	cytoplasm
CL25897.Contig23_All	233	0.666	Down	0.0101766	S	233 1324 PREDICTED: chaperone protein dnaJ 49 isoform 1 [Vitis vinifera] >gi|359484662|ref|XP_003633140.1| PREDICTED: chaperone protein dnaJ 49 isoform 2 [Vitis vinifera] >gi|359484664|ref|XP_003633141.1| PREDICTED: chaperone protein dnaJ 49 isoform 3 [Vitis vinifera]	1	5.8e-05	79.346	S(1)FNFGPGMEAR	2	-0.35281	nucleus				K09518	DNAJB12; DnaJ homolog subfamily B member 12	fve04141 Protein processing in endoplasmic reticulum - Fragaria vesca (woodland strawberry);	IPR015399; IPR001623;	Domain of unknown function DUF1977, DnaJ-like; DnaJ domain;
CL25897.Contig4_All	231	0.751	Down	0.024764	S	190 1269 minus strand PREDICTED: chaperone protein dnaJ 49 isoform 1 [Vitis vinifera] >gi|359484662|ref|XP_003633140.1| PREDICTED: chaperone protein dnaJ 49 isoform 2 [Vitis vinifera] >gi|359484664|ref|XP_003633141.1| PREDICTED: chaperone protein dnaJ 49 isoform 3 [Vitis vinifera]	1	0.0212	41.499	S(1)FNFGPGMGAR	2	-0.36535	nucleus				K09518	DNAJB12; DnaJ homolog subfamily B member 12	fve04141 Protein processing in endoplasmic reticulum - Fragaria vesca (woodland strawberry);	IPR015399; IPR001623;	Domain of unknown function DUF1977, DnaJ-like; DnaJ domain;
CL26356.Contig2_All	324	0.763	Down	0.0070834	S	"226 2100 minus strand ATP binding protein, putative [Ricinus communis] >gi|223529412|gb|EEF31374.1| ATP binding protein, putative [Ricinus communis]"	1	0.000184	105.13	AS(1)AEVLGK	2	0.79989	chloroplast	GO:0016310 phosphorylation; GO:0044267 cellular protein metabolic process; GO:0044238 primary metabolic process; GO:0044237 cellular metabolic process; GO:0006796 phosphate-containing compound metabolic process; GO:0071704 organic substance metabolic process; GO:0008152 metabolic process; GO:0006468 protein phosphorylation; GO:0006793 phosphorus metabolic process; GO:0044260 cellular macromolecul…		GO:0005524 ATP binding; GO:1901265 nucleoside phosphate binding; GO:0016773 phosphotransferase activity, alcohol group as acceptor; GO:0001882 nucleoside binding; GO:0043167 ion binding; GO:0004672 protein kinase activity; GO:0000166 nucleotide binding; GO:0097159 organic cyclic compound binding; GO:1901363 heterocyclic compound binding; GO:0032549 ribonucleoside binding; GO:0097367 carbohydrate …				IPR000719; IPR013210; IPR032675; IPR011009;	Protein kinase domain; Leucine-rich repeat-containing N-terminal, plant-type; Leucine-rich repeat domain, L domain-like; Protein kinase-like domain;
CL26590.Contig11_All	114	1.435	Up	0.0070383	S	618 1106 hypothetical protein PRUPE_ppa002916mg [Prunus persica]	1	0.0123	58.511	S(1)QEFPLGK	3	-1.0837	nucleus
CL2686.Contig12_All	231	0.723	Down	0.0051986	S	108 854 minus strand 40S ribosomal protein S6A [Hevea brasiliensis]	1	0.000967	99.283	ERRS(1)ES(1)LAK	2	-0.0067985	nucleus	GO:0006518 peptide metabolic process; GO:0043043 peptide biosynthetic process; GO:0044267 cellular protein metabolic process; GO:0006807 nitrogen compound metabolic process; GO:0009058 biosynthetic process; GO:0043603 cellular amide metabolic process; GO:0044238 primary metabolic process; GO:1901566 organonitrogen compound biosynthetic process; GO:1901576 organic substance biosynthetic process; G…	GO:0005840 ribosome; GO:0043226 organelle; GO:0043229 intracellular organelle; GO:0043232 intracellular non-membrane-bounded organelle; GO:0044464 cell part; GO:0005622 intracellular; GO:0005737 cytoplasm; GO:0032991 macromolecular complex; GO:0044424 intracellular part; GO:1990904 ribonucleoprotein complex; GO:0005623 cell; GO:0030529 intracellular ribonucleoprotein complex; GO:0044444 cytoplasm…	GO:0003735 structural constituent of ribosome; GO:0005198 structural molecule activity;	K02991	RP-S6e; small subunit ribosomal protein S6e	fve03010 Ribosome - Fragaria vesca (woodland strawberry);
CL27214.Contig3_All	34	0.748	Down	0.0108167	S	220 636 minus strand PREDICTED: uncharacterized protein LOC100255931 [Vitis vinifera] >gi|297738623|emb|CBI27868.3| unnamed protein product [Vitis vinifera]	1	0.0182	43.717	HLDLLRPS(1)AR	3	0.35089	chloroplast
CL27706.Contig6_All	388	0.65	Down	0.00019824	S	211 2016 hypothetical protein PRUPE_ppa002944mg [Prunus persica]	1	0.00107	72.243	LAVS(1)PGKVEGHR	3	-0.73729	plasma membrane	GO:0006810 transport; GO:0055085 transmembrane transport; GO:0051179 localization; GO:0051234 establishment of localization;	GO:0031224 intrinsic component of membrane; GO:0016020 membrane; GO:0016021 integral component of membrane; GO:0044425 membrane part;		K13947
CL28015.Contig2_All	183	0.706	Down	0.0088381	S	123 713 minus strand PSI reaction center subunit II [Citrus sinensis]	1	0.00437	69.721	NVS(1)PIEVK	3	-1.4204	chloroplast	GO:0008152 metabolic process; GO:0044237 cellular metabolic process; GO:0009987 cellular process; GO:0015979 photosynthesis;	GO:0016020 membrane; GO:0098796 membrane protein complex; GO:0032991 macromolecular complex; GO:0044424 intracellular part; GO:0005623 cell; GO:0034357 photosynthetic membrane; GO:0009521 photosystem; GO:0009538 photosystem I reaction center; GO:0044464 cell part; GO:0005622 intracellular; GO:0044425 membrane part; GO:0009579 thylakoid; GO:0043234 protein complex; GO:0044436 thylakoid part; GO:00…		K02692	psaD; photosystem I subunit II	fve00195 Photosynthesis - Fragaria vesca (woodland strawberry); fve01100 Metabolic pathways - Fragaria vesca (woodland strawberry);
CL28081.Contig3_All	347	0.735	Down	0.032138	S	1 2943 PREDICTED: uncharacterized protein LOC100244469 [Vitis vinifera]	1	0.00107	71.279	S(1)FDKPEIEAK	3	-1.9742	nucleus
CL28275.Contig8_All	472	0.644	Down	0.0043186	S	"397 3225 minus strand RNA-binding protein, putative [Ricinus communis] >gi|223550206|gb|EEF51693.1| RNA-binding protein, putative [Ricinus communis]"	1	1.79e-39	135.23	SSTVPINLGS(1)PAR	2	-0.017644	nucleus			GO:0097159 organic cyclic compound binding; GO:1901363 heterocyclic compound binding; GO:1901265 nucleoside phosphate binding; GO:0005488 binding; GO:0003676 nucleic acid binding; GO:0000166 nucleotide binding; GO:0036094 small molecule binding;				IPR000504; IPR007201; IPR012677;	RNA recognition motif domain; RNA recognition motif 2; Nucleotide-binding alpha-beta plait domain;
CL3326.Contig3_All	61	0.539	Down	0.00099913	S	242 1063 minus strand predicted protein [Populus trichocarpa] >gi|222856320|gb|EEE93867.1| predicted protein [Populus trichocarpa]	1	0.0106	93.467	AS(1)PGVVR	2	0.95416	nucleus			GO:0097159 organic cyclic compound binding; GO:1901363 heterocyclic compound binding; GO:0003677 DNA binding; GO:0005488 binding; GO:0003676 nucleic acid binding;				IPR006455; IPR009057; IPR006456;	Homeodomain, ZF-HD class; Homeobox domain-like; ZF-HD homeobox protein, Cys/His-rich dimerisation domain;
CL3639.Contig11_All	995	0.571	Down	0.000135027	S	590 5743 PREDICTED: uncharacterized protein LOC100253161 [Vitis vinifera] >gi|297740810|emb|CBI30992.3| unnamed protein product [Vitis vinifera]	1	0.023	57.59	IRPGS(1)PR	3	0.37142	nucleus			GO:0005515 protein binding; GO:0005488 binding;				IPR032675;	Leucine-rich repeat domain, L domain-like;
CL40.Contig22_All	31	0.687	Down	0.0023019	S	1 2457 minus strand predicted protein [Populus trichocarpa] >gi|222843718|gb|EEE81265.1| predicted protein [Populus trichocarpa]	1	0.015	47.053	VPQAES(1)KR	3	-0.65013	nucleus			GO:0005515 protein binding; GO:0005488 binding;
CL418.Contig5_All	37	1.666	Up	0.00024077	S	827 1078 conserved hypothetical protein [Ricinus communis] >gi|223549514|gb|EEF51002.1| conserved hypothetical protein [Ricinus communis]	1	0.0139	55.649	KLNS(1)DGR	3	0.15687	nucleus
CL4576.Contig2_All	708	0.745	Down	0.023864	S	"166 2973 minus strand polyribonucleotide nucleotidyltransferase, putative [Ricinus communis] >gi|223534984|gb|EEF36667.1| polyribonucleotide nucleotidyltransferase, putative [Ricinus communis]"	1	0.00266	60.157	VNAIIGS(1)GGK	3	-0.44604	chloroplast	GO:0006725 cellular aromatic compound metabolic process; GO:0060255 regulation of macromolecule metabolic process; GO:0048519 negative regulation of biological process; GO:0044237 cellular metabolic process; GO:0071704 organic substance metabolic process; GO:0044270 cellular nitrogen compound catabolic process; GO:0008152 metabolic process; GO:0046483 heterocycle metabolic process; GO:0006139 nuc…		GO:0003723 RNA binding; GO:0000175 3'-5'-exoribonuclease activity; GO:0016896 exoribonuclease activity, producing 5'-phosphomonoesters; GO:0008408 3'-5' exonuclease activity; GO:0016787 hydrolase activity; GO:0016796 exonuclease activity, active with either ribo- or deoxyribonucleic acids and producing 5'-phosphomonoesters; GO:1901363 heterocyclic compound binding; GO:0097159 organic cyclic compo…	K00962	pnp; polyribonucleotide nucleotidyltransferase [EC:2.7.7.8]	fve00240 Pyrimidine metabolism - Fragaria vesca (woodland strawberry); fve00230 Purine metabolism - Fragaria vesca (woodland strawberry); fve03018 RNA degradation - Fragaria vesca (woodland strawberry);	IPR012340; IPR015847; IPR003029; IPR015848; IPR027408; IPR004087; IPR004088; IPR001247; IPR022967; IPR020568;	Nucleic acid-binding, OB-fold; Exoribonuclease, phosphorolytic domain 2; S1 domain; Polyribonucleotide nucleotidyltransferase, RNA-binding domain; PNPase/RNase PH domain; K Homology domain; K Homology domain, type 1; Exoribonuclease, phosphorolytic domain 1; RNA-binding domain, S1; Ribosomal protein S5 domain 2-type fold;
CL4794.Contig6_All	305	1.302	Up	0.0081827	T	"262 1557 PREDICTED: type I inositol 1,4,5-trisphosphate 5-phosphatase 1-like [Cucumis sativus]"	1	0.00683	90.614	MLT(1)GIEQNR	2	0.1309	nucleus							IPR005135;	Endonuclease/exonuclease/phosphatase;
CL5244.Contig24_All	36	0.673	Down	0.0095832	S	93 1445 hypothetical protein VITISV_012579 [Vitis vinifera]	1	0.000727	74.698	RAHS(1)EVQFR	3	0.78501	chloroplast	GO:0050794 regulation of cellular process; GO:0010468 regulation of gene expression; GO:0006355 regulation of transcription, DNA-templated; GO:0031326 regulation of cellular biosynthetic process; GO:0080090 regulation of primary metabolic process; GO:0060255 regulation of macromolecule metabolic process; GO:0019219 regulation of nucleobase-containing compound metabolic process; GO:0010556 regulat…		GO:0097159 organic cyclic compound binding; GO:1901363 heterocyclic compound binding; GO:0003677 DNA binding; GO:0005488 binding; GO:0001071 nucleic acid binding transcription factor activity; GO:0003676 nucleic acid binding; GO:0043565 sequence-specific DNA binding; GO:0003700 transcription factor activity, sequence-specific DNA binding;				IPR004827;	Basic-leucine zipper domain;
CL530.Contig6_All	56	1.373	Up	0.00022091	S	84 545 white-brown-complex ABC transporter family [Populus trichocarpa] >gi|222867394|gb|EEF04525.1| white-brown-complex ABC transporter family [Populus trichocarpa]	1	0.0178	64.73	MMIGAS(1)PK	2	-2.5477	nucleus
CL531.Contig16_All	16	0.761	Down	0.03536	S	2 3526 predicted protein [Populus trichocarpa] >gi|222853540|gb|EEE91087.1| predicted protein [Populus trichocarpa]	1	0.0233	70.816	S(1)LPIDFR	2	0.43175	nucleus		GO:0043229 intracellular organelle; GO:0043232 intracellular non-membrane-bounded organelle; GO:0044430 cytoskeletal part; GO:0044446 intracellular organelle part; GO:0032991 macromolecular complex; GO:0044424 intracellular part; GO:0005623 cell; GO:0015629 actin cytoskeleton; GO:0044422 organelle part; GO:0043228 non-membrane-bounded organelle; GO:0043226 organelle; GO:0005856 cytoskeleton; GO:0…	GO:0005524 ATP binding; GO:0003774 motor activity; GO:1901265 nucleoside phosphate binding; GO:0001882 nucleoside binding; GO:0043167 ion binding; GO:0016817 hydrolase activity, acting on acid anhydrides; GO:0016787 hydrolase activity; GO:0005515 protein binding; GO:0000166 nucleotide binding; GO:0017111 nucleoside-triphosphatase activity; GO:0097159 organic cyclic compound binding; GO:1901363 he…				IPR001609; IPR027417; IPR027401;	Myosin head, motor domain; P-loop containing nucleoside triphosphate hydrolase; Myosin-like IQ motif-containing domain;
CL5416.Contig1_All	408	0.692	Down	0.0023009	S	"153 2282 ATP binding protein, putative [Ricinus communis] >gi|223534364|gb|EEF36072.1| ATP binding protein, putative [Ricinus communis]"	1	0.0005	99.568	AS(1)AFVLGK	2	-0.12737	plasma membrane	GO:0016310 phosphorylation; GO:0044267 cellular protein metabolic process; GO:0044238 primary metabolic process; GO:0044237 cellular metabolic process; GO:0006796 phosphate-containing compound metabolic process; GO:0071704 organic substance metabolic process; GO:0008152 metabolic process; GO:0006468 protein phosphorylation; GO:0006793 phosphorus metabolic process; GO:0044260 cellular macromolecul…		GO:0005524 ATP binding; GO:1901265 nucleoside phosphate binding; GO:0016773 phosphotransferase activity, alcohol group as acceptor; GO:0001882 nucleoside binding; GO:0043167 ion binding; GO:0005515 protein binding; GO:0004672 protein kinase activity; GO:0000166 nucleotide binding; GO:0097159 organic cyclic compound binding; GO:1901363 heterocyclic compound binding; GO:0032549 ribonucleoside bindi…				IPR000719; IPR013210; IPR032675; IPR011009;	Protein kinase domain; Leucine-rich repeat-containing N-terminal, plant-type; Leucine-rich repeat domain, L domain-like; Protein kinase-like domain;
CL550.Contig3_All	518	0.745	Down	0.0128974	S	379 3198 minus strand predicted protein [Populus trichocarpa] >gi|222848187|gb|EEE85734.1| predicted protein [Populus trichocarpa]	1	7.5e-11	107.69	VQS(1)PNAMVIHPR	2	0.70053	extracellular	GO:0016310 phosphorylation; GO:0044267 cellular protein metabolic process; GO:0044238 primary metabolic process; GO:0044237 cellular metabolic process; GO:0006796 phosphate-containing compound metabolic process; GO:0071704 organic substance metabolic process; GO:0008152 metabolic process; GO:0006468 protein phosphorylation; GO:0006793 phosphorus metabolic process; GO:0044260 cellular macromolecul…		GO:0005524 ATP binding; GO:1901265 nucleoside phosphate binding; GO:0016773 phosphotransferase activity, alcohol group as acceptor; GO:0001882 nucleoside binding; GO:0043167 ion binding; GO:0004672 protein kinase activity; GO:0000166 nucleotide binding; GO:0097159 organic cyclic compound binding; GO:1901363 heterocyclic compound binding; GO:0032549 ribonucleoside binding; GO:0097367 carbohydrate …				IPR000719; IPR013210; IPR032675; IPR013320; IPR011009;	Protein kinase domain; Leucine-rich repeat-containing N-terminal, plant-type; Leucine-rich repeat domain, L domain-like; Concanavalin A-like lectin/glucanase domain; Protein kinase-like domain;
CL6505.Contig1_All	131	4.107	Up	0.0042385	T	114 776 minus strand PREDICTED: ribosome biogenesis GTPase A-like [Fragaria vesca subsp. vesca]	1	3.77e-05	54.764	DARIPLS(1)T(1)T(1)HPQMDLWLGNR	2	2.5715	chloroplast				K19828			IPR027417;	P-loop containing nucleoside triphosphate hydrolase;
CL6505.Contig1_All	130	4.107	Up	0.0042385	T	114 776 minus strand PREDICTED: ribosome biogenesis GTPase A-like [Fragaria vesca subsp. vesca]	1	3.77e-05	54.764	DARIPLS(1)T(1)T(1)HPQMDLWLGNR	2	2.5715	chloroplast				K19828			IPR027417;	P-loop containing nucleoside triphosphate hydrolase;
CL6505.Contig1_All	129	4.107	Up	0.0042385	S	114 776 minus strand PREDICTED: ribosome biogenesis GTPase A-like [Fragaria vesca subsp. vesca]	1	3.77e-05	54.764	DARIPLS(1)T(1)T(1)HPQMDLWLGNR	2	2.5715	chloroplast				K19828			IPR027417;	P-loop containing nucleoside triphosphate hydrolase;
CL67.Contig51_All	21	0.613	Down	0.00072191	S	8 409 minus strand hypothetical protein PRUPE_ppa005440mg [Prunus persica]	1	0.00497	67.704	VIS(1)PVHAK	2	0.10543	nucleus
CL7033.Contig3_All	347	0.707	Down	0.0061231	S	"339 1439 minus strand UDP-glucuronic acid/UDP-N-acetylgalactosamine transporter, putative [Ricinus communis] >gi|223542503|gb|EEF44043.1| UDP-glucuronic acid/UDP-N-acetylgalactosamine transporter, putative [Ricinus communis]"	1	0.00659	60.691	LS(1)DGGGVPK	3	-0.051056	plasma membrane				K15285			IPR004853;	Sugar phosphate transporter domain;
CL7156.Contig9_All	114	0.767	Down	0.00115811	S	"205 978 minus strand Patellin-5, putative [Ricinus communis] >gi|223539011|gb|EEF40608.1| Patellin-5, putative [Ricinus communis]"	1	0.000259	96.745	KAPQNLGS(1)FK	3	0.015727	nucleus							IPR001251; IPR011074;	CRAL-TRIO lipid binding domain; CRAL/TRIO, N-terminal domain;
CL7666.Contig1_All	107	1.755	Up	0.0009638	T	75 920 chloroplast chlorophyll A-B binding protein [Gossypium hirsutum]	1	6.09e-108	159.98	NSAGEIIGT(1)RT(1)EVADVK	4	0.058667	chloroplast				K08915	LHCB4; light-harvesting complex II chlorophyll a/b binding protein 4	fve00196 Photosynthesis - antenna proteins - Fragaria vesca (woodland strawberry); fve01100 Metabolic pathways - Fragaria vesca (woodland strawberry);	IPR023329;	Chlorophyll a/b binding protein domain;
CL8138.Contig4_All	89	0.675	Down	0.021824	S	368 826 hypothetical protein PRUPE_ppa018145mg [Prunus persica]	1	7.52e-15	101.53	APLPSDAVVS(1)PPRPR	3	0.28097	nucleus	GO:0044085 cellular component biogenesis; GO:0050794 regulation of cellular process; GO:0016043 cellular component organization; GO:0034728 nucleosome organization; GO:0060255 regulation of macromolecule metabolic process; GO:0019219 regulation of nucleobase-containing compound metabolic process; GO:2001141 regulation of RNA biosynthetic process; GO:0006323 DNA packaging; GO:0006334 nucleosome as…	GO:0043229 intracellular organelle; GO:0043232 intracellular non-membrane-bounded organelle; GO:0044446 intracellular organelle part; GO:0032991 macromolecular complex; GO:0044424 intracellular part; GO:0005623 cell; GO:0044422 organelle part; GO:0000786 nucleosome; GO:0044427 chromosomal part; GO:0043228 non-membrane-bounded organelle; GO:0043231 intracellular membrane-bounded organelle; GO:0043…	GO:0097159 organic cyclic compound binding; GO:1901363 heterocyclic compound binding; GO:0003677 DNA binding; GO:0005488 binding; GO:0003676 nucleic acid binding;				IPR011991; IPR005818;	Winged helix-turn-helix DNA-binding domain; Linker histone H1/H5, domain H15;
CL8578.Contig9_All	181	0.557	Down	1.9412e-06	S	291 998 predicted protein [Populus trichocarpa] >gi|222861486|gb|EEE99028.1| predicted protein [Populus trichocarpa]	1	6.92e-10	115.57	S(1)LFGDVQGK	2	-0.1575	Golgi apparatus	GO:0006810 transport; GO:0046907 intracellular transport; GO:0051649 establishment of localization in cell; GO:0016192 vesicle-mediated transport; GO:0048193 Golgi vesicle transport; GO:0051179 localization; GO:0006888 ER to Golgi vesicle-mediated transport; GO:0051641 cellular localization; GO:0051234 establishment of localization;	GO:0043229 intracellular organelle; GO:0016020 membrane; GO:0098588 bounding membrane of organelle; GO:0031090 organelle membrane; GO:0005737 cytoplasm; GO:0044446 intracellular organelle part; GO:0005801 cis-Golgi network; GO:0000139 Golgi membrane; GO:0012505 endomembrane system; GO:0031224 intrinsic component of membrane; GO:0044424 intracellular part; GO:0005623 cell; GO:0016021 integral comp…		K08495	GOSR1; golgi SNAP receptor complex member 1	fve04130 SNARE interactions in vesicular transport - Fragaria vesca (woodland strawberry);
CL9406.Contig5_All	591	0.743	Down	0.0042156	S	367 2247 predicted protein [Populus trichocarpa] >gi|222859963|gb|EEE97510.1| predicted protein [Populus trichocarpa]	1	1.06e-06	89.231	GRDS(1)LPRPILK	4	-0.51717	cytoplasm
CL9991.Contig2_All	48	0.664	Down	0.00029846	T	149 604 minus strand PREDICTED: 40S ribosomal protein S15-like isoform 1 [Fragaria vesca subsp. vesca]	1	0.0225	58.433	LFPART(1)R	3	-0.46794	cytoplasm	GO:0006518 peptide metabolic process; GO:0043043 peptide biosynthetic process; GO:0044267 cellular protein metabolic process; GO:0006807 nitrogen compound metabolic process; GO:0009058 biosynthetic process; GO:0043603 cellular amide metabolic process; GO:0044238 primary metabolic process; GO:1901566 organonitrogen compound biosynthetic process; GO:1901576 organic substance biosynthetic process; G…	GO:0005840 ribosome; GO:0043229 intracellular organelle; GO:0043232 intracellular non-membrane-bounded organelle; GO:0015935 small ribosomal subunit; GO:0044446 intracellular organelle part; GO:0005737 cytoplasm; GO:0032991 macromolecular complex; GO:0044424 intracellular part; GO:0005623 cell; GO:0044422 organelle part; GO:0043228 non-membrane-bounded organelle; GO:0043226 organelle; GO:0044391 …	GO:0097159 organic cyclic compound binding; GO:1901363 heterocyclic compound binding; GO:0003723 RNA binding; GO:0005488 binding; GO:0003676 nucleic acid binding; GO:0005198 structural molecule activity; GO:0003735 structural constituent of ribosome;	K02958	RP-S15e; small subunit ribosomal protein S15e	fve03010 Ribosome - Fragaria vesca (woodland strawberry);	IPR023575;	Ribosomal protein S19, superfamily;
Unigene11133_All	309	0.638	Down	0.004263	S	78 1448 predicted protein [Populus trichocarpa] >gi|222868085|gb|EEF05216.1| predicted protein [Populus trichocarpa]	1	5.77e-27	124.47	YQLNLDNQS(1)PK	3	-1.1758	nucleus			GO:0005515 protein binding; GO:0005488 binding;
Unigene13439_All	214	0.734	Down	0.0104438	S	2 880 PREDICTED: topless-related protein 1-like [Glycine max]	1	6.09e-34	121.21	APS(1)PANNPLLGSLPK	2	0.028611	chloroplast			GO:0005515 protein binding; GO:0005488 binding;				IPR006595; IPR006594;	CTLH, C-terminal LisH motif; LIS1 homology motif;
Unigene14848_All	80	0.721	Down	0.0171952	T	613 999 predicted protein [Populus trichocarpa] >gi|222872305|gb|EEF09436.1| predicted protein [Populus trichocarpa]	1	0.00347	50.077	LIFRPPT(1)PPEQQR	3	0.5983	nucleus
Unigene1554_All	427	0.617	Down	0.00183944	S	146 1744 PREDICTED: protein IQ-DOMAIN 31 [Vitis vinifera] >gi|296086414|emb|CBI32003.3| unnamed protein product [Vitis vinifera]	1	0.00229	79.986	RAS(1)FPAK	3	0.075205	nucleus			GO:0005515 protein binding; GO:0005488 binding;				IPR025064; IPR027417;	Domain of unknown function DUF4005; P-loop containing nucleoside triphosphate hydrolase;
Unigene2258_All	358	0.714	Down	0.0071207	S	263 2023 PREDICTED: monocopper oxidase-like protein SKU5 [Vitis vinifera] >gi|297741153|emb|CBI31884.3| unnamed protein product [Vitis vinifera]	1	0.0328	57.174	PNPQGS(1)FR	2	2.1834	vacuolar membrane	GO:0044699 single-organism process; GO:0008152 metabolic process; GO:0055114 oxidation-reduction process; GO:0044710 single-organism metabolic process;		GO:0046914 transition metal ion binding; GO:0003824 catalytic activity; GO:0005488 binding; GO:0043167 ion binding; GO:0046872 metal ion binding; GO:0043169 cation binding; GO:0005507 copper ion binding; GO:0016491 oxidoreductase activity;				IPR034273; IPR011707; IPR011706; IPR008972; IPR001117;	Ascorbate oxidase homologue, first cupredoxin domain; Multicopper oxidase, type 3; Multicopper oxidase, type 2; Cupredoxin; Multicopper oxidase, type 1;
Unigene28141_All	618	2.99	Up	4.4551e-05	S	2106 5405 minus strand unnamed protein product [Vitis vinifera]	1	0.0103	100.25	S(1)ALALQR	2	1.2264	mitochondria			GO:0005515 protein binding; GO:0005488 binding;				IPR001452; IPR011989; IPR016024;	SH3 domain; Armadillo-like helical; Armadillo-type fold;
Unigene28558_All	304	0.764	Down	0.0079028	S	"679 2289 clathrin assembly protein, putative [Ricinus communis] >gi|223528393|gb|EEF30429.1| clathrin assembly protein, putative [Ricinus communis]"	1	0.018	50.484	EAPRAS(1)AVR	3	-0.53749	cytoplasm	GO:0044085 cellular component biogenesis; GO:0016043 cellular component organization; GO:0034622 cellular macromolecular complex assembly; GO:0071822 protein complex subunit organization; GO:0022607 cellular component assembly; GO:0065003 macromolecular complex assembly; GO:0048268 clathrin coat assembly; GO:0070271 protein complex biogenesis; GO:0009987 cellular process; GO:0006461 protein compl…	GO:0043226 organelle; GO:0097708 intracellular vesicle; GO:0043229 intracellular organelle; GO:0030136 clathrin-coated vesicle; GO:0031410 cytoplasmic vesicle; GO:0044464 cell part; GO:0005622 intracellular; GO:0005737 cytoplasm; GO:0031982 vesicle; GO:0044424 intracellular part; GO:0005623 cell; GO:0043227 membrane-bounded organelle; GO:0030135 coated vesicle; GO:0044444 cytoplasmic part;	GO:0030276 clathrin binding; GO:0005545 1-phosphatidylinositol binding; GO:0005488 binding; GO:0005543 phospholipid binding; GO:0035091 phosphatidylinositol binding; GO:0043167 ion binding; GO:0008289 lipid binding; GO:0005515 protein binding; GO:0043168 anion binding;				IPR013809; IPR008942; IPR011417; IPR014712;	ENTH domain; ENTH/VHS; AP180 N-terminal homology (ANTH) domain; Phosphoinositide-binding clathrin adaptor, domain 2;
Unigene30634_All	52	0.69	Down	0.0149567	S	261 1931 minus strand PREDICTED: uncharacterized protein LOC100257993 [Vitis vinifera]	1	1.91e-50	129.26	NQPGTPNPDVEVVALS(1)PK	2	0.74435	nucleus			GO:0097159 organic cyclic compound binding; GO:1901363 heterocyclic compound binding; GO:0005488 binding; GO:0003676 nucleic acid binding; GO:0043167 ion binding; GO:0043169 cation binding; GO:0046872 metal ion binding;				IPR015880; IPR007087; IPR013087; IPR022755;	Zinc finger, C2H2-like; Zinc finger, C2H2; Zinc finger C2H2-type/integrase DNA-binding domain; Zinc finger, double-stranded RNA binding;
Unigene3349_All	14	0.509	Down	2.1815e-06	S	2 109 predicted protein [Populus trichocarpa] >gi|118484816|gb|ABK94275.1| unknown [Populus trichocarpa] >gi|222842461|gb|EEE80008.1| predicted protein [Populus trichocarpa]	1	1.33e-99	164.41	AAIQSTQDHGHS(1)R	3	0.38004	nucleus
Unigene35016_All	6	0.763	Down	0.0063212	T	2 505 minus strand unnamed protein product [Vitis vinifera]	1	0.0152	66.19	LRT(1)FDGR	3	-0.91229	nucleus
Unigene355_All	15	0.688	Down	0.00272	S	3 281 predicted protein [Populus trichocarpa] >gi|222868411|gb|EEF05542.1| predicted protein [Populus trichocarpa]	1	0.00108	87.719	RAFS(1)EGDIK	3	-0.31101	nucleus			GO:0005515 protein binding; GO:0005488 binding;				IPR010402;	CCT domain;
Unigene42625_All	897	0.704	Down	0.0124187	S	529 4458 minus strand PREDICTED: uncharacterized protein LOC100251482 [Vitis vinifera]	1	0.0174	62.869	VRS(1)FNFR	3	-0.46885	nucleus
Unigene44190_All	156	1.37	Up	0.0120962	T	311 919 minus strand dehydrin [Phaseolus vulgaris]	1	0.00108	65.423	KDEEVNT(1)PPPIPAAK	4	0.28607	nucleus	GO:0001101 response to acid chemical; GO:0042221 response to chemical; GO:0009415 response to water; GO:0006950 response to stress; GO:0009628 response to abiotic stimulus; GO:1901700 response to oxygen-containing compound; GO:0010035 response to inorganic substance; GO:0050896 response to stimulus;
Unigene45731_All	90	0.734	Down	0.0021624	S	94 1842 predicted protein [Populus trichocarpa] >gi|222837676|gb|EEE76041.1| predicted protein [Populus trichocarpa]	1	4.57e-13	111.11	NVVLDEFGS(1)PK	2	-0.38236	chloroplast	GO:0006457 protein folding; GO:0009987 cellular process; GO:0042026 protein refolding;	GO:0044424 intracellular part; GO:0005623 cell; GO:0044464 cell part; GO:0005622 intracellular; GO:0005737 cytoplasm;	GO:0005524 ATP binding; GO:1901265 nucleoside phosphate binding; GO:0001882 nucleoside binding; GO:0043167 ion binding; GO:0000166 nucleotide binding; GO:0097159 organic cyclic compound binding; GO:1901363 heterocyclic compound binding; GO:0032549 ribonucleoside binding; GO:0097367 carbohydrate derivative binding; GO:0032553 ribonucleotide binding; GO:0005488 binding; GO:0032550 purine ribonucleo…				IPR027409; IPR027413;	GroEL-like apical domain; GroEL-like equatorial domain;
Unigene46008_All	37	0.754	Down	0.020079	S	1 153 PREDICTED: aspartate--tRNA ligase-like [Cucumis sativus]	1	0.00127	65.374	APS(1)KVDVQQLK	3	-0.016829	chloroplast	GO:0006518 peptide metabolic process; GO:0006725 cellular aromatic compound metabolic process; GO:0044267 cellular protein metabolic process; GO:0044699 single-organism process; GO:0009058 biosynthetic process; GO:1901566 organonitrogen compound biosynthetic process; GO:0043039 tRNA aminoacylation; GO:0044237 cellular metabolic process; GO:0071704 organic substance metabolic process; GO:0008152 m…		GO:0016876 ligase activity, forming aminoacyl-tRNA and related compounds; GO:0005524 ATP binding; GO:1901265 nucleoside phosphate binding; GO:0016875 ligase activity, forming carbon-oxygen bonds; GO:0016874 ligase activity; GO:0001882 nucleoside binding; GO:0043167 ion binding; GO:0000166 nucleotide binding; GO:0097159 organic cyclic compound binding; GO:1901363 heterocyclic compound binding; GO:…	K01876	aspS; aspartyl-tRNA synthetase [EC:6.1.1.12]	fve00970 Aminoacyl-tRNA biosynthesis - Fragaria vesca (woodland strawberry);	IPR004364;	Aminoacyl-tRNA synthetase, class II (D/K/N);
Unigene46068_All	32	0.754	Down	0.0194618	S	179 1411 PREDICTED: uncharacterized protein LOC100854590 [Vitis vinifera]	1	0.000624	73.833	HTHEENNHRFS(1)LK	5	-1.0982	mitochondria
Unigene53722_All	44	0.714	Down	0.029599	T	64 306 minus strand unnamed protein product [Vitis vinifera]	1	0.0112	64.841	IHGFT(1)PR	3	-0.38369	cytoplasm
Unigene59173_All	90	0.758	Down	0.0037814	T	"133 951 Nucleosome-binding protein, putative [Ricinus communis] >gi|223543265|gb|EEF44797.1| Nucleosome-binding protein, putative [Ricinus communis]"	1	0.00013	72.891	AKAT(1)PT(1)PEKEPPK	3	0.82108	nucleus		GO:0043226 organelle; GO:0043231 intracellular membrane-bounded organelle; GO:0043229 intracellular organelle; GO:0005634 nucleus; GO:0044464 cell part; GO:0005622 intracellular; GO:0044424 intracellular part; GO:0043227 membrane-bounded organelle; GO:0005623 cell;	GO:0097159 organic cyclic compound binding; GO:1901363 heterocyclic compound binding; GO:0003677 DNA binding; GO:0005488 binding; GO:0003676 nucleic acid binding;				IPR016177; IPR001739;	DNA-binding domain; Methyl-CpG DNA binding;
Unigene59862_All	64	0.762	Down	0.036661	S	4 900 hypothetical protein PRUPE_ppa004854mg [Prunus persica]	1	0.00733	62.78	VVVGHS(1)PR	3	1.6403	nucleus
Unigene6403_All	52	0.713	Down	0.032821	S	150 779 predicted protein [Populus trichocarpa] >gi|222854274|gb|EEE91821.1| predicted protein [Populus trichocarpa]	1	0.0266	51.113	APS(1)LLHR	3	-0.57337	chloroplast							IPR025520;	Domain of unknown function DUF4408;
Unigene67918_All	219	1.344	Up	0.0112409	S	"466 1932 protein binding protein, putative [Ricinus communis] >gi|223530186|gb|EEF32095.1| protein binding protein, putative [Ricinus communis]"	1	0.00938	62.201	RMDS(1)FFR	3	-0.34023	plasma membrane			GO:0043169 cation binding; GO:0046872 metal ion binding; GO:0008270 zinc ion binding; GO:0046914 transition metal ion binding; GO:0005488 binding; GO:0043167 ion binding;				IPR013083; IPR011016;	Zinc finger, RING/FYVE/PHD-type; Zinc finger, RING-CH-type;
Unigene68390_All	45	0.705	Down	0.00113966	S	767 2221 conserved hypothetical protein [Ricinus communis] >gi|223547235|gb|EEF48730.1| conserved hypothetical protein [Ricinus communis]	1	0.0248	44.318	KS(1)GELGK	3	0.56019	plasma membrane
Unigene69183_All	47	0.756	Down	0.0082589	S	513 1067 minus strand predicted protein [Populus trichocarpa] >gi|222853609|gb|EEE91156.1| predicted protein [Populus trichocarpa]	1	0.0279	59.645	LAS(1)GLGLR	2	0.4799	nucleus				K01110	PTEN; phosphatidylinositol-3,4,5-trisphosphate 3-phosphatase and dual-specificity protein phosphatase PTEN [EC:3.1.3.16 3.1.3.48 3.1.3.67]	fve00562 Inositol phosphate metabolism - Fragaria vesca (woodland strawberry); fve04070 Phosphatidylinositol signaling system - Fragaria vesca (woodland strawberry);	IPR029021; IPR029023;	Protein-tyrosine phosphatase-like; Tensin phosphatase, lipid phosphatase domain;
Unigene69606_All	85	1.383	Up	0.0092184	S	643 1545 predicted protein [Populus trichocarpa] >gi|222846959|gb|EEE84506.1| predicted protein [Populus trichocarpa]	1	0.00966	66.56	VVS(1)IPIMAR	2	0.021748	cytoplasm	GO:0051188 cofactor biosynthetic process; GO:0009110 vitamin biosynthetic process; GO:0006725 cellular aromatic compound metabolic process; GO:1901615 organic hydroxy compound metabolic process; GO:0042822 pyridoxal phosphate metabolic process; GO:0044699 single-organism process; GO:0009058 biosynthetic process; GO:1901566 organonitrogen compound biosynthetic process; GO:0044237 cellular metaboli…		GO:0003824 catalytic activity;	K06215	pdxS; pyridoxal 5'-phosphate synthase pdxS subunit [EC:4.3.3.6]	fve00750 Vitamin B6 metabolism - Fragaria vesca (woodland strawberry);	IPR033755; IPR013785; IPR011060;	PdxS/SNZ N-terminal domain; Aldolase-type TIM barrel; Ribulose-phosphate binding barrel;
Unigene69898_All	42	0.478	Down	0.00036264	T	293 826 conserved hypothetical protein [Ricinus communis] >gi|223533186|gb|EEF34943.1| conserved hypothetical protein [Ricinus communis]	1	0.0159	64.798	T(1)LPNLLQEK	2	0.21077	nucleus
Unigene78531_All	77	0.727	Down	0.0049407	S	88 1803 minus strand hypothetical protein PRUPE_ppa003383mg [Prunus persica]	1	8.95e-26	106.11	KSGLGHTEDTEPHVAVS(1)PER	4	0.87093	mitochondria	GO:0006508 proteolysis; GO:0008152 metabolic process; GO:0043170 macromolecule metabolic process; GO:0019538 protein metabolic process; GO:0044238 primary metabolic process; GO:0071704 organic substance metabolic process;		GO:0004252 serine-type endopeptidase activity; GO:0004175 endopeptidase activity; GO:0008233 peptidase activity; GO:0003824 catalytic activity; GO:0017171 serine hydrolase activity; GO:0005488 binding; GO:0008236 serine-type peptidase activity; GO:0070011 peptidase activity, acting on L-amino acid peptides; GO:0005515 protein binding; GO:0016787 hydrolase activity;				IPR009003; IPR001478;	Peptidase S1, PA clan; PDZ domain;
Unigene80449_All	7	0.693	Down	0.0053982	T	480 665 minus strand amino acid transporter [Populus trichocarpa] >gi|222870754|gb|EEF07885.1| amino acid transporter [Populus trichocarpa]	1	0.000178	106.67	TIGDIT(1)PK	2	0.57363	nucleus				K14207
Unigene92511_All	11	0.702	Down	0.000199247	S	342 413 CESA5 [Gossypium hirsutum]	1	0.00247	81.525	LIAGS(1)HNR	3	-1.0528
Unigene94022_All	308	1.308	Up	0.0086993	T	388 2049 minus strand hypothetical protein ARALYDRAFT_893642 [Arabidopsis lyrata subsp. lyrata] >gi|297334050|gb|EFH64468.1| hypothetical protein ARALYDRAFT_893642 [Arabidopsis lyrata subsp. lyrata]	1	0.00485	66.004	LKT(1)LELQNK	3	-0.073035	chloroplast		GO:0016020 membrane;		K21989			IPR027815; IPR003864; IPR032880;	10TM putative phosphate transporter, cytosolic domain; Calcium-dependent channel, 7TM region, putative phosphate; Calcium permeable stress-gated cation channel 1, N-terminal transmembrane domain;
Unigene96056_All	172	1.518	Up	0.0058232	S	253 945 predicted protein [Populus trichocarpa] >gi|222861662|gb|EEE99204.1| predicted protein [Populus trichocarpa]	1	4.97e-151	177.4	SEHAHGVLS(1)DDDSAIK	3	-0.05476	nucleus	GO:0050794 regulation of cellular process; GO:0010468 regulation of gene expression; GO:0006355 regulation of transcription, DNA-templated; GO:0031326 regulation of cellular biosynthetic process; GO:0080090 regulation of primary metabolic process; GO:0060255 regulation of macromolecule metabolic process; GO:0019219 regulation of nucleobase-containing compound metabolic process; GO:0010556 regulat…		GO:0097159 organic cyclic compound binding; GO:1901363 heterocyclic compound binding; GO:0003677 DNA binding; GO:0005488 binding; GO:0001071 nucleic acid binding transcription factor activity; GO:0003676 nucleic acid binding; GO:0043565 sequence-specific DNA binding; GO:0003700 transcription factor activity, sequence-specific DNA binding;	K09338			IPR001356; IPR009057; IPR003106;	Homeobox domain; Homeobox domain-like; Leucine zipper, homeobox-associated;
CL1808.Contig4_All	22	0.729	Down	0.0036613	S	"1008 1601 calmodulin binding protein, putative [Ricinus communis] >gi|223535472|gb|EEF37141.1| calmodulin binding protein, putative [Ricinus communis]"	0.999999	0.00695	68.676	S(1)IIGGEISK	2	0.38557	nucleus
CL27224.Contig22_All	707	0.75	Down	0.004318	S	1060 3213 minus strand hypothetical protein PRUPE_ppa002092mg [Prunus persica]	0.999999	9.95e-07	97.797	TTGSDQGAS(1)PR	2	-1.1116	chloroplast	GO:0016310 phosphorylation; GO:0044267 cellular protein metabolic process; GO:0044238 primary metabolic process; GO:0044237 cellular metabolic process; GO:0006796 phosphate-containing compound metabolic process; GO:0071704 organic substance metabolic process; GO:0008152 metabolic process; GO:0006468 protein phosphorylation; GO:0006793 phosphorus metabolic process; GO:0044260 cellular macromolecul…		GO:0005524 ATP binding; GO:1901265 nucleoside phosphate binding; GO:0016773 phosphotransferase activity, alcohol group as acceptor; GO:0001882 nucleoside binding; GO:0043167 ion binding; GO:0005515 protein binding; GO:0004672 protein kinase activity; GO:0000166 nucleotide binding; GO:0097159 organic cyclic compound binding; GO:1901363 heterocyclic compound binding; GO:0032549 ribonucleoside bindi…				IPR000719; IPR013210; IPR001245; IPR032675; IPR011009;	Protein kinase domain; Leucine-rich repeat-containing N-terminal, plant-type; Serine-threonine/tyrosine-protein kinase catalytic domain; Leucine-rich repeat domain, L domain-like; Protein kinase-like domain;
CL7334.Contig4_All	98	0.569	Down	0.00114433	S	1846 2385 minus strand PREDICTED: 65-kDa microtubule-associated protein 1-like isoform 2 [Glycine max]	0.999999	1.42e-143	170.27	KFGEQQNTEQETGFS(1)PR	3	0.49901	mitochondria				K16732
CL7666.Contig1_All	105	1.918	Up	0.00027837	T	75 920 chloroplast chlorophyll A-B binding protein [Gossypium hirsutum]	0.999999	8.08e-125	163.31	NSAGEIIGT(1)RT(1)EVADVK	4	0.058667	chloroplast				K08915	LHCB4; light-harvesting complex II chlorophyll a/b binding protein 4	fve00196 Photosynthesis - antenna proteins - Fragaria vesca (woodland strawberry); fve01100 Metabolic pathways - Fragaria vesca (woodland strawberry);	IPR023329;	Chlorophyll a/b binding protein domain;
Unigene68686_All	12	1.35	Up	0.0173184	S	43 774 JHL05D22.3 [Jatropha curcas]	0.999999	7.08e-22	124.12	DLTSPLLS(1)PR	2	1.4094	cytoplasm	GO:0008152 metabolic process;		GO:0016746 transferase activity, transferring acyl groups; GO:0003824 catalytic activity; GO:0016740 transferase activity;	K13510	LPCAT1_2; lysophosphatidylcholine acyltransferase / lyso-PAF acetyltransferase [EC:2.3.1.23 2.3.1.67]	fve00565 Ether lipid metabolism - Fragaria vesca (woodland strawberry); fve00564 Glycerophospholipid metabolism - Fragaria vesca (woodland strawberry); fve01100 Metabolic pathways - Fragaria vesca (woodland strawberry);	IPR002123;	Phospholipid/glycerol acyltransferase;
Unigene78857_All	570	0.731	Down	0.00085601	S	"192 1934 oligopeptide transporter, putative [Ricinus communis] >gi|223536268|gb|EEF37920.1| oligopeptide transporter, putative [Ricinus communis]"	0.999998	3.68e-15	117.08	QAPETEIS(1)IKK	4	0.6033	plasma membrane	GO:0006810 transport; GO:0006857 oligopeptide transport; GO:0071702 organic substance transport; GO:0051179 localization; GO:0042886 amide transport; GO:0015833 peptide transport; GO:0071705 nitrogen compound transport; GO:0051234 establishment of localization;	GO:0016020 membrane;	GO:0005515 protein binding; GO:0005488 binding; GO:0005215 transporter activity;				IPR020846; IPR000253;	Major facilitator superfamily domain; Forkhead-associated (FHA) domain;
CL28275.Contig6_All	466	0.685	Down	0.0135626	S	"2681 5476 minus strand RNA-binding protein, putative [Ricinus communis] >gi|223550206|gb|EEF51693.1| RNA-binding protein, putative [Ricinus communis]"	0.999997	4.23e-06	87.388	SSTVPINLAS(1)PAR	2	-0.99088	nucleus			GO:0097159 organic cyclic compound binding; GO:1901363 heterocyclic compound binding; GO:1901265 nucleoside phosphate binding; GO:0005488 binding; GO:0003676 nucleic acid binding; GO:0000166 nucleotide binding; GO:0036094 small molecule binding;				IPR000504; IPR007201; IPR012677;	RNA recognition motif domain; RNA recognition motif 2; Nucleotide-binding alpha-beta plait domain;
Unigene2678_All	14	0.725	Down	0.0062398	S	66 299 minus strand PREDICTED: protein transport protein Sec61 subunit beta [Glycine max] >gi|356506563|ref|XP_003522049.1| PREDICTED: protein transport protein Sec61 subunit beta-like [Glycine max] >gi|255630067|gb|ACU15387.1| unknown [Glycine max]	0.999997	0.00477	66.393	GSAAAAAS(1)LR	2	-0.64389	chloroplast	GO:0045184 establishment of protein localization; GO:0006810 transport; GO:0046907 intracellular transport; GO:0070727 cellular macromolecule localization; GO:0051649 establishment of localization in cell; GO:0006886 intracellular protein transport; GO:0071702 organic substance transport; GO:0008104 protein localization; GO:0033036 macromolecule localization; GO:0034613 cellular protein localizat…	GO:0043229 intracellular organelle; GO:0016020 membrane; GO:0005783 endoplasmic reticulum; GO:0042175 nuclear outer membrane-endoplasmic reticulum membrane network; GO:0030867 rough endoplasmic reticulum membrane; GO:0098588 bounding membrane of organelle; GO:0031090 organelle membrane; GO:0005791 rough endoplasmic reticulum; GO:0098796 membrane protein complex; GO:0005737 cytoplasm; GO:0044446 i…		K09481	SEC61B; protein transport protein SEC61 subunit beta	fve04141 Protein processing in endoplasmic reticulum - Fragaria vesca (woodland strawberry); fve04145 Phagosome - Fragaria vesca (woodland strawberry); fve03060 Protein export - Fragaria vesca (woodland strawberry);
CL28179.Contig18_All	60	0.66	Down	0.0014193	S	22 1509 minus strand unnamed protein product [Vitis vinifera]	0.999996	2.28e-06	104.24	VSSFVYS(1)PGR	2	0.6309	nucleus
Unigene37063_All	85	0.732	Down	0.00163538	S	3 569 unnamed protein product [Vitis vinifera]	0.999994	5.29e-06	82.349	DKVTDGAPNS(1)PK	4	0.10813	nucleus	GO:0006260 DNA replication; GO:0006725 cellular aromatic compound metabolic process; GO:0006259 DNA metabolic process; GO:1901360 organic cyclic compound metabolic process; GO:0006807 nitrogen compound metabolic process; GO:0009058 biosynthetic process; GO:0044238 primary metabolic process; GO:1901576 organic substance biosynthetic process; GO:0044237 cellular metabolic process; GO:0044249 cellul…	GO:0043226 organelle; GO:0043231 intracellular membrane-bounded organelle; GO:0043229 intracellular organelle; GO:0005634 nucleus; GO:0044464 cell part; GO:0005622 intracellular; GO:0044424 intracellular part; GO:0043227 membrane-bounded organelle; GO:0005623 cell;
CL27781.Contig1_All	30	0.738	Down	0.0156237	S	2 190 PREDICTED: RPM1-interacting protein 4 [Glycine max] >gi|255626713|gb|ACU13701.1| unknown [Glycine max]	0.999993	0.000692	62.357	KTGGQPES(1)PAK	4	-0.76482	mitochondria							IPR008700;	RIN4, pathogenic type III effector avirulence factor Avr cleavage site;
CL184.Contig4_All	150	1.301	Up	0.0033419	S	126 884 RecName: Full=Probable sucrose-phosphate synthase 1; AltName: Full=UDP-glucose-fructose-phosphate glucosyltransferase 1 >gi|2588888|dbj|BAA23213.1| sucrose-phosphate synthase [Citrus unshiu]	0.999991	7.03e-21	109.5	INS(1)VDAMETWASQQK	3	-0.43243	nucleus				K00696	E2.4.1.14; sucrose-phosphate synthase [EC:2.4.1.14]	fve00500 Starch and sucrose metabolism - Fragaria vesca (woodland strawberry); fve01100 Metabolic pathways - Fragaria vesca (woodland strawberry);
CL27904.Contig4_All	398	0.671	Down	0.0073204	S	306 2585 predicted protein [Populus trichocarpa] >gi|222838240|gb|EEE76605.1| predicted protein [Populus trichocarpa]	0.999991	1.72e-13	107.82	IS(1)LEGSTPAAVYK	2	0.60896	nucleus			GO:0005515 protein binding; GO:0005488 binding;	K15361			IPR017986; IPR015943;	WD40-repeat-containing domain; WD40/YVTN repeat-like-containing domain;
Unigene24289_All	27	0.626	Down	0.0018174	S	178 393 minus strand conserved hypothetical protein [Ricinus communis] >gi|223525994|gb|EEF28375.1| conserved hypothetical protein [Ricinus communis]	0.999991	0.00147	108.57	LS(1)LPDSR	2	2.3776	chloroplast							IPR007650;	Zf-FLZ domain;
CL25441.Contig30_All	392	0.742	Down	0.00065581	S	154 3420 conserved hypothetical protein [Ricinus communis] >gi|223543945|gb|EEF45471.1| conserved hypothetical protein [Ricinus communis]	0.99999	6.52e-250	205.21	SSVAS(1)PDGSSSTLSAGK	2	0.94778	nucleus			GO:0005524 ATP binding; GO:1901265 nucleoside phosphate binding; GO:0001882 nucleoside binding; GO:0043167 ion binding; GO:0000166 nucleotide binding; GO:0097159 organic cyclic compound binding; GO:1901363 heterocyclic compound binding; GO:0032549 ribonucleoside binding; GO:0097367 carbohydrate derivative binding; GO:0032553 ribonucleotide binding; GO:0005488 binding; GO:0032550 purine ribonucleo…				IPR027417; IPR014012; IPR000330;	P-loop containing nucleoside triphosphate hydrolase; Helicase/SANT-associated domain; SNF2-related, N-terminal domain;
Unigene41970_All	28	0.698	Down	0.0020566	T	"169 1350 kinesin light chain, putative [Ricinus communis] >gi|223541850|gb|EEF43396.1| kinesin light chain, putative [Ricinus communis]"	0.999987	3.79e-50	130.05	ITVSEPPSQNPPRT(1)PNK	3	0.47327	nucleus			GO:0005515 protein binding; GO:0005488 binding;				IPR011990; IPR013026;	Tetratricopeptide-like helical domain; Tetratricopeptide repeat-containing domain;
CL18.Contig22_All	154	1.33	Up	0.0020988	S	155 2320 PREDICTED: mechanosensitive ion channel protein 8-like [Cucumis sativus]	0.999986	6.01e-13	117.2	GVS(1)FDNSPLR	2	-0.56963	plasma membrane				K22048
CL25163.Contig9_All	299	0.652	Down	0.026843	S	"410 1672 calmodulin binding protein, putative [Ricinus communis] >gi|223550655|gb|EEF52142.1| calmodulin binding protein, putative [Ricinus communis]"	0.999983	1.46e-43	122.79	S(1)ANLDGTSVQATSEIDKPK	3	-0.92404	cytoplasm			GO:0005515 protein binding; GO:0005488 binding;
CL1191.Contig19_All	148	0.74	Down	0.0052848	S	1 1221 hypothetical protein PRUPE_ppa003790mg [Prunus persica]	0.999982	1.52e-34	119.38	NLS(1)GALQSDGRPAAPK	3	-2.0054	nucleus	GO:0016310 phosphorylation; GO:0044267 cellular protein metabolic process; GO:0044238 primary metabolic process; GO:0044237 cellular metabolic process; GO:0006796 phosphate-containing compound metabolic process; GO:0071704 organic substance metabolic process; GO:0008152 metabolic process; GO:0006468 protein phosphorylation; GO:0006793 phosphorus metabolic process; GO:0044260 cellular macromolecul…		GO:0005524 ATP binding; GO:1901265 nucleoside phosphate binding; GO:0016773 phosphotransferase activity, alcohol group as acceptor; GO:0001882 nucleoside binding; GO:0043167 ion binding; GO:0004672 protein kinase activity; GO:0000166 nucleotide binding; GO:0097159 organic cyclic compound binding; GO:1901363 heterocyclic compound binding; GO:0032549 ribonucleoside binding; GO:0097367 carbohydrate …	K08790			IPR000719; IPR011993; IPR011009; IPR017892; IPR000961;	Protein kinase domain; PH domain-like; Protein kinase-like domain; Protein kinase, C-terminal; AGC-kinase, C-terminal;
CL9732.Contig2_All	190	0.763	Down	0.0083754	S	44 1318 predicted protein [Populus trichocarpa] >gi|222844379|gb|EEE81926.1| predicted protein [Populus trichocarpa]	0.999977	1.19e-14	115.87	VAS(1)PQASVPTIK	2	-1.4682	chloroplast
Unigene87480_All	42	0.595	Down	0.00040402	S	1 1170 hypothetical protein PRUPE_ppa002536mg [Prunus persica]	0.999977	0.0233	61.958	SIGIAS(1)IK	2	-0.71587	chloroplast	GO:0016310 phosphorylation; GO:0044267 cellular protein metabolic process; GO:0044238 primary metabolic process; GO:0044237 cellular metabolic process; GO:0006796 phosphate-containing compound metabolic process; GO:0071704 organic substance metabolic process; GO:0008152 metabolic process; GO:0006468 protein phosphorylation; GO:0006793 phosphorus metabolic process; GO:0044260 cellular macromolecul…		GO:0005524 ATP binding; GO:1901265 nucleoside phosphate binding; GO:0016773 phosphotransferase activity, alcohol group as acceptor; GO:0001882 nucleoside binding; GO:0043167 ion binding; GO:0004672 protein kinase activity; GO:0000166 nucleotide binding; GO:0097159 organic cyclic compound binding; GO:1901363 heterocyclic compound binding; GO:0032549 ribonucleoside binding; GO:0097367 carbohydrate …				IPR000719; IPR011009;	Protein kinase domain; Protein kinase-like domain;
CL28066.Contig2_All	1099	0.758	Down	0.0022024	S	"3 3887 eukaryotic translation initiation factor 4g, putative [Ricinus communis] >gi|223534164|gb|EEF35880.1| eukaryotic translation initiation factor 4g, putative [Ricinus communis]"	0.999976	0.000314	70.889	SGFTQNIS(1)PEK	3	0.54325	chloroplast			GO:0097159 organic cyclic compound binding; GO:1901363 heterocyclic compound binding; GO:0003723 RNA binding; GO:0005515 protein binding; GO:0005488 binding; GO:0003676 nucleic acid binding;	K03260	EIF4G; translation initiation factor 4G	fve03013 RNA transport - Fragaria vesca (woodland strawberry);	IPR003891; IPR003890; IPR016024; IPR016021;	Initiation factor eIF-4 gamma, MA3; MIF4G-like, type 3; Armadillo-type fold; MIF4G-like domain;
CL1451.Contig4_All	37	0.521	Down	0.00035784	S	75 524 minus strand protein with unknown function [Ricinus communis] >gi|223545490|gb|EEF46995.1| protein with unknown function [Ricinus communis]	0.999973	2.41e-06	96.135	PGGDYGS(1)FGGR	2	-0.68453	nucleus			GO:0043169 cation binding; GO:0046872 metal ion binding; GO:0008270 zinc ion binding; GO:0046914 transition metal ion binding; GO:0005488 binding; GO:0043167 ion binding;				IPR001876;	Zinc finger, RanBP2-type;
CL27212.Contig7_All	273	0.727	Down	0.0145373	S	149 1456 minus strand JHL20J20.9 [Jatropha curcas]	0.999971	0.0328	57.164	SINFPS(1)GK	2	2.0959	nucleus
Unigene81027_All	36	0.559	Down	8.1418e-05	S	687 860 predicted protein [Populus trichocarpa] >gi|222863594|gb|EEF00725.1| predicted protein [Populus trichocarpa]	0.999971	0.00179	103.55	LHS(1)FDTK	2	-0.1259	cytoplasm				K02537			IPR003511;	HORMA domain;
Unigene71121_All	30	0.767	Down	0.040923	S	123 269 PREDICTED: metal tolerance protein 4 [Vitis vinifera] >gi|297746418|emb|CBI16474.3| unnamed protein product [Vitis vinifera]	0.999969	0.0027	77.744	RNS(1)VNSLR	3	-0.66573	nucleus
CL1204.Contig8_All	163	0.679	Down	0.0074556	S	147 1454 minus strand PREDICTED: uncharacterized protein LOC100253140 [Vitis vinifera]	0.999967	1.34e-28	112.42	QNNVSGPIALS(1)PVNR	2	-1.814	nucleus	GO:0070646 protein modification by small protein removal; GO:0033554 cellular response to stress; GO:0006725 cellular aromatic compound metabolic process; GO:0006259 DNA metabolic process; GO:0044267 cellular protein metabolic process; GO:0016579 protein deubiquitination; GO:0050896 response to stimulus; GO:0044237 cellular metabolic process; GO:0070536 protein K63-linked deubiquitination; GO:007…	GO:0043229 intracellular organelle; GO:0044446 intracellular organelle part; GO:0032991 macromolecular complex; GO:0044424 intracellular part; GO:0005623 cell; GO:0044422 organelle part; GO:0070552 BRISC complex; GO:0043231 intracellular membrane-bounded organelle; GO:0043226 organelle; GO:0005634 nucleus; GO:0005622 intracellular; GO:0044464 cell part; GO:0043227 membrane-bounded organelle; GO:0…	GO:0004843 thiol-dependent ubiquitin-specific protease activity; GO:0008233 peptidase activity; GO:0036459 thiol-dependent ubiquitinyl hydrolase activity; GO:0003824 catalytic activity; GO:0005488 binding; GO:0101005 ubiquitinyl hydrolase activity; GO:0070011 peptidase activity, acting on L-amino acid peptides; GO:0019783 ubiquitin-like protein-specific protease activity; GO:0005515 protein bindi…	K11864	BRCC3; BRCA1/BRCA2-containing complex subunit 3 [EC:3.4.19.-]	fve03440 Homologous recombination - Fragaria vesca (woodland strawberry);	IPR000555;	JAB1/MPN/MOV34 metalloenzyme domain;
CL578.Contig4_All	593	0.684	Down	0.0094416	S	1035 2888 hypothetical protein PRUPE_ppa002832mg [Prunus persica]	0.999962	1.2e-72	148.52	VTSPYTEDS(1)DDELLK	3	0.60461	chloroplast
CL5743.Contig17_All	322	1.416	Up	0.00178168	S	110 1162 PREDICTED: uncharacterized protein At5g39570 [Vitis vinifera]	0.999959	1.57e-11	90.062	KYGGDNS(1)DGDEDEDDEEKR	4	1.1031	nucleus
Unigene21377_All	1212	0.66	Down	0.0141601	T	350 4327 PREDICTED: uncharacterized protein LOC100242423 [Vitis vinifera]	0.999952	0.00285	56.569	RNT(1)LVTGGVR	3	0.44838	nucleus	GO:0016310 phosphorylation; GO:0044267 cellular protein metabolic process; GO:0044238 primary metabolic process; GO:0044237 cellular metabolic process; GO:0006796 phosphate-containing compound metabolic process; GO:0071704 organic substance metabolic process; GO:0008152 metabolic process; GO:0006468 protein phosphorylation; GO:0006793 phosphorus metabolic process; GO:0044260 cellular macromolecul…		GO:0005524 ATP binding; GO:1901265 nucleoside phosphate binding; GO:0016773 phosphotransferase activity, alcohol group as acceptor; GO:0001882 nucleoside binding; GO:0043167 ion binding; GO:0005515 protein binding; GO:0004672 protein kinase activity; GO:0000166 nucleotide binding; GO:0097159 organic cyclic compound binding; GO:1901363 heterocyclic compound binding; GO:0032549 ribonucleoside bindi…				IPR000270; IPR000719; IPR001245; IPR011009;	PB1 domain; Protein kinase domain; Serine-threonine/tyrosine-protein kinase catalytic domain; Protein kinase-like domain;
CL25163.Contig1_All	148	0.625	Down	0.00172218	S	64 654 minus strand predicted protein [Populus trichocarpa] >gi|222871225|gb|EEF08356.1| predicted protein [Populus trichocarpa]	0.999941	0.000594	74.789	RQS(1)LPFSANNK	3	-1.7634	nucleus							IPR025064;	Domain of unknown function DUF4005;
CL10736.Contig2_All	67	1.436	Up	0.00054265	S	52 483 conserved hypothetical protein [Ricinus communis] >gi|223549163|gb|EEF50652.1| conserved hypothetical protein [Ricinus communis]	0.99993	2.12e-09	111.79	QLLTTIS(1)NK	2	-0.06672	chloroplast
CL23358.Contig9_All	68	0.641	Down	0.0028962	S	1 510 minus strand unnamed protein product [Vitis vinifera]	0.999922	0.0075	59.198	VSIVAS(1)PAK	3	0.71271	nucleus
Unigene42144_All	38	0.692	Down	0.00177525	T	57 404 minus strand chlorophyll A/B binding protein [Gossypium hirsutum]	0.999919	2.06e-160	179.17	KT(1)ATKPAASGSPWYGPDR	4	0.042463	chloroplast				K08912	LHCB1; light-harvesting complex II chlorophyll a/b binding protein 1	fve00196 Photosynthesis - antenna proteins - Fragaria vesca (woodland strawberry); fve01100 Metabolic pathways - Fragaria vesca (woodland strawberry);	IPR023329;	Chlorophyll a/b binding protein domain;
CL12958.Contig6_All	44	1.802	Up	0.0035358	S	119 739 predicted protein [Populus trichocarpa] >gi|222840931|gb|EEE78478.1| predicted protein [Populus trichocarpa]	0.999899	0	242.59	EYDS(1)DGEDSDFNDDRR	3	-1.8492	cytoplasm				K13993	HSP20; HSP20 family protein	fve04141 Protein processing in endoplasmic reticulum - Fragaria vesca (woodland strawberry);	IPR002068; IPR008978;	Alpha crystallin/Hsp20 domain; HSP20-like chaperone;
CL18020.Contig4_All	129	0.689	Down	0.0007046	S	236 1096 minus strand PREDICTED: uncharacterized protein LOC100243269 [Vitis vinifera] >gi|302143637|emb|CBI22390.3| unnamed protein product [Vitis vinifera]	0.999893	0.000508	87.258	GVTYGS(1)FK	3	-1.6836	chloroplast							IPR001623;	DnaJ domain;
CL25163.Contig14_All	302	0.704	Down	0.00191836	S	"2 1024 calmodulin binding protein, putative [Ricinus communis] >gi|223550655|gb|EEF52142.1| calmodulin binding protein, putative [Ricinus communis]"	0.999888	0.00182	54.812	RQS(1)FPSSGNSK	3	-0.90361	nucleus							IPR025064;	Domain of unknown function DUF4005;
Unigene56036_All	126	1.343	Up	0.0153225	S	532 999 minus strand conserved hypothetical protein [Ricinus communis] >gi|223549437|gb|EEF50925.1| conserved hypothetical protein [Ricinus communis]	0.999873	0.0127	54.898	TANVNS(1)PMFK	2	1.7429	nucleus
CL16435.Contig2_All	7	0.684	Down	0.0072386	Y	210 776 minus strand predicted protein [Populus trichocarpa] >gi|222866470|gb|EEF03601.1| predicted protein [Populus trichocarpa]	0.999872	0.0161	41.876	MGTKLEY(1)R	2	3.6895	nucleus
CL15357.Contig9_All	138	1.673	Up	0.0192189	S	388 3207 hypothetical protein PRUPE_ppa000782mg [Prunus persica]	0.999849	1.18e-29	113.63	TSTLNIDS(1)PEVVLQDK	3	-0.69099	cytoplasm	GO:0008152 metabolic process; GO:0005975 carbohydrate metabolic process; GO:0044238 primary metabolic process; GO:0071704 organic substance metabolic process;		GO:2001070 starch binding; GO:0030247 polysaccharide binding; GO:0004134 4-alpha-glucanotransferase activity; GO:0016758 transferase activity, transferring hexosyl groups; GO:0003824 catalytic activity; GO:0005488 binding; GO:0030246 carbohydrate binding; GO:0016757 transferase activity, transferring glycosyl groups; GO:0001871 pattern binding; GO:0016740 transferase activity; GO:0004133 glycogen…	K00705	malQ; 4-alpha-glucanotransferase [EC:2.4.1.25]	fve00500 Starch and sucrose metabolism - Fragaria vesca (woodland strawberry); fve01110 Biosynthesis of secondary metabolites - Fragaria vesca (woodland strawberry); fve01100 Metabolic pathways - Fragaria vesca (woodland strawberry);	IPR013783; IPR013784; IPR017853; IPR002044; IPR013781;	Immunoglobulin-like fold; Carbohydrate-binding-like fold; Glycoside hydrolase superfamily; Carbohydrate binding module family 20; Glycoside hydrolase, catalytic domain;
CL1808.Contig3_All	321	0.601	Down	4.1781e-05	S	197 1618 predicted protein [Populus trichocarpa] >gi|222868085|gb|EEF05216.1| predicted protein [Populus trichocarpa]	0.999842	1.18e-19	120.21	YQLNLDKQS(1)PK	4	-0.087268	nucleus			GO:0005515 protein binding; GO:0005488 binding;
Unigene1547_All	429	0.557	Down	0.00041753	S	173 1735 minus strand PREDICTED: protein IQ-DOMAIN 31 [Vitis vinifera] >gi|296086414|emb|CBI32003.3| unnamed protein product [Vitis vinifera]	0.999832	0.00872	63.624	RAS(1)FPTK	3	-1.3267	nucleus			GO:0005515 protein binding; GO:0005488 binding;				IPR025064;	Domain of unknown function DUF4005;
Unigene68390_All	181	0.728	Down	0.020125	S	767 2221 conserved hypothetical protein [Ricinus communis] >gi|223547235|gb|EEF48730.1| conserved hypothetical protein [Ricinus communis]	0.999832	0.000615	66.152	KVS(1)GPLDS(0.037)MGS(0.963)MK	3	-2.8628	plasma membrane
Unigene55159_All	27	0.706	Down	0.0162787	S	2 91 PREDICTED: 40S ribosomal protein S6-like [Solanum lycopersicum]	0.999831	0.000159	80.632	LSATSKPS(1)IAA	2	0.28108	nucleus
Unigene32266_All	163	0.546	Down	0.0058976	S	492 1934 minus strand conserved hypothetical protein [Ricinus communis] >gi|223536661|gb|EEF38303.1| conserved hypothetical protein [Ricinus communis]	0.999828	0.0111	79.16	LS(1)LPNSR	2	0.82676	nucleus							IPR027329;	TPX2, C-terminal;
CL622.Contig32_All	21	0.625	Down	0.0043991	S	"398 1153 receptor protein kinase, putative [Ricinus communis] >gi|223551351|gb|EEF52837.1| receptor protein kinase, putative [Ricinus communis]"	0.999807	0.0165	65.695	SNYS(1)QNNR	2	0.3136	nucleus	GO:0016310 phosphorylation; GO:0044267 cellular protein metabolic process; GO:0044238 primary metabolic process; GO:0044237 cellular metabolic process; GO:0006796 phosphate-containing compound metabolic process; GO:0071704 organic substance metabolic process; GO:0008152 metabolic process; GO:0006468 protein phosphorylation; GO:0006793 phosphorus metabolic process; GO:0044260 cellular macromolecul…		GO:0005524 ATP binding; GO:1901265 nucleoside phosphate binding; GO:0016773 phosphotransferase activity, alcohol group as acceptor; GO:0001882 nucleoside binding; GO:0043167 ion binding; GO:0004672 protein kinase activity; GO:0000166 nucleotide binding; GO:0097159 organic cyclic compound binding; GO:1901363 heterocyclic compound binding; GO:0032549 ribonucleoside binding; GO:0097367 carbohydrate …	K14500	BSK; BR-signaling kinase [EC:2.7.11.1]	fve04075 Plant hormone signal transduction - Fragaria vesca (woodland strawberry);	IPR000719; IPR001245; IPR011009;	Protein kinase domain; Serine-threonine/tyrosine-protein kinase catalytic domain; Protein kinase-like domain;
Unigene53548_All	246	0.708	Down	0.00112444	S	75 821 hypothetical protein [Gossypium hirsutum]	0.999805	0.000238	78.554	LS(0.019)AAS(0.981)KPS(1)IAA	2	0.32993	nucleus	GO:0006518 peptide metabolic process; GO:0043043 peptide biosynthetic process; GO:0044267 cellular protein metabolic process; GO:0006807 nitrogen compound metabolic process; GO:0009058 biosynthetic process; GO:0043603 cellular amide metabolic process; GO:0044238 primary metabolic process; GO:1901566 organonitrogen compound biosynthetic process; GO:1901576 organic substance biosynthetic process; G…	GO:0005840 ribosome; GO:0043226 organelle; GO:0043229 intracellular organelle; GO:0043232 intracellular non-membrane-bounded organelle; GO:0044464 cell part; GO:0005622 intracellular; GO:0005737 cytoplasm; GO:0032991 macromolecular complex; GO:0044424 intracellular part; GO:1990904 ribonucleoprotein complex; GO:0005623 cell; GO:0030529 intracellular ribonucleoprotein complex; GO:0044444 cytoplasm…	GO:0003735 structural constituent of ribosome; GO:0005198 structural molecule activity;	K02991	RP-S6e; small subunit ribosomal protein S6e	fve03010 Ribosome - Fragaria vesca (woodland strawberry);
Unigene25725_All	59	0.677	Down	0.0106357	S	14 274 PREDICTED: protein IQ-DOMAIN 1-like [Solanum lycopersicum]	0.999763	0.0154	41.621	LSFPLS(1)PARPR	3	-0.49097	nucleus							IPR025064;	Domain of unknown function DUF4005;
Unigene15299_All	5	1.319	Up	0.0104961	T	995 1213 minus strand photosystem II protein H [Gossypium hirsutum] >gi|119368528|ref|YP_913216.1| PSII 10kD phosphoprotein [Gossypium barbadense] >gi|325210959|ref|YP_004286033.1| photosystem II phosphoprotein [Gossypium thurberi] >gi|372290958|ref|YP_005087722.1| photosystem II protein H (chloroplast) [Gossypium raimondii] >gi|372291060|ref|YP_005087818.1| photosystem II protein H (chloroplast)…	0.999749	3.33e-21	127.32	AT(1)QT(1)GEGSSR	2	-0.7895	chloroplast	GO:0008152 metabolic process; GO:0065008 regulation of biological quality; GO:0031647 regulation of protein stability; GO:0009987 cellular process; GO:0044237 cellular metabolic process; GO:0050821 protein stabilization; GO:0015979 photosynthesis; GO:0065007 biological regulation;	GO:0009521 photosystem; GO:0016020 membrane; GO:0009523 photosystem II; GO:0044464 cell part; GO:0005622 intracellular; GO:0098796 membrane protein complex; GO:0044425 membrane part; GO:0009579 thylakoid; GO:0032991 macromolecular complex; GO:0044424 intracellular part; GO:0005623 cell; GO:0043234 protein complex; GO:0044436 thylakoid part; GO:0034357 photosynthetic membrane;	GO:0042301 phosphate ion binding; GO:0043168 anion binding; GO:0005488 binding; GO:0043167 ion binding;	K02709	psbH; photosystem II PsbH protein	fve00195 Photosynthesis - Fragaria vesca (woodland strawberry); fve01100 Metabolic pathways - Fragaria vesca (woodland strawberry);
Unigene71267_All	518	0.682	Down	0.00056444	S	"333 1916 minus strand calcium-dependent protein kinase, putative [Ricinus communis] >gi|223547404|gb|EEF48899.1| calcium-dependent protein kinase, putative [Ricinus communis]"	0.999735	0.00804	75.387	FNSLS(1)LK	2	-0.11905	cytoplasm	GO:0016310 phosphorylation; GO:0044267 cellular protein metabolic process; GO:0044238 primary metabolic process; GO:0044237 cellular metabolic process; GO:0006796 phosphate-containing compound metabolic process; GO:0071704 organic substance metabolic process; GO:0008152 metabolic process; GO:0006468 protein phosphorylation; GO:0006793 phosphorus metabolic process; GO:0044260 cellular macromolecul…		GO:0005524 ATP binding; GO:1901265 nucleoside phosphate binding; GO:0016773 phosphotransferase activity, alcohol group as acceptor; GO:0001882 nucleoside binding; GO:0043167 ion binding; GO:0004672 protein kinase activity; GO:0000166 nucleotide binding; GO:0097159 organic cyclic compound binding; GO:1901363 heterocyclic compound binding; GO:0032549 ribonucleoside binding; GO:0097367 carbohydrate …	K13412	CPK; calcium-dependent protein kinase [EC:2.7.11.1]	fve04626 Plant-pathogen interaction - Fragaria vesca (woodland strawberry);	IPR000719; IPR011992; IPR002048; IPR011009;	Protein kinase domain; EF-hand domain pair; EF-hand domain; Protein kinase-like domain;
CL7165.Contig18_All	193	1.588	Up	0.00174041	Y	788 1408 unnamed protein product [Vitis vinifera]	0.99972	0.0177	73.499	DKSPEY(1)GR	2	0.37095	nucleus			GO:0097159 organic cyclic compound binding; GO:1901363 heterocyclic compound binding; GO:1901265 nucleoside phosphate binding; GO:0005488 binding; GO:0003676 nucleic acid binding; GO:0000166 nucleotide binding; GO:0036094 small molecule binding;	K12893	SFRS4_5_6; splicing factor, arginine/serine-rich 4/5/6	fve03040 Spliceosome - Fragaria vesca (woodland strawberry);	IPR000504; IPR012677;	RNA recognition motif domain; Nucleotide-binding alpha-beta plait domain;
CL20452.Contig12_All	781	0.576	Down	0.0077819	S	281 2983 minus strand predicted protein [Populus trichocarpa] >gi|222843645|gb|EEE81192.1| predicted protein [Populus trichocarpa]	0.999716	2.79e-05	110.08	SQS(1)LVFLK	2	-0.13303	nucleus			GO:0005515 protein binding; GO:0005488 binding;				IPR000270; IPR003035;	PB1 domain; RWP-RK domain;
CL4144.Contig5_All	24	0.658	Down	0.0020447	S	79 444 minus strand hypothetical protein PRUPE_ppa013502mg [Prunus persica]	0.999636	3e-102	157.14	KHS(1)PAHTAESTTSPAR	3	0.56086	cytoplasm	GO:0007017 microtubule-based process; GO:0009987 cellular process;	GO:0043229 intracellular organelle; GO:0043232 intracellular non-membrane-bounded organelle; GO:0044430 cytoskeletal part; GO:0044446 intracellular organelle part; GO:0032991 macromolecular complex; GO:0044424 intracellular part; GO:0030286 dynein complex; GO:0005875 microtubule associated complex; GO:0005623 cell; GO:0044422 organelle part; GO:0043228 non-membrane-bounded organelle; GO:0043226 o…		K10418
CL23414.Contig54_All	88	0.727	Down	0.00196014	S	1384 1932 minus strand PREDICTED: uncharacterized protein LOC100248394 [Vitis vinifera] >gi|302143640|emb|CBI22393.3| unnamed protein product [Vitis vinifera]	0.999615	0	256.88	TATHSTPVASHTDS(1)FDSDSR	3	1.1793	plasma membrane				K22809
CL23428.Contig3_All	554	0.675	Down	0.0027835	T	"95 1771 minus strand Patellin-3, putative [Ricinus communis] >gi|223535296|gb|EEF36972.1| Patellin-3, putative [Ricinus communis]"	0.999556	0.0289	53.567	LKT(1)MPTSD	2	0.15855	cytoplasm	GO:0006810 transport; GO:0051179 localization; GO:0051234 establishment of localization;	GO:0016020 membrane; GO:0044425 membrane part; GO:0005622 intracellular; GO:0044464 cell part; GO:0031224 intrinsic component of membrane; GO:0005623 cell; GO:0016021 integral component of membrane;	GO:0005215 transporter activity;				IPR001251; IPR009038; IPR011074;	CRAL-TRIO lipid binding domain; GOLD domain; CRAL/TRIO, N-terminal domain;
Unigene71171_All	30	0.748	Down	0.022341	S	2 214 minus strand vacuolar H+-translocating inorganic pyrophosphatase [Populus trichocarpa] >gi|222872992|gb|EEF10123.1| vacuolar H+-translocating inorganic pyrophosphatase [Populus trichocarpa]	0.999556	0.0148	76.605	LSPGS(1)PR	2	0.1633	chloroplast				K01507	ppa; inorganic pyrophosphatase [EC:3.6.1.1]	fve00190 Oxidative phosphorylation - Fragaria vesca (woodland strawberry);
CL28167.Contig30_All	713	0.652	Down	0.0041564	S	1 2379 hypothetical protein PRUPE_ppa001448mg [Prunus persica]	0.999507	0.0114	65.232	S(1)PHPDSPAR	2	-0.66187	cytoplasm							IPR000195;	Rab-GTPase-TBC domain;
CL3693.Contig8_All	464	0.755	Down	0.0151189	T	"244 1638 Spotted leaf protein, putative [Ricinus communis] >gi|223526643|gb|EEF28886.1| Spotted leaf protein, putative [Ricinus communis]"	0.999437	0.0232	64.82	AINIT(0.001)HT(0.999)A	2	0.50676	chloroplast	GO:0008152 metabolic process; GO:0032446 protein modification by small protein conjugation; GO:0016567 protein ubiquitination; GO:0044260 cellular macromolecule metabolic process; GO:0044267 cellular protein metabolic process; GO:0006464 cellular protein modification process; GO:0043170 macromolecule metabolic process; GO:0019538 protein metabolic process; GO:0070647 protein modification by small…		GO:0005515 protein binding; GO:0019787 ubiquitin-like protein transferase activity; GO:0003824 catalytic activity; GO:0016740 transferase activity; GO:0005488 binding; GO:0004842 ubiquitin-protein transferase activity;				IPR003613; IPR011989; IPR013083; IPR016024;	U box domain; Armadillo-like helical; Zinc finger, RING/FYVE/PHD-type; Armadillo-type fold;
Unigene59665_All	29	0.745	Down	0.0083994	S	"377 1111 hypothetical protein PRUPE_ppa018071mg, partial [Prunus persica]"	0.999417	0.0047	74.841	WST(0.001)FS(0.999)PNK	2	0.095428	nucleus
CL1808.Contig3_All	445	0.636	Down	0.0088612	S	197 1618 predicted protein [Populus trichocarpa] >gi|222868085|gb|EEF05216.1| predicted protein [Populus trichocarpa]	0.999404	0.0138	63.864	LSYPLS(0.999)PAR	2	0.37327	nucleus			GO:0005515 protein binding; GO:0005488 binding;
CL2621.Contig13_All	48	0.665	Down	0.004055	S	163 825 PREDICTED: uncharacterized protein LOC100246099 [Vitis vinifera]	0.999338	0.00061	84.365	VTIGS(0.001)APS(0.999)FR	2	0.13785	nucleus							IPR027329;	TPX2, C-terminal;
CL12235.Contig8_All	43	1.742	Up	0.004664	S	"192 986 minus strand RecName: Full=Chlorophyll a-b binding protein 151, chloroplastic; AltName: Full=LHCII type II CAB-151; Short=LHCP; Flags: Precursor >gi|452314|emb|CAA38025.1| chlorophyll ab binding protein [Gossypium hirsutum]"	0.999328	1.29e-141	177.67	S(0.999)APT(0.001)SIWYGPDRPK	3	-0.13478	chloroplast				K08913	LHCB2; light-harvesting complex II chlorophyll a/b binding protein 2	fve00196 Photosynthesis - antenna proteins - Fragaria vesca (woodland strawberry); fve01100 Metabolic pathways - Fragaria vesca (woodland strawberry);	IPR023329;	Chlorophyll a/b binding protein domain;
CL2495.Contig20_All	287	0.639	Down	0.0074193	S	"153 2369 minus strand sugar transporter, putative [Ricinus communis] >gi|223540207|gb|EEF41781.1| sugar transporter, putative [Ricinus communis]"	0.999263	2.03e-06	112.85	HGS(0.999)LVS(0.001)QR	2	-1.6471	plasma membrane	GO:0006810 transport; GO:0055085 transmembrane transport; GO:0051179 localization; GO:0051234 establishment of localization;	GO:0031224 intrinsic component of membrane; GO:0016020 membrane; GO:0016021 integral component of membrane; GO:0044425 membrane part;	GO:0022892 substrate-specific transporter activity; GO:0022891 substrate-specific transmembrane transporter activity; GO:0022857 transmembrane transporter activity; GO:0005215 transporter activity;				IPR020846;	Major facilitator superfamily domain;
CL3471.Contig3_All	186	0.688	Down	0.00149844	S	118 1257 minus strand hypothetical protein PRUPE_ppa004065mg [Prunus persica]	0.99922	0.00654	62.799	GGFMS(0.001)MGS(0.999)GR	2	-1.6259	chloroplast	GO:0006810 transport; GO:0051179 localization; GO:0051234 establishment of localization;			K20471			IPR028565; IPR011012;	Mu homology domain; Longin-like domain;
Unigene28377_All	214	0.743	Down	0.00110407	S	131 3517 hypothetical protein PRUPE_ppa000478mg [Prunus persica]	0.999209	2.37e-50	136.49	APS(0.999)PVT(0.001)NPLMSTVPK	2	-0.13366	nucleus			GO:0005515 protein binding; GO:0005488 binding;				IPR017986; IPR006595; IPR015943; IPR006594; IPR011047;	WD40-repeat-containing domain; CTLH, C-terminal LisH motif; WD40/YVTN repeat-like-containing domain; LIS1 homology motif; Quinoprotein alcohol dehydrogenase-like superfamily;
CL2662.Contig7_All	496	1.41	Up	0.021924	S	302 2380 predicted protein [Populus trichocarpa] >gi|222841893|gb|EEE79440.1| predicted protein [Populus trichocarpa]	0.999206	3.17e-06	92.8	QPATSFMS(0.999)AYK	3	0.32986	plasma membrane	GO:0006810 transport; GO:0055085 transmembrane transport; GO:0051179 localization; GO:0051234 establishment of localization;	GO:0031224 intrinsic component of membrane; GO:0016020 membrane; GO:0016021 integral component of membrane; GO:0044425 membrane part;					IPR020846; IPR004331;	Major facilitator superfamily domain; SPX domain;
CL27908.Contig8_All	58	0.656	Down	1.72609e-05	S	278 1945 minus strand Phosphate transporter PHO1 homolog 3	0.999196	0.000169	99.568	AFS(0.999)GLT(0.001)HR	3	-0.53298	plasma membrane		GO:0031224 intrinsic component of membrane; GO:0016020 membrane; GO:0016021 integral component of membrane; GO:0044425 membrane part;					IPR004331; IPR004342; IPR034092;	SPX domain; EXS, C-terminal; PHO1, SPX domain;
CL4999.Contig7_All	9	0.752	Down	0.00182258	S	130 3120 predicted protein [Populus trichocarpa] >gi|222855518|gb|EEE93065.1| predicted protein [Populus trichocarpa]	0.999175	0.00394	73.499	DLS(0.999)LGHS(0.001)K	3	-0.54531	cytoplasm							IPR014770; IPR014772;	Munc13 homology 1; Mammalian uncoordinated homology 13, domain 2;
CL3435.Contig5_All	486	0.696	Down	0.037057	S	227 2755 PREDICTED: elongation factor 2-like [Glycine max]	0.999156	8.84e-07	115.42	FS(0.001)VS(0.999)PVVR	2	-1.1485	cytoplasm			GO:1901265 nucleoside phosphate binding; GO:0001882 nucleoside binding; GO:0043167 ion binding; GO:0016817 hydrolase activity, acting on acid anhydrides; GO:0016787 hydrolase activity; GO:0000166 nucleotide binding; GO:0017111 nucleoside-triphosphatase activity; GO:0097159 organic cyclic compound binding; GO:1901363 heterocyclic compound binding; GO:0032549 ribonucleoside binding; GO:0097367 carb…	K03234			IPR027417; IPR000795; IPR005517; IPR005225; IPR004161; IPR000640; IPR020568; IPR014721; IPR009022; IPR009000;	P-loop containing nucleoside triphosphate hydrolase; Transcription factor, GTP-binding domain; Translation elongation factor EFG/EF2, domain IV; Small GTP-binding protein domain; Translation elongation factor EFTu-like, domain 2; Translation elongation factor EFG, V domain; Ribosomal protein S5 domain 2-type fold; Ribosomal protein S5 domain 2-type fold, subgroup; Elongation factor G, III-V domai…
Unigene68387_All	176	0.733	Down	0.00092313	S	486 1925 minus strand conserved hypothetical protein [Ricinus communis] >gi|223547235|gb|EEF48730.1| conserved hypothetical protein [Ricinus communis]	0.999152	0.00127	47.499	KVS(0.999)GPLES(0.165)MGS(0.836)MK	3	0.31526	plasma membrane
Unigene92535_All	155	0.727	Down	0.0116392	S	96 3344 minus strand CESA6 [Gossypium hirsutum]	0.999152	5.57e-34	121.44	T(0.001)VS(0.999)GEIATPDNQFVR	2	-1.1099	plasma membrane	GO:0016051 carbohydrate biosynthetic process; GO:0044711 single-organism biosynthetic process; GO:0006073 cellular glucan metabolic process; GO:0000271 polysaccharide biosynthetic process; GO:0030243 cellulose metabolic process; GO:0044042 glucan metabolic process; GO:0044763 single-organism cellular process; GO:0044699 single-organism process; GO:0033692 cellular polysaccharide biosynthetic proc…	GO:0016020 membrane;	GO:0016759 cellulose synthase activity; GO:0016758 transferase activity, transferring hexosyl groups; GO:0003824 catalytic activity; GO:0035251 UDP-glucosyltransferase activity; GO:0016760 cellulose synthase (UDP-forming) activity; GO:0008194 UDP-glycosyltransferase activity; GO:0046527 glucosyltransferase activity; GO:0016757 transferase activity, transferring glycosyl groups; GO:0016740 transfe…	K10999			IPR027934; IPR013083; IPR029044;	Cellulose synthase, RING-type zinc finger; Zinc finger, RING/FYVE/PHD-type; Nucleotide-diphospho-sugar transferases;
CL15904.Contig6_All	554	0.697	Down	0.0056417	S	345 3227 minus strand PREDICTED: phototropin-2 [Vitis vinifera]	0.999123	2.21e-23	122.01	NRLS(0.999)ET(0.001)TELQSAK	2	-0.19876	nucleus	GO:0050794 regulation of cellular process; GO:0044700 single organism signaling; GO:0016310 phosphorylation; GO:0051716 cellular response to stimulus; GO:0035556 intracellular signal transduction; GO:0044267 cellular protein metabolic process; GO:0044699 single-organism process; GO:0000160 phosphorelay signal transduction system; GO:0044238 primary metabolic process; GO:0023052 signaling; GO:0050…		GO:1901265 nucleoside phosphate binding; GO:0016773 phosphotransferase activity, alcohol group as acceptor; GO:0004672 protein kinase activity; GO:0016775 phosphotransferase activity, nitrogenous group as acceptor; GO:0004871 signal transducer activity; GO:1901363 heterocyclic compound binding; GO:0097159 organic cyclic compound binding; GO:0016301 kinase activity; GO:0032553 ribonucleotide bindi…	K20715			IPR000719; IPR000014; IPR000700; IPR011009;	Protein kinase domain; PAS domain; PAS-associated, C-terminal; Protein kinase-like domain;
CL1191.Contig9_All	489	1.412	Up	0.004396	T	223 1932 PREDICTED: serine/threonine-protein kinase 38-like [Vitis vinifera] >gi|297740906|emb|CBI31088.3| unnamed protein product [Vitis vinifera]	0.999116	0.00149	75.764	DANFVGYT(0.999)Y(0.001)K	2	-2.167	cytoplasm	GO:0016310 phosphorylation; GO:0044267 cellular protein metabolic process; GO:0044238 primary metabolic process; GO:0044237 cellular metabolic process; GO:0006796 phosphate-containing compound metabolic process; GO:0071704 organic substance metabolic process; GO:0008152 metabolic process; GO:0006468 protein phosphorylation; GO:0006793 phosphorus metabolic process; GO:0044260 cellular macromolecul…		GO:0005524 ATP binding; GO:1901265 nucleoside phosphate binding; GO:0016773 phosphotransferase activity, alcohol group as acceptor; GO:0001882 nucleoside binding; GO:0043167 ion binding; GO:0004672 protein kinase activity; GO:0000166 nucleotide binding; GO:0097159 organic cyclic compound binding; GO:1901363 heterocyclic compound binding; GO:0032549 ribonucleoside binding; GO:0097367 carbohydrate …	K08790			IPR000719; IPR017892; IPR000961; IPR011009;	Protein kinase domain; Protein kinase, C-terminal; AGC-kinase, C-terminal; Protein kinase-like domain;
CL10403.Contig6_All	434	2.538	Up	5.7629e-05	S	318 1754 predicted protein [Populus trichocarpa] >gi|222859488|gb|EEE97035.1| predicted protein [Populus trichocarpa]	0.999096	2.4e-151	181.87	AGSGSMNS(0.999)PT(0.001)QSVVDK	2	0.33325	nucleus
CL27656.Contig9_All	9	0.591	Down	0.0003641	S	146 1438 predicted protein [Populus trichocarpa] >gi|222867030|gb|EEF04161.1| predicted protein [Populus trichocarpa]	0.999095	0.0272	68.846	T(0.001)YYS(0.999)QLR	2	0.81546	chloroplast		GO:0016020 membrane;	GO:0008375 acetylglucosaminyltransferase activity; GO:0008194 UDP-glycosyltransferase activity; GO:0016757 transferase activity, transferring glycosyl groups; GO:0016758 transferase activity, transferring hexosyl groups; GO:0003824 catalytic activity; GO:0016740 transferase activity;	K20891
Unigene92535_All	26	0.739	Down	0.038964	S	96 3344 minus strand CESA6 [Gossypium hirsutum]	0.999015	1.11e-05	80.96	HDS(0.001)DS(0.999)GPKPLK	4	-2.3265	plasma membrane	GO:0016051 carbohydrate biosynthetic process; GO:0044711 single-organism biosynthetic process; GO:0006073 cellular glucan metabolic process; GO:0000271 polysaccharide biosynthetic process; GO:0030243 cellulose metabolic process; GO:0044042 glucan metabolic process; GO:0044763 single-organism cellular process; GO:0044699 single-organism process; GO:0033692 cellular polysaccharide biosynthetic proc…	GO:0016020 membrane;	GO:0016759 cellulose synthase activity; GO:0016758 transferase activity, transferring hexosyl groups; GO:0003824 catalytic activity; GO:0035251 UDP-glucosyltransferase activity; GO:0016760 cellulose synthase (UDP-forming) activity; GO:0008194 UDP-glycosyltransferase activity; GO:0046527 glucosyltransferase activity; GO:0016757 transferase activity, transferring glycosyl groups; GO:0016740 transfe…	K10999			IPR027934; IPR013083; IPR029044;	Cellulose synthase, RING-type zinc finger; Zinc finger, RING/FYVE/PHD-type; Nucleotide-diphospho-sugar transferases;
Unigene42144_All	50	0.732	Down	0.00091604	Y	57 404 minus strand chlorophyll A/B binding protein [Gossypium hirsutum]	0.998974	1.49e-78	144.5	T(0.902)AT(0.099)KPAAS(0.001)GSPWY(0.999)GPDR	3	-3.7972	chloroplast				K08912	LHCB1; light-harvesting complex II chlorophyll a/b binding protein 1	fve00196 Photosynthesis - antenna proteins - Fragaria vesca (woodland strawberry); fve01100 Metabolic pathways - Fragaria vesca (woodland strawberry);	IPR023329;	Chlorophyll a/b binding protein domain;
CL5151.Contig6_All	29	0.754	Down	0.021059	S	270 728 PREDICTED: histone H3-like centromeric protein HTR12 [Vitis vinifera] >gi|297745416|emb|CBI40496.3| unnamed protein product [Vitis vinifera]	0.998925	4.27e-67	131.42	RKPSEAAAAASPAT(0.001)AS(0.999)PQTR	3	0.89471	mitochondria		GO:0043229 intracellular organelle; GO:0043232 intracellular non-membrane-bounded organelle; GO:0044446 intracellular organelle part; GO:0032991 macromolecular complex; GO:0044424 intracellular part; GO:0005623 cell; GO:0044422 organelle part; GO:0044427 chromosomal part; GO:0043228 non-membrane-bounded organelle; GO:0000786 nucleosome; GO:0043226 organelle; GO:0000785 chromatin; GO:0044464 cell …	GO:0097159 organic cyclic compound binding; GO:1901363 heterocyclic compound binding; GO:0003677 DNA binding; GO:0046982 protein heterodimerization activity; GO:0005488 binding; GO:0046983 protein dimerization activity; GO:0003676 nucleic acid binding; GO:0005515 protein binding;	K11253			IPR009072; IPR007125;	Histone-fold; Histone H2A/H2B/H3;
CL27939.Contig4_All	10	0.674	Down	0.00069983	S	103 294 minus strand PREDICTED: deoxyuridine 5&apos;-triphosphate nucleotidohydrolase-like [Vitis vinifera] >gi|296083887|emb|CBI24275.3| unnamed protein product [Vitis vinifera]	0.998735	1.09e-126	167.51	ANTDQIS(0.001)NS(0.999)PEIKEPSPK	3	1.9291	nucleus				K01520	dut; dUTP pyrophosphatase [EC:3.6.1.23]	fve00240 Pyrimidine metabolism - Fragaria vesca (woodland strawberry); fve01100 Metabolic pathways - Fragaria vesca (woodland strawberry);	IPR029054;	dUTPase-like;
CL27678.Contig19_All	51	0.76	Down	0.00080438	T	3 2828 PREDICTED: topless-related protein 2-like [Fragaria vesca subsp. vesca]	0.998703	7.72e-67	147.07	APT(0.999)PVT(0.001)LPVAAVAK	3	0.35727	mitochondria			GO:0005515 protein binding; GO:0005488 binding;				IPR017986; IPR015943; IPR011044; IPR011047;	WD40-repeat-containing domain; WD40/YVTN repeat-like-containing domain; Quinoprotein amine dehydrogenase, beta chain-like; Quinoprotein alcohol dehydrogenase-like superfamily;
CL13875.Contig2_All	288	1.414	Up	0.0133842	S	241 2781 minus strand PREDICTED: uncharacterized protein LOC100244427 [Vitis vinifera]	0.998523	0.0218	51.03	S(0.999)KNFS(0.004)S(0.196)S(0.801)FAR	2	-2.0166	nucleus							IPR019448;	EEIG1/EHBP1 N-terminal domain;
CL19251.Contig3_All	320	0.759	Down	0.038279	T	154 1161 conserved hypothetical protein [Ricinus communis] >gi|223529439|gb|EEF31399.1| conserved hypothetical protein [Ricinus communis]	0.998468	1.1e-22	109.5	AFDLASKPEGDGT(0.998)PT(0.002)K	4	0.99143	chloroplast							IPR016040;	NAD(P)-binding domain;
CL19354.Contig5_All	172	0.749	Down	0.0133357	S	141 758 minus strand hypothetical protein ARALYDRAFT_476636 [Arabidopsis lyrata subsp. lyrata] >gi|297334844|gb|EFH65262.1| hypothetical protein ARALYDRAFT_476636 [Arabidopsis lyrata subsp. lyrata]	0.998375	0.0062	42.317	VS(0.002)ADHRS(0.998)PLKK	4	-0.53547	chloroplast	GO:0006518 peptide metabolic process; GO:0043043 peptide biosynthetic process; GO:0044267 cellular protein metabolic process; GO:0006807 nitrogen compound metabolic process; GO:0009058 biosynthetic process; GO:0043603 cellular amide metabolic process; GO:0044238 primary metabolic process; GO:1901566 organonitrogen compound biosynthetic process; GO:1901576 organic substance biosynthetic process; G…	GO:0005840 ribosome; GO:0043226 organelle; GO:0043229 intracellular organelle; GO:0043232 intracellular non-membrane-bounded organelle; GO:0044464 cell part; GO:0005622 intracellular; GO:0005737 cytoplasm; GO:0032991 macromolecular complex; GO:0044424 intracellular part; GO:1990904 ribonucleoprotein complex; GO:0005623 cell; GO:0030529 intracellular ribonucleoprotein complex; GO:0044444 cytoplasm…	GO:0003735 structural constituent of ribosome; GO:0005198 structural molecule activity;	K02996	RP-S9; small subunit ribosomal protein S9	fve03010 Ribosome - Fragaria vesca (woodland strawberry);	IPR020568; IPR014721;	Ribosomal protein S5 domain 2-type fold; Ribosomal protein S5 domain 2-type fold, subgroup;
Unigene67918_All	227	1.475	Up	0.0026785	T	"466 1932 protein binding protein, putative [Ricinus communis] >gi|223530186|gb|EEF32095.1| protein binding protein, putative [Ricinus communis]"	0.998285	0.0115	91.069	VIPS(0.002)T(0.998)PR	2	-0.52119	plasma membrane			GO:0043169 cation binding; GO:0046872 metal ion binding; GO:0008270 zinc ion binding; GO:0046914 transition metal ion binding; GO:0005488 binding; GO:0043167 ion binding;				IPR013083; IPR011016;	Zinc finger, RING/FYVE/PHD-type; Zinc finger, RING-CH-type;
CL1240.Contig21_All	82	0.653	Down	0.0032642	S	929 1369 PREDICTED: probable LRR receptor-like serine/threonine-protein kinase At5g45840-like [Fragaria vesca subsp. vesca]	0.998277	0.0262	57.175	T(0.002)GLS(0.998)GQLQK	2	-0.22359	chloroplast				K04733
CL2142.Contig22_All	61	0.718	Down	0.005517	S	"2 412 transporter, putative [Ricinus communis] >gi|223531662|gb|EEF33488.1| transporter, putative [Ricinus communis]"	0.998248	0.0206	47.844	GFS(0.002)HVES(0.998)K	3	1.515	chloroplast							IPR020846;	Major facilitator superfamily domain;
CL560.Contig50_All	213	1.367	Up	0.044983	S	175 927 minus strand hypothetical protein PRUPE_ppa010237mg [Prunus persica]	0.997884	0.00301	45.916	GQGPS(0.019)HGRS(0.983)HS(0.998)PRR	4	0.88812	nucleus			GO:0097159 organic cyclic compound binding; GO:1901363 heterocyclic compound binding; GO:1901265 nucleoside phosphate binding; GO:0005488 binding; GO:0003676 nucleic acid binding; GO:0000166 nucleotide binding; GO:0036094 small molecule binding;	K12900	FUSIP1; FUS-interacting serine-arginine-rich protein 1	fve03040 Spliceosome - Fragaria vesca (woodland strawberry);	IPR000504; IPR012677;	RNA recognition motif domain; Nucleotide-binding alpha-beta plait domain;
Unigene41970_All	6	0.676	Down	0.0046162	S	"169 1350 kinesin light chain, putative [Ricinus communis] >gi|223541850|gb|EEF43396.1| kinesin light chain, putative [Ricinus communis]"	0.997859	0.00208	60.949	PGLKS(0.998)PPDAPS(0.002)LR	3	-0.4837	nucleus			GO:0005515 protein binding; GO:0005488 binding;				IPR011990; IPR013026;	Tetratricopeptide-like helical domain; Tetratricopeptide repeat-containing domain;
CL1024.Contig29_All	200	1.525	Up	0.03178	S	"914 1894 arginine/serine-rich splicing factor, putative [Ricinus communis] >gi|223549957|gb|EEF51444.1| arginine/serine-rich splicing factor, putative [Ricinus communis]"	0.997834	0.00357	49.537	DRGS(0.998)PEHGQIT(0.001)S(0.001)R	3	-0.090627	nucleus			GO:0097159 organic cyclic compound binding; GO:1901363 heterocyclic compound binding; GO:1901265 nucleoside phosphate binding; GO:0005488 binding; GO:0003676 nucleic acid binding; GO:0000166 nucleotide binding; GO:0036094 small molecule binding;	K12893	SFRS4_5_6; splicing factor, arginine/serine-rich 4/5/6	fve03040 Spliceosome - Fragaria vesca (woodland strawberry);	IPR000504; IPR012677;	RNA recognition motif domain; Nucleotide-binding alpha-beta plait domain;
CL27656.Contig6_All	9	0.733	Down	0.007823	S	125 1417 PREDICTED: xylosyltransferase 1-like [Fragaria vesca subsp. vesca]	0.997823	0.0248	70.056	T(0.002)YYS(0.998)QFR	2	0.22709	chloroplast		GO:0016020 membrane;	GO:0008375 acetylglucosaminyltransferase activity; GO:0008194 UDP-glycosyltransferase activity; GO:0016757 transferase activity, transferring glycosyl groups; GO:0016758 transferase activity, transferring hexosyl groups; GO:0003824 catalytic activity; GO:0016740 transferase activity;	K20891
CL9169.Contig1_All	61	1.669	Up	0.00061799	S	"7 396 minus strand PREDICTED: NADH dehydrogenase [ubiquinone] iron-sulfur protein 4, mitochondrial [Vitis vinifera] >gi|147858131|emb|CAN83933.1| hypothetical protein VITISV_035766 [Vitis vinifera]"	0.997781	0.0274	59.908	VIIY(0.002)S(0.998)PAR	2	-0.0094393	chloroplast	GO:0008152 metabolic process; GO:0006091 generation of precursor metabolites and energy; GO:0044710 single-organism metabolic process; GO:0055114 oxidation-reduction process; GO:0044763 single-organism cellular process; GO:0022900 electron transport chain; GO:0044699 single-organism process; GO:0044237 cellular metabolic process; GO:0009987 cellular process;		GO:0016651 oxidoreductase activity, acting on NAD(P)H; GO:0003824 catalytic activity; GO:0016491 oxidoreductase activity;	K03937	NDUFS4; NADH dehydrogenase (ubiquinone) Fe-S protein 4	fve00190 Oxidative phosphorylation - Fragaria vesca (woodland strawberry); fve01100 Metabolic pathways - Fragaria vesca (woodland strawberry);
CL10348.Contig2_All	197	0.745	Down	0.0153418	S	"5 1177 minus strand ethylene insensitive protein, putative [Ricinus communis] >gi|223541385|gb|EEF42936.1| ethylene insensitive protein, putative [Ricinus communis]"	0.997718	9.27e-15	81.346	EPSKPPSGSISSST(0.002)PDGPPS(0.998)FR	3	0.87084	nucleus				K14513	EIN2; ethylene-insensitive protein 2	fve04016 MAPK signaling pathway - plant - Fragaria vesca (woodland strawberry); fve04075 Plant hormone signal transduction - Fragaria vesca (woodland strawberry);
CL4948.Contig15_All	50	0.676	Down	0.000198499	S	2 202 predicted protein [Populus trichocarpa] >gi|222864007|gb|EEF01138.1| predicted protein [Populus trichocarpa]	0.997718	5.03e-41	129.02	TVLLEGGGLQS(0.002)GS(0.998)PK	3	0.65539	nucleus				K03377
Unigene87622_All	65	0.733	Down	0.0080403	S	1289 1537 PREDICTED: receptor-like serine/threonine-protein kinase ALE2 [Vitis vinifera] >gi|296088299|emb|CBI36744.3| unnamed protein product [Vitis vinifera]	0.997565	0.0023	62.469	DFNS(0.998)FNS(0.002)PGFAR	2	1.1432	chloroplast
CL6704.Contig1_All	143	0.599	Down	0.00015768	S	"69 1037 DNA binding protein, putative [Ricinus communis] >gi|223533239|gb|EEF34994.1| DNA binding protein, putative [Ricinus communis]"	0.997456	0.00572	88.056	SQLS(0.997)FT(0.002)K	2	-1.9086	nucleus			GO:0005515 protein binding; GO:0005488 binding; GO:0046983 protein dimerization activity;				IPR011598;	Myc-type, basic helix-loop-helix (bHLH) domain;
Unigene92535_All	24	0.615	Down	0.00101729	S	96 3344 minus strand CESA6 [Gossypium hirsutum]	0.997092	1.28e-06	93.348	HDS(0.997)DS(0.003)GPKPLK	4	-0.37792	plasma membrane	GO:0016051 carbohydrate biosynthetic process; GO:0044711 single-organism biosynthetic process; GO:0006073 cellular glucan metabolic process; GO:0000271 polysaccharide biosynthetic process; GO:0030243 cellulose metabolic process; GO:0044042 glucan metabolic process; GO:0044763 single-organism cellular process; GO:0044699 single-organism process; GO:0033692 cellular polysaccharide biosynthetic proc…	GO:0016020 membrane;	GO:0016759 cellulose synthase activity; GO:0016758 transferase activity, transferring hexosyl groups; GO:0003824 catalytic activity; GO:0035251 UDP-glucosyltransferase activity; GO:0016760 cellulose synthase (UDP-forming) activity; GO:0008194 UDP-glycosyltransferase activity; GO:0046527 glucosyltransferase activity; GO:0016757 transferase activity, transferring glycosyl groups; GO:0016740 transfe…	K10999			IPR027934; IPR013083; IPR029044;	Cellulose synthase, RING-type zinc finger; Zinc finger, RING/FYVE/PHD-type; Nucleotide-diphospho-sugar transferases;
CL3639.Contig11_All	176	0.687	Down	0.0036556	S	590 5743 PREDICTED: uncharacterized protein LOC100253161 [Vitis vinifera] >gi|297740810|emb|CBI30992.3| unnamed protein product [Vitis vinifera]	0.997037	9.6e-92	156.83	SLSTST(0.001)AS(0.997)DT(0.002)S(0.001)LQK	2	-1.1124	nucleus			GO:0005515 protein binding; GO:0005488 binding;				IPR032675;	Leucine-rich repeat domain, L domain-like;
CL7527.Contig4_All	15	0.74	Down	0.0191405	T	2 1207 predicted protein [Populus trichocarpa] >gi|222843555|gb|EEE81102.1| predicted protein [Populus trichocarpa]	0.997028	0.000492	96.229	LPT(0.003)VT(0.997)PHTK	3	0.49526	chloroplast	GO:1901575 organic substance catabolic process; GO:0008152 metabolic process; GO:0030163 protein catabolic process; GO:0009057 macromolecule catabolic process; GO:0043170 macromolecule metabolic process; GO:0019538 protein metabolic process; GO:0044238 primary metabolic process; GO:0009056 catabolic process; GO:0071704 organic substance metabolic process;	GO:0044424 intracellular part; GO:0005623 cell; GO:0044464 cell part; GO:0005622 intracellular; GO:0005737 cytoplasm;	GO:0005524 ATP binding; GO:1901265 nucleoside phosphate binding; GO:0001882 nucleoside binding; GO:0043167 ion binding; GO:0016787 hydrolase activity; GO:0000166 nucleotide binding; GO:0097159 organic cyclic compound binding; GO:1901363 heterocyclic compound binding; GO:0032549 ribonucleoside binding; GO:0097367 carbohydrate derivative binding; GO:0003824 catalytic activity; GO:0032553 ribonucleo…	K03062	PSMC1; 26S proteasome regulatory subunit T2	fve03050 Proteasome - Fragaria vesca (woodland strawberry);	IPR003593; IPR003959; IPR027417;	AAA+ ATPase domain; ATPase, AAA-type, core; P-loop containing nucleoside triphosphate hydrolase;
CL7666.Contig2_All	66	1.706	Up	0.00087531	T	14 388 chloroplast chlorophyll A-B binding protein [Gossypium hirsutum]	0.99697	1.42e-93	153.1	NSAGEIIGT(0.997)RT(0.003)EITDVK	4	0.12606	chloroplast				K08915	LHCB4; light-harvesting complex II chlorophyll a/b binding protein 4	fve00196 Photosynthesis - antenna proteins - Fragaria vesca (woodland strawberry); fve01100 Metabolic pathways - Fragaria vesca (woodland strawberry);	IPR023329;	Chlorophyll a/b binding protein domain;
CL9944.Contig4_All	6	0.669	Down	0.020078	S	153 593 minus strand predicted protein [Populus trichocarpa] >gi|222841867|gb|EEE79414.1| predicted protein [Populus trichocarpa]	0.996777	0.00224	54.253	GKDLS(0.997)DEQVS(0.002)S(0.001)MK	3	0.1587	cytoplasm			GO:0043169 cation binding; GO:0046872 metal ion binding; GO:0005509 calcium ion binding; GO:0005488 binding; GO:0043167 ion binding;	K13448	CML; calcium-binding protein CML	fve04626 Plant-pathogen interaction - Fragaria vesca (woodland strawberry);	IPR011992; IPR002048;	EF-hand domain pair; EF-hand domain;
Unigene32064_All	149	1.371	Up	0.0139554	T	338 1390 minus strand hypothetical protein PRUPE_ppa001180mg [Prunus persica]	0.996777	5.24e-84	158.65	T(0.001)S(0.002)T(0.997)Y(0.001)PQQQPQLHR	2	0.15818	nucleus				K12617	PATL1; DNA topoisomerase 2-associated protein PAT1	fve03018 RNA degradation - Fragaria vesca (woodland strawberry);
CL135.Contig17_All	148	0.667	Down	0.0045215	S	387 1946 minus strand PREDICTED: probable serine/threonine-protein kinase At1g01540-like [Cucumis sativus]	0.996765	1.36e-07	84.859	GAVS(0.001)GHGS(0.997)GES(0.003)R	3	0.72795	chloroplast	GO:0016310 phosphorylation; GO:0044267 cellular protein metabolic process; GO:0044238 primary metabolic process; GO:0044237 cellular metabolic process; GO:0006796 phosphate-containing compound metabolic process; GO:0071704 organic substance metabolic process; GO:0008152 metabolic process; GO:0006468 protein phosphorylation; GO:0006793 phosphorus metabolic process; GO:0044260 cellular macromolecul…		GO:0005524 ATP binding; GO:1901265 nucleoside phosphate binding; GO:0016773 phosphotransferase activity, alcohol group as acceptor; GO:0001882 nucleoside binding; GO:0043167 ion binding; GO:0004672 protein kinase activity; GO:0000166 nucleotide binding; GO:0097159 organic cyclic compound binding; GO:1901363 heterocyclic compound binding; GO:0032549 ribonucleoside binding; GO:0097367 carbohydrate …				IPR000719; IPR011009;	Protein kinase domain; Protein kinase-like domain;
Unigene45320_All	52	0.736	Down	0.0031751	S	178 1086 uncharacterized protein LOC100818121 [Glycine max]	0.996663	3.96e-78	141.29	SSNMQPS(0.001)PMES(0.997)PS(0.003)HPSSVGR	3	0.37722	endoplasmic reticulum
CL2564.Contig3_All	620	0.734	Down	0.034957	S	582 3638 hypothetical protein PRUPE_ppa000754mg [Prunus persica]	0.996435	5.79e-69	142.54	ETVPQGEYS(0.996)LS(0.004)HTSAPFR	3	-2.8456	plasma membrane	GO:0016310 phosphorylation; GO:0044267 cellular protein metabolic process; GO:0044238 primary metabolic process; GO:0044237 cellular metabolic process; GO:0006796 phosphate-containing compound metabolic process; GO:0071704 organic substance metabolic process; GO:0008152 metabolic process; GO:0006468 protein phosphorylation; GO:0006793 phosphorus metabolic process; GO:0044260 cellular macromolecul…		GO:0005524 ATP binding; GO:1901265 nucleoside phosphate binding; GO:0016773 phosphotransferase activity, alcohol group as acceptor; GO:0001882 nucleoside binding; GO:0043167 ion binding; GO:0005515 protein binding; GO:0004672 protein kinase activity; GO:0000166 nucleotide binding; GO:0097159 organic cyclic compound binding; GO:1901363 heterocyclic compound binding; GO:0032549 ribonucleoside bindi…				IPR000719; IPR013210; IPR032675; IPR001245; IPR011009;	Protein kinase domain; Leucine-rich repeat-containing N-terminal, plant-type; Leucine-rich repeat domain, L domain-like; Serine-threonine/tyrosine-protein kinase catalytic domain; Protein kinase-like domain;
Unigene88421_All	36	2.334	Up	9.6585e-05	S	"2 118 cold dehydrin, partial [Oxytropis arctobia]"	0.995746	2.21e-132	173.37	KKHEDGHESSSS(0.996)DS(0.004)D	3	0.3139	nucleus
CL13933.Contig1_All	167	0.708	Down	0.0126632	S	108 1217 unknown [Populus trichocarpa x Populus deltoides]	0.99574	0.00713	68.536	TIADS(0.996)PY(0.004)VK	2	0.99924	mitochondria	GO:0044699 single-organism process; GO:0008152 metabolic process; GO:0044238 primary metabolic process; GO:0044710 single-organism metabolic process; GO:0006629 lipid metabolic process; GO:0071704 organic substance metabolic process;						IPR002921; IPR029058;	Fungal lipase-like domain; Alpha/Beta hydrolase fold;
CL578.Contig4_All	573	0.618	Down	0.00133999	S	1035 2888 hypothetical protein PRUPE_ppa002832mg [Prunus persica]	0.995701	5.34e-78	157.91	T(0.004)GS(0.996)LDSNYNPVK	2	-0.071775	chloroplast
CL135.Contig13_All	142	0.626	Down	0.0127977	S	175 1728 minus strand PREDICTED: probable serine/threonine-protein kinase At1g01540-like [Cucumis sativus]	0.995505	0.000774	71.98	GAGS(0.996)GHGS(0.004)GEAR	2	-0.36788	chloroplast	GO:0016310 phosphorylation; GO:0044267 cellular protein metabolic process; GO:0044238 primary metabolic process; GO:0044237 cellular metabolic process; GO:0006796 phosphate-containing compound metabolic process; GO:0071704 organic substance metabolic process; GO:0008152 metabolic process; GO:0006468 protein phosphorylation; GO:0006793 phosphorus metabolic process; GO:0044260 cellular macromolecul…		GO:0005524 ATP binding; GO:1901265 nucleoside phosphate binding; GO:0016773 phosphotransferase activity, alcohol group as acceptor; GO:0001882 nucleoside binding; GO:0043167 ion binding; GO:0004672 protein kinase activity; GO:0000166 nucleotide binding; GO:0097159 organic cyclic compound binding; GO:1901363 heterocyclic compound binding; GO:0032549 ribonucleoside binding; GO:0097367 carbohydrate …				IPR000719; IPR011009;	Protein kinase domain; Protein kinase-like domain;
Unigene84609_All	414	0.754	Down	0.00021896	S	2 1996 unnamed protein product [Vitis vinifera]	0.995451	5.11e-54	140.46	S(0.995)PT(0.004)SGTPVPSSPLK	2	-0.49379	chloroplast			GO:0005488 binding;	K13462			IPR032817; IPR011989; IPR016024; IPR015403;	Mon2, C-terminal; Armadillo-like helical; Armadillo-type fold; Sec7, C-terminal;
Unigene39415_All	58	1.611	Up	0.0072168	S	49 249 hypothetical protein PRUPE_ppa011504mg [Prunus persica]	0.995378	0.00266	63.966	S(0.001)S(0.001)T(0.003)HS(0.995)PDRER	3	-0.24258	nucleus
CL902.Contig9_All	9	0.716	Down	0.0060012	S	243 1205 PREDICTED: mRNA-decapping enzyme subunit 2-like [Fragaria vesca subsp. vesca]	0.995256	0.00264	106.68	S(0.002)S(0.002)S(0.995)APLK	2	0.22228	chloroplast			GO:0097159 organic cyclic compound binding; GO:1901363 heterocyclic compound binding; GO:0003723 RNA binding; GO:0046914 transition metal ion binding; GO:0003824 catalytic activity; GO:0005488 binding; GO:0043167 ion binding; GO:0003676 nucleic acid binding; GO:0043169 cation binding; GO:0046872 metal ion binding; GO:0016787 hydrolase activity; GO:0030145 manganese ion binding;	K12613	DCP2; mRNA-decapping enzyme subunit 2 [EC:3.6.1.62]	fve03018 RNA degradation - Fragaria vesca (woodland strawberry);	IPR015797; IPR007722; IPR000086;	NUDIX hydrolase domain-like; mRNA decapping protein 2, Box A domain; NUDIX hydrolase domain;
CL27084.Contig3_All	34	0.541	Down	0.00071664	S	"87 1346 Vacuolar cation/proton exchanger 1a, putative [Ricinus communis] >gi|223535075|gb|EEF36757.1| Vacuolar cation/proton exchanger 1a, putative [Ricinus communis]"	0.995225	2.21e-15	125.72	S(0.995)DS(0.005)LLVSK	2	0.057194	plasma membrane	GO:0006810 transport; GO:0055085 transmembrane transport; GO:0072511 divalent inorganic cation transport; GO:0006816 calcium ion transport; GO:0006812 cation transport; GO:0030001 metal ion transport; GO:0006811 ion transport; GO:0051179 localization; GO:0070838 divalent metal ion transport; GO:0051234 establishment of localization;	GO:0031224 intrinsic component of membrane; GO:0016020 membrane; GO:0016021 integral component of membrane; GO:0044425 membrane part;	GO:0015298 solute:cation antiporter activity; GO:0022804 active transmembrane transporter activity; GO:0015291 secondary active transmembrane transporter activity; GO:0015075 ion transmembrane transporter activity; GO:0015299 solute:proton antiporter activity; GO:0022892 substrate-specific transporter activity; GO:0015077 monovalent inorganic cation transmembrane transporter activity; GO:0015078 …	K07300			IPR004837;	Sodium/calcium exchanger membrane region;
Unigene32266_All	195	0.691	Down	0.0035561	S	492 1934 minus strand conserved hypothetical protein [Ricinus communis] >gi|223536661|gb|EEF38303.1| conserved hypothetical protein [Ricinus communis]	0.995208	1.62e-07	107.99	TTLAS(0.005)LPS(0.995)NK	3	0.45241	nucleus							IPR027329;	TPX2, C-terminal;
CL27223.Contig5_All	36	0.749	Down	0.0074599	S	2603 3583 predicted protein [Populus trichocarpa] >gi|222872156|gb|EEF09287.1| predicted protein [Populus trichocarpa]	0.995185	0.00362	71.268	T(0.005)VS(0.995)PFQIPR	2	0.35845	nucleus				K10406
CL26750.Contig23_All	293	1.561	Up	0.00183681	S	"542 1618 DNA binding protein, putative [Ricinus communis] >gi|223550910|gb|EEF52396.1| DNA binding protein, putative [Ricinus communis]"	0.994966	2.62e-17	114.55	S(0.995)PT(0.005)NQLSSDGIGK	2	-2.664	nucleus	GO:0050794 regulation of cellular process; GO:0010468 regulation of gene expression; GO:0006355 regulation of transcription, DNA-templated; GO:0031326 regulation of cellular biosynthetic process; GO:0080090 regulation of primary metabolic process; GO:0060255 regulation of macromolecule metabolic process; GO:0019219 regulation of nucleobase-containing compound metabolic process; GO:0010556 regulat…		GO:0097159 organic cyclic compound binding; GO:1901363 heterocyclic compound binding; GO:0003677 DNA binding; GO:0005488 binding; GO:0001071 nucleic acid binding transcription factor activity; GO:0003676 nucleic acid binding; GO:0043565 sequence-specific DNA binding; GO:0003700 transcription factor activity, sequence-specific DNA binding;	K14432	ABF; ABA responsive element binding factor	fve04075 Plant hormone signal transduction - Fragaria vesca (woodland strawberry);	IPR004827;	Basic-leucine zipper domain;
CL7666.Contig4_All	105	1.98	Up	0.000177262	T	119 964 chloroplast chlorophyll A-B binding protein [Gossypium hirsutum]	0.994882	3.1e-249	202.46	NAAGEIIGT(0.995)RT(0.005)EVADVK	4	-0.233	chloroplast				K08915	LHCB4; light-harvesting complex II chlorophyll a/b binding protein 4	fve00196 Photosynthesis - antenna proteins - Fragaria vesca (woodland strawberry); fve01100 Metabolic pathways - Fragaria vesca (woodland strawberry);	IPR023329;	Chlorophyll a/b binding protein domain;
CL40.Contig22_All	489	0.69	Down	0.00172293	S	1 2457 minus strand predicted protein [Populus trichocarpa] >gi|222843718|gb|EEE81265.1| predicted protein [Populus trichocarpa]	0.994606	4.7e-12	115.79	S(0.995)FDS(0.005)SHQDVR	2	-2.0348	nucleus			GO:0005515 protein binding; GO:0005488 binding;
CL9868.Contig33_All	464	0.722	Down	2.4683e-05	S	"269 1807 receptor serine-threonine protein kinase, putative [Ricinus communis] >gi|223543968|gb|EEF45494.1| receptor serine-threonine protein kinase, putative [Ricinus communis]"	0.994516	9.15e-12	99.909	HES(0.005)HRDS(0.995)PLNASR	4	-1.818	nucleus	GO:0016310 phosphorylation; GO:0044267 cellular protein metabolic process; GO:0044238 primary metabolic process; GO:0044237 cellular metabolic process; GO:0006796 phosphate-containing compound metabolic process; GO:0071704 organic substance metabolic process; GO:0008152 metabolic process; GO:0006468 protein phosphorylation; GO:0006793 phosphorus metabolic process; GO:0044260 cellular macromolecul…		GO:0005524 ATP binding; GO:1901265 nucleoside phosphate binding; GO:0016773 phosphotransferase activity, alcohol group as acceptor; GO:0001882 nucleoside binding; GO:0043167 ion binding; GO:0004672 protein kinase activity; GO:0000166 nucleotide binding; GO:0097159 organic cyclic compound binding; GO:1901363 heterocyclic compound binding; GO:0032549 ribonucleoside binding; GO:0097367 carbohydrate …				IPR000719; IPR013320; IPR011009;	Protein kinase domain; Concanavalin A-like lectin/glucanase domain; Protein kinase-like domain;
CL7666.Contig4_All	41	1.499	Up	0.0021849	S	119 964 chloroplast chlorophyll A-B binding protein [Gossypium hirsutum]	0.994403	0.0299	46.378	S(0.994)KAPT(0.003)S(0.003)DR	3	0.81198	chloroplast				K08915	LHCB4; light-harvesting complex II chlorophyll a/b binding protein 4	fve00196 Photosynthesis - antenna proteins - Fragaria vesca (woodland strawberry); fve01100 Metabolic pathways - Fragaria vesca (woodland strawberry);	IPR023329;	Chlorophyll a/b binding protein domain;
Unigene66771_All	61	0.57	Down	0.00095962	S	2 244 unnamed protein product [Vitis vinifera]	0.994379	0.00351	84.169	WTYS(0.006)APS(0.994)NK	2	-0.64206	chloroplast				K15285
CL11983.Contig6_All	67	0.75	Down	0.0069019	S	158 1084 minus strand predicted protein [Populus trichocarpa] >gi|222855988|gb|EEE93535.1| predicted protein [Populus trichocarpa]	0.994328	4.03e-15	82.975	DLSAS(0.002)AHS(0.994)PS(0.003)LPSGGSGAGSAR	3	-3.8693	nucleus							IPR005175;	PPC domain;
Unigene88421_All	38	2.859	Up	0.00162036	S	"2 118 cold dehydrin, partial [Oxytropis arctobia]"	0.993915	4.75e-34	120.9	KKHEDGHESSS(0.001)S(0.005)DS(0.994)D	3	0.60627	nucleus
CL23967.Contig1_All	686	0.75	Down	0.0170407	S	"220 4365 nucleotide binding protein, putative [Ricinus communis] >gi|223535523|gb|EEF37192.1| nucleotide binding protein, putative [Ricinus communis]"	0.993818	0.0136	63.966	LS(0.994)QT(0.004)S(0.002)SGFR	2	3.5378	chloroplast			GO:0005515 protein binding; GO:0005488 binding;	K12616	EDC4; enhancer of mRNA-decapping protein 4	fve03018 RNA degradation - Fragaria vesca (woodland strawberry);	IPR017986; IPR015943; IPR032401;	WD40-repeat-containing domain; WD40/YVTN repeat-like-containing domain; Enhancer of mRNA-decapping protein 4, WD40 repeat region;
Unigene29496_All	227	0.749	Down	0.0032384	S	"135 932 minus strand nucleic acid binding protein, putative [Ricinus communis] >gi|223547433|gb|EEF48928.1| nucleic acid binding protein, putative [Ricinus communis]"	0.993722	2.2e-17	119.39	S(0.006)KS(0.994)FQQQQQK	2	-0.80971	nucleus			GO:0046872 metal ion binding; GO:0043169 cation binding; GO:0005488 binding; GO:0043167 ion binding;				IPR000571;	Zinc finger, CCCH-type;
CL10336.Contig1_All	61	0.74	Down	0.00055937	S	424 1029 predicted protein [Populus trichocarpa] >gi|222860298|gb|EEE97845.1| predicted protein [Populus trichocarpa]	0.993677	0.00744	58.595	NQNVGRS(0.994)PT(0.006)R	2	1.7327	nucleus
Unigene11576_All	16	0.739	Down	3.9998e-05	S	157 3357 minus strand predicted protein [Populus trichocarpa] >gi|222848074|gb|EEE85621.1| predicted protein [Populus trichocarpa]	0.993571	0.00817	43.557	GKES(0.006)AVDVS(0.994)PPK	3	3.9106	nucleus,plasma membrane			GO:1901265 nucleoside phosphate binding; GO:0001882 nucleoside binding; GO:0043167 ion binding; GO:0016817 hydrolase activity, acting on acid anhydrides; GO:0016787 hydrolase activity; GO:0000166 nucleotide binding; GO:0017111 nucleoside-triphosphatase activity; GO:0097159 organic cyclic compound binding; GO:1901363 heterocyclic compound binding; GO:0032549 ribonucleoside binding; GO:0097367 carb…				IPR015894; IPR027417; IPR030386; IPR003191;	Guanylate-binding protein, N-terminal; P-loop containing nucleoside triphosphate hydrolase; GB1/RHD3-type guanine nucleotide-binding (G) domain; Guanylate-binding protein, C-terminal;
Unigene68005_All	249	0.738	Down	0.021777	S	6 890 hypothetical protein PRUPE_ppa000517mg [Prunus persica]	0.993473	0.0119	74.53	S(0.993)AT(0.006)SLDIK	2	0.5466	cytoplasm
Unigene10160_All	63	0.69	Down	5.7271e-05	S	256 894 PREDICTED: serine/threonine-protein kinase HT1-like [Vitis vinifera]	0.993459	3.72e-26	126.77	S(0.007)NS(0.993)DKPATLAK	2	-0.25399	cytoplasm	GO:0016310 phosphorylation; GO:0044267 cellular protein metabolic process; GO:0044238 primary metabolic process; GO:0044237 cellular metabolic process; GO:0006796 phosphate-containing compound metabolic process; GO:0071704 organic substance metabolic process; GO:0008152 metabolic process; GO:0006468 protein phosphorylation; GO:0006793 phosphorus metabolic process; GO:0044260 cellular macromolecul…		GO:0005524 ATP binding; GO:1901265 nucleoside phosphate binding; GO:0016773 phosphotransferase activity, alcohol group as acceptor; GO:0001882 nucleoside binding; GO:0043167 ion binding; GO:0004672 protein kinase activity; GO:0000166 nucleotide binding; GO:0097159 organic cyclic compound binding; GO:1901363 heterocyclic compound binding; GO:0032549 ribonucleoside binding; GO:0097367 carbohydrate …				IPR000719; IPR001245; IPR011009;	Protein kinase domain; Serine-threonine/tyrosine-protein kinase catalytic domain; Protein kinase-like domain;
Unigene36424_All	233	1.664	Up	0.00068448	S	69 812 senescence-associated protein 29 [Arabidopsis thaliana] >gi|75173209|sp|Q9FY94.1|SWT15_ARATH RecName: Full=Bidirectional sugar transporter SWEET15; Short=AtSWEET15; AltName: Full=Senescence-associated protein 29 >gi|9955561|emb|CAC05445.1| senescence-associated protein (SAG29) [Arabidopsis thaliana] >gi|332004476|gb|AED91859.1| senescence-associated protein 29 [Arabidopsis thaliana]	0.99299	1.41e-12	91.079	VVEDTKVPEET(0.005)NNS(0.993)IAGLS(0.002)K	4	0.65728	chloroplast		GO:0031224 intrinsic component of membrane; GO:0016020 membrane; GO:0016021 integral component of membrane; GO:0044425 membrane part;		K15382
CL14045.Contig3_All	32	0.755	Down	0.0023985	T	2 1357 hypothetical protein PRUPE_ppa000892mg [Prunus persica]	0.992864	6.06e-21	122.46	GGMT(0.993)S(0.007)HAAVVAR	2	-0.73762	cytoplasm	GO:0016310 phosphorylation; GO:0008152 metabolic process; GO:0044237 cellular metabolic process; GO:0006793 phosphorus metabolic process; GO:0009987 cellular process; GO:0006796 phosphate-containing compound metabolic process;		GO:0016740 transferase activity; GO:0003824 catalytic activity; GO:0016772 transferase activity, transferring phosphorus-containing groups;	K01006	ppdK; pyruvate, orthophosphate dikinase [EC:2.7.9.1]	fve01200 Carbon metabolism - Fragaria vesca (woodland strawberry); fve00620 Pyruvate metabolism - Fragaria vesca (woodland strawberry); fve01100 Metabolic pathways - Fragaria vesca (woodland strawberry); fve00710 Carbon fixation in photosynthetic organisms - Fragaria vesca (woodland strawberry);	IPR008279; IPR015813; IPR000121;	PEP-utilising enzyme, mobile domain; Pyruvate/Phosphoenolpyruvate kinase-like domain; PEP-utilising enzyme, C-terminal;
Unigene56036_All	61	1.302	Up	0.00139605	S	532 999 minus strand conserved hypothetical protein [Ricinus communis] >gi|223549437|gb|EEF50925.1| conserved hypothetical protein [Ricinus communis]	0.992692	2.48e-05	79.652	ATVDGS(0.993)PLS(0.007)VSK	2	-0.98701	nucleus
CL3453.Contig2_All	54	1.333	Up	0.033721	S	139 414 minus strand conserved hypothetical protein [Ricinus communis] >gi|223536252|gb|EEF37904.1| conserved hypothetical protein [Ricinus communis]	0.992528	1.74e-22	114.54	S(0.993)DGGS(0.004)S(0.004)GHTYHTMK	3	0.22772	nucleus
CL5491.Contig18_All	146	0.618	Down	0.0163413	S	"157 852 minus strand run and tbc1 domain containing 3, plant, putative [Ricinus communis] >gi|223535635|gb|EEF37301.1| run and tbc1 domain containing 3, plant, putative [Ricinus communis]"	0.992445	3.19e-09	91.276	AQPS(0.992)PRS(0.634)PHPDS(0.374)PVR	3	0.75946	chloroplast
CL1575.Contig9_All	52	0.746	Down	0.0065021	S	276 1187 minus strand conserved hypothetical protein [Ricinus communis] >gi|223544938|gb|EEF46453.1| conserved hypothetical protein [Ricinus communis]	0.991489	9.02e-56	126.47	SSTMQPSPMES(0.991)PS(0.008)HPSSVGR	3	1.0139	chloroplast							IPR004864;	Late embryogenesis abundant protein, LEA-14;
CL135.Contig17_All	144	0.54	Down	0.00196046	S	387 1946 minus strand PREDICTED: probable serine/threonine-protein kinase At1g01540-like [Cucumis sativus]	0.991455	0.0025	60.549	GAVS(0.991)GHGS(0.008)GES(0.001)R	2	-1.7901	chloroplast	GO:0016310 phosphorylation; GO:0044267 cellular protein metabolic process; GO:0044238 primary metabolic process; GO:0044237 cellular metabolic process; GO:0006796 phosphate-containing compound metabolic process; GO:0071704 organic substance metabolic process; GO:0008152 metabolic process; GO:0006468 protein phosphorylation; GO:0006793 phosphorus metabolic process; GO:0044260 cellular macromolecul…		GO:0005524 ATP binding; GO:1901265 nucleoside phosphate binding; GO:0016773 phosphotransferase activity, alcohol group as acceptor; GO:0001882 nucleoside binding; GO:0043167 ion binding; GO:0004672 protein kinase activity; GO:0000166 nucleotide binding; GO:0097159 organic cyclic compound binding; GO:1901363 heterocyclic compound binding; GO:0032549 ribonucleoside binding; GO:0097367 carbohydrate …				IPR000719; IPR011009;	Protein kinase domain; Protein kinase-like domain;
CL232.Contig2_All	74	0.695	Down	0.0044181	S	83 325 minus strand hypothetical protein PRUPE_ppa014191mg [Prunus persica]	0.991292	0.00312	74.237	TSMPS(0.009)FS(0.991)PK	3	1.0014	chloroplast
CL7666.Contig2_All	68	1.733	Up	0.000182591	T	14 388 chloroplast chlorophyll A-B binding protein [Gossypium hirsutum]	0.991203	2.5e-80	149.41	NS(0.054)AGEIIGT(0.955)RT(0.991)EIT(0.001)DVK	3	2.6844	chloroplast				K08915	LHCB4; light-harvesting complex II chlorophyll a/b binding protein 4	fve00196 Photosynthesis - antenna proteins - Fragaria vesca (woodland strawberry); fve01100 Metabolic pathways - Fragaria vesca (woodland strawberry);	IPR023329;	Chlorophyll a/b binding protein domain;
CL12257.Contig8_All	712	0.755	Down	0.0081397	S	"407 3520 protein binding protein, putative [Ricinus communis] >gi|223537590|gb|EEF39214.1| protein binding protein, putative [Ricinus communis]"	0.990748	0.00494	42.633	KGS(0.003)S(0.003)S(0.003)EIIS(0.991)PGEK	3	0.37622	chloroplast	GO:0016310 phosphorylation; GO:0044267 cellular protein metabolic process; GO:0044238 primary metabolic process; GO:0044237 cellular metabolic process; GO:0006796 phosphate-containing compound metabolic process; GO:0071704 organic substance metabolic process; GO:0008152 metabolic process; GO:0006468 protein phosphorylation; GO:0006793 phosphorus metabolic process; GO:0044260 cellular macromolecul…		GO:0005524 ATP binding; GO:1901265 nucleoside phosphate binding; GO:0016773 phosphotransferase activity, alcohol group as acceptor; GO:0001882 nucleoside binding; GO:0043167 ion binding; GO:0005515 protein binding; GO:0004672 protein kinase activity; GO:0000166 nucleotide binding; GO:0097159 organic cyclic compound binding; GO:1901363 heterocyclic compound binding; GO:0032549 ribonucleoside bindi…				IPR000719; IPR013210; IPR032675; IPR001245; IPR011009;	Protein kinase domain; Leucine-rich repeat-containing N-terminal, plant-type; Leucine-rich repeat domain, L domain-like; Serine-threonine/tyrosine-protein kinase catalytic domain; Protein kinase-like domain;
CL40.Contig22_All	798	0.654	Down	0.00020189	S	1 2457 minus strand predicted protein [Populus trichocarpa] >gi|222843718|gb|EEE81265.1| predicted protein [Populus trichocarpa]	0.990645	0.000547	81.185	S(0.009)LS(0.991)QAQQAVK	2	-2.5912	nucleus			GO:0005515 protein binding; GO:0005488 binding;
Unigene35549_All	9	0.62	Down	0.032102	S	524 1045 minus strand conserved hypothetical protein [Ricinus communis] >gi|223550022|gb|EEF51509.1| conserved hypothetical protein [Ricinus communis]	0.990494	0.0123	49.188	T(0.085)LAS(0.924)PKGS(0.99)PK	3	-0.27936	chloroplast
CL2303.Contig18_All	216	0.739	Down	0.0020757	S	"161 1057 clathrin assembly protein, putative [Ricinus communis] >gi|223545449|gb|EEF46954.1| clathrin assembly protein, putative [Ricinus communis]"	0.990366	4.99e-07	93.424	S(0.99)Y(0.01)GDMSEAVGGR	2	0.85963	chloroplast	GO:0044085 cellular component biogenesis; GO:0016043 cellular component organization; GO:0034622 cellular macromolecular complex assembly; GO:0071822 protein complex subunit organization; GO:0022607 cellular component assembly; GO:0065003 macromolecular complex assembly; GO:0048268 clathrin coat assembly; GO:0070271 protein complex biogenesis; GO:0009987 cellular process; GO:0006461 protein compl…	GO:0043226 organelle; GO:0097708 intracellular vesicle; GO:0043229 intracellular organelle; GO:0030136 clathrin-coated vesicle; GO:0031410 cytoplasmic vesicle; GO:0044464 cell part; GO:0005622 intracellular; GO:0005737 cytoplasm; GO:0031982 vesicle; GO:0044424 intracellular part; GO:0005623 cell; GO:0043227 membrane-bounded organelle; GO:0030135 coated vesicle; GO:0044444 cytoplasmic part;	GO:0030276 clathrin binding; GO:0005545 1-phosphatidylinositol binding; GO:0005488 binding; GO:0005543 phospholipid binding; GO:0035091 phosphatidylinositol binding; GO:0043167 ion binding; GO:0008289 lipid binding; GO:0005515 protein binding; GO:0043168 anion binding;				IPR013809; IPR008942; IPR011417; IPR014712;	ENTH domain; ENTH/VHS; AP180 N-terminal homology (ANTH) domain; Phosphoinositide-binding clathrin adaptor, domain 2;
Unigene32139_All	134	0.756	Down	0.003099	S	90 548 PREDICTED: HMG-Y-related protein A-like [Cucumis sativus] >gi|449523968|ref|XP_004168995.1| PREDICTED: HMG-Y-related protein A-like [Cucumis sativus]	0.990357	1.91e-13	107.5	MAKPT(0.002)S(0.002)T(0.002)S(0.005)DPS(0.99)PPGVK	3	0.015732	nucleus	GO:0044085 cellular component biogenesis; GO:0050794 regulation of cellular process; GO:0016043 cellular component organization; GO:0034728 nucleosome organization; GO:0060255 regulation of macromolecule metabolic process; GO:0019219 regulation of nucleobase-containing compound metabolic process; GO:2001141 regulation of RNA biosynthetic process; GO:0006323 DNA packaging; GO:0006334 nucleosome as…	GO:0043229 intracellular organelle; GO:0043232 intracellular non-membrane-bounded organelle; GO:0044446 intracellular organelle part; GO:0032991 macromolecular complex; GO:0044424 intracellular part; GO:0005623 cell; GO:0044422 organelle part; GO:0000786 nucleosome; GO:0044427 chromosomal part; GO:0043228 non-membrane-bounded organelle; GO:0043231 intracellular membrane-bounded organelle; GO:0043…	GO:0097159 organic cyclic compound binding; GO:1901363 heterocyclic compound binding; GO:0003677 DNA binding; GO:0005488 binding; GO:0003676 nucleic acid binding;				IPR011991; IPR005818;	Winged helix-turn-helix DNA-binding domain; Linker histone H1/H5, domain H15;
Unigene42225_All	160	1.358	Up	0.019421	T	3 749 minus strand predicted protein [Populus trichocarpa] >gi|222843524|gb|EEE81071.1| predicted protein [Populus trichocarpa]	0.989808	4.36e-14	113.11	NSHDGS(0.005)HGT(0.99)PT(0.005)R	3	-0.53416	nucleus				K13456	RIN4; RPM1-interacting protein 4	fve04626 Plant-pathogen interaction - Fragaria vesca (woodland strawberry);	IPR008700;	RIN4, pathogenic type III effector avirulence factor Avr cleavage site;
Unigene68390_All	119	0.638	Down	0.0042774	S	767 2221 conserved hypothetical protein [Ricinus communis] >gi|223547235|gb|EEF48730.1| conserved hypothetical protein [Ricinus communis]	0.989797	0.00436	61.11	KS(0.01)NS(0.99)GPLNR	3	0.097184	plasma membrane
CL2621.Contig20_All	296	0.631	Down	0.0052993	S	68 1144 unnamed protein product [Vitis vinifera]	0.98966	6.36e-08	107.53	S(0.01)HS(0.99)LGNHTER	3	-0.053227	nucleus							IPR027329;	TPX2, C-terminal;
Unigene85562_All	230	0.754	Down	0.042262	S	"1659 2390 ATP binding protein, putative [Ricinus communis] >gi|223527297|gb|EEF29449.1| ATP binding protein, putative [Ricinus communis]"	0.989347	4.24e-14	110.12	ELPS(0.989)NS(0.01)NLSPLAR	2	-0.30164	nucleus				K08838
Unigene92544_All	170	0.644	Down	0.002079	S	194 3439 CESA6 [Gossypium hirsutum]	0.988855	6.1e-06	83.243	T(0.001)T(0.01)S(0.989)GPLGPSEK	2	-0.70012	plasma membrane	GO:0016051 carbohydrate biosynthetic process; GO:0044711 single-organism biosynthetic process; GO:0006073 cellular glucan metabolic process; GO:0000271 polysaccharide biosynthetic process; GO:0030243 cellulose metabolic process; GO:0044042 glucan metabolic process; GO:0044763 single-organism cellular process; GO:0044699 single-organism process; GO:0033692 cellular polysaccharide biosynthetic proc…	GO:0016020 membrane;	GO:0016759 cellulose synthase activity; GO:0016758 transferase activity, transferring hexosyl groups; GO:0003824 catalytic activity; GO:0035251 UDP-glucosyltransferase activity; GO:0016760 cellulose synthase (UDP-forming) activity; GO:0008194 UDP-glycosyltransferase activity; GO:0046527 glucosyltransferase activity; GO:0016757 transferase activity, transferring glycosyl groups; GO:0016740 transfe…	K10999			IPR027934; IPR013083; IPR029044;	Cellulose synthase, RING-type zinc finger; Zinc finger, RING/FYVE/PHD-type; Nucleotide-diphospho-sugar transferases;
Unigene84724_All	118	0.75	Down	0.0024203	S	890 1267 minus strand hypothetical protein ARALYDRAFT_494585 [Arabidopsis lyrata subsp. lyrata] >gi|297309445|gb|EFH39869.1| hypothetical protein ARALYDRAFT_494585 [Arabidopsis lyrata subsp. lyrata]	0.988345	8.62e-23	120.59	ASSYGTSPFMS(0.988)S(0.012)R	2	-2.158	cytoplasm				K12608	CAF16; CCR4-NOT complex subunit CAF16	fve03018 RNA degradation - Fragaria vesca (woodland strawberry);	IPR027417;	P-loop containing nucleoside triphosphate hydrolase;
CL27714.Contig7_All	71	0.651	Down	0.0061432	S	1 435 retinoblastoma-related protein 1 [Populus tremula x Populus tremuloides]	0.987471	0.00013	81.904	FDLIAS(0.987)PS(0.013)K	3	0.99446	nucleus	GO:0050794 regulation of cellular process; GO:0050789 regulation of biological process; GO:0051726 regulation of cell cycle; GO:0065007 biological regulation;	GO:0043226 organelle; GO:0043231 intracellular membrane-bounded organelle; GO:0043229 intracellular organelle; GO:0005634 nucleus; GO:0044464 cell part; GO:0005622 intracellular; GO:0044424 intracellular part; GO:0043227 membrane-bounded organelle; GO:0005623 cell;		K04681			IPR013763; IPR002720;	Cyclin-like; Retinoblastoma-associated protein, A-box;
Unigene67909_All	205	1.394	Up	0.020003	S	"144 842 minus strand protein binding protein, putative [Ricinus communis] >gi|223530186|gb|EEF32095.1| protein binding protein, putative [Ricinus communis]"	0.986805	0.00248	67.645	S(0.013)FS(0.987)VPVDDKEGQLR	3	0.40554	nucleus
CL23333.Contig2_All	402	0.643	Down	0.00126157	T	"378 1649 signal transducer, putative [Ricinus communis] >gi|223543186|gb|EEF44718.1| signal transducer, putative [Ricinus communis]"	0.986508	4.81e-50	142.58	EANFGT(0.009)QT(0.987)PT(0.004)DIK	3	-0.49724	cytoplasm							IPR027356;	NPH3 domain;
CL1221.Contig1_All	83	2.209	Up	6.4884e-05	T	271 720 PREDICTED: uncharacterized protein LOC100782955 [Glycine max]	0.985488	1.72e-13	123.26	VLAAAQT(0.985)T(0.015)K	2	-1.7062	chloroplast	GO:0006810 transport; GO:0051179 localization; GO:0006812 cation transport; GO:0030001 metal ion transport; GO:0006811 ion transport; GO:0051234 establishment of localization;		GO:0046872 metal ion binding; GO:0043169 cation binding; GO:0005488 binding; GO:0043167 ion binding;				IPR006121;	Heavy metal-associated domain, HMA;
CL259.Contig32_All	232	0.752	Down	0.024722	S	"3 980 minus strand arf gtpase-activating protein, putative [Ricinus communis] >gi|223532982|gb|EEF34748.1| arf gtpase-activating protein, putative [Ricinus communis]"	0.984816	0.000731	78.917	S(0.985)IS(0.013)S(0.002)AQFFGDQTR	2	-2.1372	nucleus				K12493	ARFGAP2_3; ADP-ribosylation factor GTPase-activating protein 2/3	fve04144 Endocytosis - Fragaria vesca (woodland strawberry);
Unigene8839_All	20	1.309	Up	0.038324	S	"414 731 protein phosphatase 2c, putative [Ricinus communis] >gi|223529801|gb|EEF31736.1| protein phosphatase 2c, putative [Ricinus communis]"	0.984678	0.000494	68.168	S(0.985)VHGGS(0.015)DAAGPK	3	-0.8538	mitochondria			GO:0043169 cation binding; GO:0003824 catalytic activity; GO:0005488 binding; GO:0043167 ion binding;				IPR001932;	PPM-type phosphatase domain;
Unigene92546_All	104	0.75	Down	0.0024563	S	1 3024 cellulose synthase catalytic subunit [Gossypium armourianum]	0.984221	0.0172	40.941	LS(0.016)MAS(0.984)PGPVGGK	2	-0.37113	plasma membrane	GO:0016051 carbohydrate biosynthetic process; GO:0044711 single-organism biosynthetic process; GO:0006073 cellular glucan metabolic process; GO:0000271 polysaccharide biosynthetic process; GO:0030243 cellulose metabolic process; GO:0044042 glucan metabolic process; GO:0044763 single-organism cellular process; GO:0044699 single-organism process; GO:0033692 cellular polysaccharide biosynthetic proc…	GO:0016020 membrane;	GO:0016759 cellulose synthase activity; GO:0016758 transferase activity, transferring hexosyl groups; GO:0003824 catalytic activity; GO:0035251 UDP-glucosyltransferase activity; GO:0016760 cellulose synthase (UDP-forming) activity; GO:0008194 UDP-glycosyltransferase activity; GO:0046527 glucosyltransferase activity; GO:0016757 transferase activity, transferring glycosyl groups; GO:0016740 transfe…	K10999			IPR027934; IPR029044;	Cellulose synthase, RING-type zinc finger; Nucleotide-diphospho-sugar transferases;
Unigene16177_All	126	1.315	Up	0.028479	Y	"604 1023 minus strand serine/arginine rich splicing factor, putative [Ricinus communis] >gi|223527045|gb|EEF29231.1| serine/arginine rich splicing factor, putative [Ricinus communis]"	0.98415	0.0104	50.897	GNY(0.984)S(0.009)GS(0.007)PDRR	2	0.59663	nucleus			GO:0097159 organic cyclic compound binding; GO:1901363 heterocyclic compound binding; GO:1901265 nucleoside phosphate binding; GO:0005488 binding; GO:0003676 nucleic acid binding; GO:0000166 nucleotide binding; GO:0036094 small molecule binding;	K12900	FUSIP1; FUS-interacting serine-arginine-rich protein 1	fve03040 Spliceosome - Fragaria vesca (woodland strawberry);	IPR000504; IPR012677;	RNA recognition motif domain; Nucleotide-binding alpha-beta plait domain;
CL4999.Contig1_All	135	0.669	Down	0.00035632	S	133 3123 predicted protein [Populus trichocarpa] >gi|222855518|gb|EEE93065.1| predicted protein [Populus trichocarpa]	0.983914	0.000802	59.502	KS(0.984)PDS(0.015)GPGS(0.001)GHGK	3	0.33585	cytoplasm							IPR014770; IPR014772;	Munc13 homology 1; Mammalian uncoordinated homology 13, domain 2;
CL1989.Contig2_All	13	0.336	Down	0.00035674	S	229 693 predicted protein [Populus trichocarpa] >gi|222837794|gb|EEE76159.1| predicted protein [Populus trichocarpa]	0.983339	3.19e-10	106.3	S(0.008)T(0.008)S(0.983)LPVSQTVSK	2	-0.38633	chloroplast
CL4144.Contig5_All	7	0.664	Down	0.0056784	S	79 444 minus strand hypothetical protein PRUPE_ppa013502mg [Prunus persica]	0.983172	0.00176	63.936	S(0.983)IT(0.017)GAPTVKPTSDER	3	0.29443	cytoplasm	GO:0007017 microtubule-based process; GO:0009987 cellular process;	GO:0043229 intracellular organelle; GO:0043232 intracellular non-membrane-bounded organelle; GO:0044430 cytoskeletal part; GO:0044446 intracellular organelle part; GO:0032991 macromolecular complex; GO:0044424 intracellular part; GO:0030286 dynein complex; GO:0005875 microtubule associated complex; GO:0005623 cell; GO:0044422 organelle part; GO:0043228 non-membrane-bounded organelle; GO:0043226 o…		K10418
Unigene84875_All	17	0.562	Down	0.000258	S	263 1027 hypothetical protein PRUPE_ppa002227mg [Prunus persica]	0.982975	1.7e-161	186.11	IS(0.003)GS(0.983)S(0.014)NDLLDSQPK	2	0.47941	chloroplast			GO:0016741 transferase activity, transferring one-carbon groups; GO:0008168 methyltransferase activity; GO:0003824 catalytic activity; GO:0016740 transferase activity;
CL560.Contig50_All	211	1.367	Up	0.044983	S	175 927 minus strand hypothetical protein PRUPE_ppa010237mg [Prunus persica]	0.98289	0.00301	45.916	GQGPS(0.019)HGRS(0.983)HS(0.998)PRR	4	0.88812	nucleus			GO:0097159 organic cyclic compound binding; GO:1901363 heterocyclic compound binding; GO:1901265 nucleoside phosphate binding; GO:0005488 binding; GO:0003676 nucleic acid binding; GO:0000166 nucleotide binding; GO:0036094 small molecule binding;	K12900	FUSIP1; FUS-interacting serine-arginine-rich protein 1	fve03040 Spliceosome - Fragaria vesca (woodland strawberry);	IPR000504; IPR012677;	RNA recognition motif domain; Nucleotide-binding alpha-beta plait domain;
CL14042.Contig4_All	94	1.431	Up	0.00095953	S	240 617 minus strand unknown [Arabidopsis thaliana]	0.982797	0.0113	72.152	S(0.017)FS(0.983)FQTSR	2	-0.19798	nucleus				K15622
Unigene10160_All	35	0.762	Down	0.0045586	S	256 894 PREDICTED: serine/threonine-protein kinase HT1-like [Vitis vinifera]	0.982615	0.000164	99.815	VWTTDS(0.983)T(0.017)K	3	-0.53136	cytoplasm	GO:0016310 phosphorylation; GO:0044267 cellular protein metabolic process; GO:0044238 primary metabolic process; GO:0044237 cellular metabolic process; GO:0006796 phosphate-containing compound metabolic process; GO:0071704 organic substance metabolic process; GO:0008152 metabolic process; GO:0006468 protein phosphorylation; GO:0006793 phosphorus metabolic process; GO:0044260 cellular macromolecul…		GO:0005524 ATP binding; GO:1901265 nucleoside phosphate binding; GO:0016773 phosphotransferase activity, alcohol group as acceptor; GO:0001882 nucleoside binding; GO:0043167 ion binding; GO:0004672 protein kinase activity; GO:0000166 nucleotide binding; GO:0097159 organic cyclic compound binding; GO:1901363 heterocyclic compound binding; GO:0032549 ribonucleoside binding; GO:0097367 carbohydrate …				IPR000719; IPR001245; IPR011009;	Protein kinase domain; Serine-threonine/tyrosine-protein kinase catalytic domain; Protein kinase-like domain;
CL1435.Contig5_All	62	0.696	Down	0.0135984	S	"668 1039 SP1L, putative [Ricinus communis] >gi|223546241|gb|EEF47743.1| SP1L, putative [Ricinus communis]"	0.982587	1.98e-106	164.53	SIPAS(0.003)PS(0.983)S(0.014)PPGVAK	2	0.51908	nucleus				K18635
Unigene45667_All	112	0.581	Down	0.000160777	S	109 501 minus strand hypothetical protein PRUPE_ppa007040mg [Prunus persica]	0.981353	1.72e-25	136.5	VDFSS(0.019)S(0.981)PFK	2	0.81442	chloroplast	GO:0044699 single-organism process; GO:0008152 metabolic process; GO:0055114 oxidation-reduction process; GO:0044710 single-organism metabolic process;		GO:0003824 catalytic activity; GO:0016491 oxidoreductase activity;	K00384	trxB; thioredoxin reductase (NADPH) [EC:1.8.1.9]	fve00450 Selenocompound metabolism - Fragaria vesca (woodland strawberry);	IPR023753;	FAD/NAD(P)-binding domain;
CL4623.Contig5_All	113	1.427	Up	0.0014835	T	1139 1498 minus strand extracellular calcium sensing receptor [Castanopsis chinensis]	0.98133	2.25e-79	154.55	RFGT(0.994)T(0.005)S(0.019)T(0.981)K	3	-0.094477	nucleus							IPR001763;	Rhodanese-like domain;
Unigene85485_All	44	0.738	Down	0.00047767	S	339 1649 PREDICTED: serine/threonine-protein kinase At5g01020-like [Vitis vinifera]	0.981176	8.05e-08	109.44	S(0.003)PS(0.981)FT(0.013)S(0.003)LTAK	2	0.3517	chloroplast	GO:0016310 phosphorylation; GO:0044267 cellular protein metabolic process; GO:0044238 primary metabolic process; GO:0044237 cellular metabolic process; GO:0006796 phosphate-containing compound metabolic process; GO:0071704 organic substance metabolic process; GO:0008152 metabolic process; GO:0006468 protein phosphorylation; GO:0006793 phosphorus metabolic process; GO:0044260 cellular macromolecul…		GO:0005524 ATP binding; GO:1901265 nucleoside phosphate binding; GO:0016773 phosphotransferase activity, alcohol group as acceptor; GO:0001882 nucleoside binding; GO:0043167 ion binding; GO:0004672 protein kinase activity; GO:0000166 nucleotide binding; GO:0097159 organic cyclic compound binding; GO:1901363 heterocyclic compound binding; GO:0032549 ribonucleoside binding; GO:0097367 carbohydrate …	K04733			IPR000719; IPR001245; IPR013320; IPR011009;	Protein kinase domain; Serine-threonine/tyrosine-protein kinase catalytic domain; Concanavalin A-like lectin/glucanase domain; Protein kinase-like domain;
CL27318.Contig4_All	115	0.638	Down	0.0031789	S	134 814 predicted protein [Populus trichocarpa] >gi|118487807|gb|ABK95727.1| unknown [Populus trichocarpa] >gi|222838047|gb|EEE76412.1| predicted protein [Populus trichocarpa]	0.981114	0.000489	78.324	VIIGT(0.004)S(0.015)PS(0.981)FR	2	1.0152	nucleus							IPR027329;	TPX2, C-terminal;
Unigene66780_All	313	0.684	Down	0.00020005	S	238 1242 minus strand predicted protein [Populus trichocarpa] >gi|222856963|gb|EEE94510.1| predicted protein [Populus trichocarpa]	0.980844	0.0123	70.412	S(0.006)LS(0.981)LPT(0.013)TR	2	1.3014	plasma membrane				K15285			IPR004853;	Sugar phosphate transporter domain;
CL1443.Contig57_All	27	1.675	Up	0.018677	T	2 151 predicted protein [Populus trichocarpa] >gi|222841886|gb|EEE79433.1| predicted protein [Populus trichocarpa]	0.980551	1.54e-14	111.12	AYT(0.981)LT(0.019)HSDITSK	3	-1.3906	nucleus				K22013	SGR; magnesium dechelatase [EC:4.99.1.10]	fve00860 Porphyrin and chlorophyll metabolism - Fragaria vesca (woodland strawberry); fve01110 Biosynthesis of secondary metabolites - Fragaria vesca (woodland strawberry);	IPR024438;	Staygreen protein;
CL2667.Contig3_All	644	0.756	Down	0.0037027	S	"330 4058 multidrug/pheromone exporter, MDR family, ABC transporter family [Populus trichocarpa] >gi|222866849|gb|EEF03980.1| multidrug/pheromone exporter, MDR family, ABC transporter family [Populus trichocarpa]"	0.980416	1.09e-49	140.26	NLS(0.386)YS(0.614)YS(0.98)T(0.019)GADGR	2	-1.5224	plasma membrane	GO:0006810 transport; GO:0055085 transmembrane transport; GO:0051179 localization; GO:0051234 establishment of localization;	GO:0031224 intrinsic component of membrane; GO:0016020 membrane; GO:0016021 integral component of membrane; GO:0044425 membrane part;	GO:1901265 nucleoside phosphate binding; GO:0015399 primary active transmembrane transporter activity; GO:0016817 hydrolase activity, acting on acid anhydrides; GO:0016787 hydrolase activity; GO:0016887 ATPase activity; GO:0097159 organic cyclic compound binding; GO:1901363 heterocyclic compound binding; GO:0016462 pyrophosphatase activity; GO:0003824 catalytic activity; GO:0032553 ribonucleotide…	K05658	ABCB1; ATP-binding cassette, subfamily B (MDR/TAP), member 1 [EC:3.6.3.44]	fve02010 ABC transporters - Fragaria vesca (woodland strawberry);	IPR003593; IPR003439; IPR011527; IPR027417;	AAA+ ATPase domain; ABC transporter-like; ABC transporter type 1, transmembrane domain; P-loop containing nucleoside triphosphate hydrolase;
CL11117.Contig9_All	101	3.258	Up	0.00020077	S	116 421 cold stress protein [Citrus trifoliata]	0.979347	1.56e-60	141.13	KHEDGHESSSSS(0.02)DS(0.979)D	3	-0.71738	cytoplasm
CL9520.Contig3_All	67	0.701	Down	0.0089607	T	74 1771 PREDICTED: probable nucleolar protein 5-2-like [Vitis vinifera]	0.979132	0.000103	108.47	LLES(0.02)T(0.979)PS(0.001)K	3	-0.31933	cytoplasm				K14565	NOP58; nucleolar protein 58	fve03008 Ribosome biogenesis in eukaryotes - Fragaria vesca (woodland strawberry);	IPR002687; IPR012974; IPR012976;	Nop domain; NOP5, N-terminal; NOSIC;
Unigene84207_All	1045	0.726	Down	0.0112602	S	"73 4083 transferase, transferring glycosyl groups, putative [Ricinus communis] >gi|223542897|gb|EEF44433.1| transferase, transferring glycosyl groups, putative [Ricinus communis]"	0.978301	5.5e-22	125.54	TS(0.002)S(0.978)S(0.02)LGLLFK	2	-0.81733	plasma membrane	GO:0016051 carbohydrate biosynthetic process; GO:0006074 (1->3)-beta-D-glucan metabolic process; GO:0044711 single-organism biosynthetic process; GO:0006073 cellular glucan metabolic process; GO:0000271 polysaccharide biosynthetic process; GO:0044042 glucan metabolic process; GO:0044763 single-organism cellular process; GO:0044699 single-organism process; GO:0033692 cellular polysaccharide biosyn…	GO:0016020 membrane; GO:1902494 catalytic complex; GO:0044459 plasma membrane part; GO:0044425 membrane part; GO:0044464 cell part; GO:0071944 cell periphery; GO:0032991 macromolecular complex; GO:1990234 transferase complex; GO:0005623 cell; GO:0000148 1,3-beta-D-glucan synthase complex; GO:0005886 plasma membrane;	GO:0016758 transferase activity, transferring hexosyl groups; GO:0003824 catalytic activity; GO:0035251 UDP-glucosyltransferase activity; GO:0008194 UDP-glycosyltransferase activity; GO:0046527 glucosyltransferase activity; GO:0016757 transferase activity, transferring glycosyl groups; GO:0003843 1,3-beta-D-glucan synthase activity; GO:0016740 transferase activity;	K11000			IPR026899;	1,3-beta-glucan synthase subunit FKS1-like, domain-1;
Unigene41983_All	36	0.767	Down	0.048385	S	382 867 minus strand PREDICTED: nephrocystin-3-like [Cucumis sativus] >gi|449518869|ref|XP_004166458.1| PREDICTED: nephrocystin-3-like [Cucumis sativus]	0.978185	0.00201	53.377	RPPS(0.978)PS(0.02)PS(0.001)VS(0.001)R	3	-0.35391	chloroplast			GO:0005515 protein binding; GO:0005488 binding;				IPR011990; IPR013026;	Tetratricopeptide-like helical domain; Tetratricopeptide repeat-containing domain;
CL4324.Contig7_All	158	0.73	Down	0.026916	S	"344 982 minus strand golgi snare 11 protein, putative [Ricinus communis] >gi|223533313|gb|EEF35065.1| golgi snare 11 protein, putative [Ricinus communis]"	0.97785	0.00474	92.039	S(0.978)T(0.022)FGGINSK	2	-0.23117	Golgi apparatus	GO:0006810 transport; GO:0046907 intracellular transport; GO:0051649 establishment of localization in cell; GO:0016192 vesicle-mediated transport; GO:0048193 Golgi vesicle transport; GO:0051179 localization; GO:0006888 ER to Golgi vesicle-mediated transport; GO:0051641 cellular localization; GO:0051234 establishment of localization;	GO:0043229 intracellular organelle; GO:0016020 membrane; GO:0098588 bounding membrane of organelle; GO:0031090 organelle membrane; GO:0005737 cytoplasm; GO:0044446 intracellular organelle part; GO:0005801 cis-Golgi network; GO:0000139 Golgi membrane; GO:0012505 endomembrane system; GO:0031224 intrinsic component of membrane; GO:0044424 intracellular part; GO:0005623 cell; GO:0016021 integral comp…		K08495	GOSR1; golgi SNAP receptor complex member 1	fve04130 SNARE interactions in vesicular transport - Fragaria vesca (woodland strawberry);
Unigene68297_All	59	1.326	Up	0.0020221	S	951 1550 PREDICTED: uncharacterized protein LOC100795305 [Glycine max]	0.977803	1.6e-34	121.82	STGDGNTQAHLS(0.978)PS(0.022)K	3	0.42233	nucleus							IPR027329;	TPX2, C-terminal;
Unigene85485_All	394	0.702	Down	0.0061353	S	339 1649 PREDICTED: serine/threonine-protein kinase At5g01020-like [Vitis vinifera]	0.977791	9.14e-08	101.3	DRNPS(0.978)RS(0.022)ES(0.001)HR	4	2.1784	chloroplast	GO:0016310 phosphorylation; GO:0044267 cellular protein metabolic process; GO:0044238 primary metabolic process; GO:0044237 cellular metabolic process; GO:0006796 phosphate-containing compound metabolic process; GO:0071704 organic substance metabolic process; GO:0008152 metabolic process; GO:0006468 protein phosphorylation; GO:0006793 phosphorus metabolic process; GO:0044260 cellular macromolecul…		GO:0005524 ATP binding; GO:1901265 nucleoside phosphate binding; GO:0016773 phosphotransferase activity, alcohol group as acceptor; GO:0001882 nucleoside binding; GO:0043167 ion binding; GO:0004672 protein kinase activity; GO:0000166 nucleotide binding; GO:0097159 organic cyclic compound binding; GO:1901363 heterocyclic compound binding; GO:0032549 ribonucleoside binding; GO:0097367 carbohydrate …	K04733			IPR000719; IPR001245; IPR013320; IPR011009;	Protein kinase domain; Serine-threonine/tyrosine-protein kinase catalytic domain; Concanavalin A-like lectin/glucanase domain; Protein kinase-like domain;
Unigene69586_All	63	0.606	Down	0.00076079	S	149 619 predicted protein [Populus trichocarpa] >gi|222837794|gb|EEE76159.1| predicted protein [Populus trichocarpa]	0.976562	0.00509	72.531	S(0.003)KS(0.977)LS(0.016)S(0.004)LR	3	-1.0751	nucleus
CL10403.Contig6_All	467	3.011	Up	9.8642e-05	S	318 1754 predicted protein [Populus trichocarpa] >gi|222859488|gb|EEE97035.1| predicted protein [Populus trichocarpa]	0.976041	3.72e-288	212.63	AEGPQGTQQAHSS(0.005)S(0.976)S(0.019)AHGR	3	-0.46874	nucleus
Unigene18694_All	42	0.722	Down	0.02136	S	"18 1130 minus strand Protein MYG1, putative [Ricinus communis] >gi|223541884|gb|EEF43430.1| Protein MYG1, putative [Ricinus communis]"	0.975938	5.31e-180	185.23	VS(0.306)S(0.694)PAYST(0.024)GS(0.976)PAYATFK	3	-0.541	mitochondria
CL2667.Contig3_All	625	0.72	Down	0.00190076	S	"330 4058 multidrug/pheromone exporter, MDR family, ABC transporter family [Populus trichocarpa] >gi|222866849|gb|EEF03980.1| multidrug/pheromone exporter, MDR family, ABC transporter family [Populus trichocarpa]"	0.9759	3.78e-31	139.32	LSHS(0.003)LS(0.976)T(0.022)K	2	0.75035	plasma membrane	GO:0006810 transport; GO:0055085 transmembrane transport; GO:0051179 localization; GO:0051234 establishment of localization;	GO:0031224 intrinsic component of membrane; GO:0016020 membrane; GO:0016021 integral component of membrane; GO:0044425 membrane part;	GO:1901265 nucleoside phosphate binding; GO:0015399 primary active transmembrane transporter activity; GO:0016817 hydrolase activity, acting on acid anhydrides; GO:0016787 hydrolase activity; GO:0016887 ATPase activity; GO:0097159 organic cyclic compound binding; GO:1901363 heterocyclic compound binding; GO:0016462 pyrophosphatase activity; GO:0003824 catalytic activity; GO:0032553 ribonucleotide…	K05658	ABCB1; ATP-binding cassette, subfamily B (MDR/TAP), member 1 [EC:3.6.3.44]	fve02010 ABC transporters - Fragaria vesca (woodland strawberry);	IPR003593; IPR003439; IPR011527; IPR027417;	AAA+ ATPase domain; ABC transporter-like; ABC transporter type 1, transmembrane domain; P-loop containing nucleoside triphosphate hydrolase;
CL27486.Contig16_All	31	0.274	Down	5.8959e-05	S	377 484 hypothetical protein PRUPE_ppa008495mg [Prunus persica]	0.975196	0.0183	72.434	VPS(0.975)S(0.019)S(0.006)EKL	2	0.3817	chloroplast
CL3806.Contig21_All	852	0.769	Down	0.0115229	S	"572 3859 minus strand Ran GTPase binding protein, putative [Ricinus communis] >gi|223533605|gb|EEF35343.1| Ran GTPase binding protein, putative [Ricinus communis]"	0.974914	3.45e-41	127.37	S(0.263)T(0.353)T(0.353)PT(0.032)PTLGGLT(0.025)S(0.975)PK	3	-0.10832	nucleus			GO:0046872 metal ion binding; GO:0043169 cation binding; GO:0005488 binding; GO:0043167 ion binding;				IPR027988; IPR013591; IPR001849; IPR009091; IPR000306; IPR017455; IPR011993; IPR013083; IPR011011;	Transcription factor BREVIS RADIX, N-terminal domain; Brevis radix (BRX) domain; Pleckstrin homology domain; Regulator of chromosome condensation 1/beta-lactamase-inhibitor protein II; FYVE zinc finger; Zinc finger, FYVE-related; PH domain-like; Zinc finger, RING/FYVE/PHD-type; Zinc finger, FYVE/PHD-type;
CL4999.Contig7_All	110	0.759	Down	0.0163012	T	130 3120 predicted protein [Populus trichocarpa] >gi|222855518|gb|EEE93065.1| predicted protein [Populus trichocarpa]	0.974163	0.00101	89.301	S(0.001)LT(0.974)S(0.025)AAASK	2	0.77059	cytoplasm							IPR014770; IPR014772;	Munc13 homology 1; Mammalian uncoordinated homology 13, domain 2;
Unigene45320_All	21	0.743	Down	0.0169414	S	178 1086 uncharacterized protein LOC100818121 [Glycine max]	0.97212	3.47e-17	103.75	SESDITSLAPS(0.222)S(0.776)PS(0.03)RS(0.972)PK	3	-0.58783	endoplasmic reticulum
CL11117.Contig9_All	99	1.941	Up	0.00122285	S	116 421 cold stress protein [Citrus trifoliata]	0.971406	2.39e-193	195.48	KKHEDGHESSSS(0.022)S(0.971)DS(0.006)D	3	0.45816	cytoplasm
CL7835.Contig2_All	151	1.515	Up	0.000164164	S	"529 3702 minus strand sucrose phosphate syntase, putative [Ricinus communis] >gi|223542651|gb|EEF44188.1| sucrose phosphate syntase, putative [Ricinus communis]"	0.971011	3.57e-49	137.69	NS(0.029)S(0.971)NLEVWSEDKK	2	-0.11898	cytoplasm	GO:0044723 single-organism carbohydrate metabolic process; GO:0008152 metabolic process; GO:0005985 sucrose metabolic process; GO:0044262 cellular carbohydrate metabolic process; GO:0044710 single-organism metabolic process; GO:0044763 single-organism cellular process; GO:0044699 single-organism process; GO:0009311 oligosaccharide metabolic process; GO:0005984 disaccharide metabolic process; GO:0…		GO:0016758 transferase activity, transferring hexosyl groups; GO:0003824 catalytic activity; GO:0046524 sucrose-phosphate synthase activity; GO:0035251 UDP-glucosyltransferase activity; GO:0008194 UDP-glycosyltransferase activity; GO:0046527 glucosyltransferase activity; GO:0016757 transferase activity, transferring glycosyl groups; GO:0016157 sucrose synthase activity; GO:0016740 transferase act…	K00696	E2.4.1.14; sucrose-phosphate synthase [EC:2.4.1.14]	fve00500 Starch and sucrose metabolism - Fragaria vesca (woodland strawberry); fve01100 Metabolic pathways - Fragaria vesca (woodland strawberry);	IPR006380; IPR000368; IPR001296;	Sucrose-phosphatase, N-terminal; Sucrose synthase; Glycosyl transferase, family 1;
CL1451.Contig2_All	53	0.723	Down	0.00031889	S	125 424 minus strand protein with unknown function [Ricinus communis] >gi|223545490|gb|EEF46995.1| protein with unknown function [Ricinus communis]	0.970663	0.0072	48.885	S(0.001)GGGEY(0.009)GS(0.971)FGS(0.02)R	2	-2.3961	chloroplast			GO:0043169 cation binding; GO:0046872 metal ion binding; GO:0008270 zinc ion binding; GO:0046914 transition metal ion binding; GO:0005488 binding; GO:0043167 ion binding;				IPR001876;	Zinc finger, RanBP2-type;
CL13875.Contig2_All	300	1.462	Up	0.0025558	S	241 2781 minus strand PREDICTED: uncharacterized protein LOC100244427 [Vitis vinifera]	0.970299	0.000105	81.226	KQS(0.97)KT(0.514)S(0.514)FS(0.002)VPS(1)PR	3	-1.7383	nucleus							IPR019448;	EEIG1/EHBP1 N-terminal domain;
CL18740.Contig3_All	5	0.66	Down	0.0098438	Y	"166 2055 minus strand ATP binding protein, putative [Ricinus communis] >gi|223541953|gb|EEF43499.1| ATP binding protein, putative [Ricinus communis]"	0.968651	0.0287	76.679	EY(0.969)GGS(0.031)PK	2	0.10953	cytoplasm			GO:0016741 transferase activity, transferring one-carbon groups; GO:0008168 methyltransferase activity; GO:0003824 catalytic activity; GO:0016740 transferase activity;				IPR029063;	S-adenosyl-L-methionine-dependent methyltransferase;
Unigene19247_All	25	0.763	Down	0.00164092	S	"111 1040 Far upstream element-binding protein, putative [Ricinus communis] >gi|223527642|gb|EEF29753.1| Far upstream element-binding protein, putative [Ricinus communis]"	0.967982	1.35e-09	68.445	S(0.002)APPPKS(0.968)PT(0.547)S(0.48)ENAEKPTY(0.003)IR	4	-0.79244	nucleus			GO:0097159 organic cyclic compound binding; GO:1901363 heterocyclic compound binding; GO:0003723 RNA binding; GO:0005488 binding; GO:0003676 nucleic acid binding;	K14944			IPR004087; IPR004088;	K Homology domain; K Homology domain, type 1;
CL4420.Contig4_All	369	0.671	Down	0.038943	S	119 2425 predicted protein [Populus trichocarpa] >gi|222858529|gb|EEE96076.1| predicted protein [Populus trichocarpa]	0.965911	4.63e-19	107.41	EQVSY(0.003)HEDT(0.031)KS(0.966)PQK	4	-0.17661	nucleus
CL15407.Contig2_All	100	0.762	Down	0.026216	S	"224 571 minus strand associate of C-myc, putative [Ricinus communis] >gi|223538759|gb|EEF40359.1| associate of C-myc, putative [Ricinus communis]"	0.964911	0.000202	72.321	NLHS(0.002)S(0.015)VS(0.965)PS(0.013)T(0.005)K	3	0.10769	nucleus
Unigene101887_All	9	0.768	Down	0.022942	S	"54 461 minus strand beta-1,3-glucuronosyltransferase [Gossypium raimondii]"	0.964723	0.00105	83.226	T(0.035)LS(0.965)PAFHSR	3	-0.59803	mitochondria
Unigene45342_All	83	0.699	Down	4.1544e-05	S	1 1062 minus strand protein with unknown function [Ricinus communis] >gi|223545993|gb|EEF47496.1| protein with unknown function [Ricinus communis]	0.964416	0.00112	89.171	AS(0.964)AY(0.036)VLGK	2	1.2239	nucleus	GO:0016310 phosphorylation; GO:0044267 cellular protein metabolic process; GO:0044238 primary metabolic process; GO:0044237 cellular metabolic process; GO:0006796 phosphate-containing compound metabolic process; GO:0071704 organic substance metabolic process; GO:0008152 metabolic process; GO:0006468 protein phosphorylation; GO:0006793 phosphorus metabolic process; GO:0044260 cellular macromolecul…		GO:0005524 ATP binding; GO:1901265 nucleoside phosphate binding; GO:0016773 phosphotransferase activity, alcohol group as acceptor; GO:0001882 nucleoside binding; GO:0043167 ion binding; GO:0004672 protein kinase activity; GO:0000166 nucleotide binding; GO:0097159 organic cyclic compound binding; GO:1901363 heterocyclic compound binding; GO:0032549 ribonucleoside binding; GO:0097367 carbohydrate …				IPR000719; IPR011009;	Protein kinase domain; Protein kinase-like domain;
Unigene53751_All	38	0.763	Down	0.0116779	T	140 577 minus strand hypothetical protein ARALYDRAFT_913675 [Arabidopsis lyrata subsp. lyrata] >gi|297315338|gb|EFH45761.1| hypothetical protein ARALYDRAFT_913675 [Arabidopsis lyrata subsp. lyrata]	0.964237	0.018	68.847	VVET(0.036)T(0.964)PVK	2	1.8583	cytoplasm				K07466	RFA1; replication factor A1	fve03420 Nucleotide excision repair - Fragaria vesca (woodland strawberry); fve03430 Mismatch repair - Fragaria vesca (woodland strawberry); fve03030 DNA replication - Fragaria vesca (woodland strawberry); fve03440 Homologous recombination - Fragaria vesca (woodland strawberry);	IPR012340;	Nucleic acid-binding, OB-fold;
Unigene27078_All	351	0.692	Down	0.000121839	S	718 2091 minus strand hypothetical protein PRUPE_ppa005501mg [Prunus persica]	0.963983	0.0042	85.417	NVS(0.003)S(0.02)T(0.013)S(0.964)PHR	2	0.10263	nucleus	GO:0016310 phosphorylation; GO:0044267 cellular protein metabolic process; GO:0044238 primary metabolic process; GO:0044237 cellular metabolic process; GO:0006796 phosphate-containing compound metabolic process; GO:0071704 organic substance metabolic process; GO:0008152 metabolic process; GO:0006468 protein phosphorylation; GO:0006793 phosphorus metabolic process; GO:0044260 cellular macromolecul…		GO:0005524 ATP binding; GO:1901265 nucleoside phosphate binding; GO:0016773 phosphotransferase activity, alcohol group as acceptor; GO:0001882 nucleoside binding; GO:0043167 ion binding; GO:0004672 protein kinase activity; GO:0000166 nucleotide binding; GO:0097159 organic cyclic compound binding; GO:1901363 heterocyclic compound binding; GO:0032549 ribonucleoside binding; GO:0097367 carbohydrate …	K08960			IPR000719; IPR011009;	Protein kinase domain; Protein kinase-like domain;
CL8864.Contig7_All	31	0.749	Down	0.044961	S	43 351 unknown [Populus trichocarpa]	0.963181	0.0039	83.53	INS(0.963)S(0.037)PIVSR	2	-2.3262	mitochondria	GO:0045184 establishment of protein localization; GO:0006810 transport; GO:0046907 intracellular transport; GO:0070727 cellular macromolecule localization; GO:0051649 establishment of localization in cell; GO:0006886 intracellular protein transport; GO:0071702 organic substance transport; GO:0008104 protein localization; GO:0033036 macromolecule localization; GO:0034613 cellular protein localizat…	GO:0016020 membrane; GO:0043229 intracellular organelle; GO:0019867 outer membrane; GO:0044429 mitochondrial part; GO:0098588 bounding membrane of organelle; GO:0031090 organelle membrane; GO:0005741 mitochondrial outer membrane; GO:0005737 cytoplasm; GO:0044446 intracellular organelle part; GO:0031967 organelle envelope; GO:0044424 intracellular part; GO:0005623 cell; GO:0044422 organelle part; …		K17769
CL1745.Contig1_All	69	0.715	Down	0.00161703	T	"957 1712 minus strand Nucleosome-binding protein, putative [Ricinus communis] >gi|223543265|gb|EEF44797.1| Nucleosome-binding protein, putative [Ricinus communis]"	0.962805	0.00188	62.494	AT(0.037)PT(0.963)PEKEPQK	3	0.54845	nucleus		GO:0043226 organelle; GO:0043231 intracellular membrane-bounded organelle; GO:0043229 intracellular organelle; GO:0005634 nucleus; GO:0044464 cell part; GO:0005622 intracellular; GO:0044424 intracellular part; GO:0043227 membrane-bounded organelle; GO:0005623 cell;	GO:0097159 organic cyclic compound binding; GO:1901363 heterocyclic compound binding; GO:0003677 DNA binding; GO:0005488 binding; GO:0003676 nucleic acid binding;				IPR016177; IPR001739;	DNA-binding domain; Methyl-CpG DNA binding;
CL18565.Contig6_All	98	0.72	Down	0.00097681	T	164 958 hypothetical protein PRUPE_ppa010093mg [Prunus persica]	0.961262	0.00182	65.423	T(0.021)NT(0.016)DFT(0.961)PY(0.001)AGDGFK	3	1.0764	chloroplast	GO:0008152 metabolic process; GO:0044237 cellular metabolic process; GO:0009987 cellular process; GO:0015979 photosynthesis;	GO:0016020 membrane; GO:0009523 photosystem II; GO:0019898 extrinsic component of membrane; GO:0098796 membrane protein complex; GO:0009654 photosystem II oxygen evolving complex; GO:0042651 thylakoid membrane; GO:0032991 macromolecular complex; GO:0044424 intracellular part; GO:0005623 cell; GO:0034357 photosynthetic membrane; GO:0009521 photosystem; GO:1902494 catalytic complex; GO:0044425 memb…	GO:0043169 cation binding; GO:0046872 metal ion binding; GO:0005509 calcium ion binding; GO:0005488 binding; GO:0043167 ion binding;	K02717	psbP; photosystem II oxygen-evolving enhancer protein 2	fve00195 Photosynthesis - Fragaria vesca (woodland strawberry); fve01100 Metabolic pathways - Fragaria vesca (woodland strawberry);	IPR016123;	Mog1/PsbP, alpha/beta/alpha sandwich;
Unigene24842_All	121	0.447	Down	0.00075774	S	171 611 minus strand conserved hypothetical protein [Ricinus communis] >gi|223527844|gb|EEF29940.1| conserved hypothetical protein [Ricinus communis]	0.959324	0.032	54.343	TLT(0.004)S(0.013)NNS(0.959)S(0.024)R	2	-0.70675	mitochondria							IPR013320;	Concanavalin A-like lectin/glucanase domain;
CL27515.Contig5_All	244	0.634	Down	0.0074404	S	1 2937 spike 1 [Gossypium arboreum]	0.958264	2.23e-61	143.46	VNSQLS(0.021)S(0.958)PS(0.021)QPYSLR	2	-0.035567	nucleus				K21852			IPR010703; IPR027357;	Dedicator of cytokinesis, C-terminal; DHR-2 domain;
CL27598.Contig9_All	9	0.716	Down	0.0091996	S	274 1581 UDP-glucuronic acid decarboxylase 1 [Gossypium hirsutum]	0.957921	0.00827	80.986	QS(0.042)S(0.958)VNHR	2	1.3236	chloroplast				K08678	UXS1; UDP-glucuronate decarboxylase [EC:4.1.1.35]	fve00520 Amino sugar and nucleotide sugar metabolism - Fragaria vesca (woodland strawberry); fve01100 Metabolic pathways - Fragaria vesca (woodland strawberry);	IPR016040;	NAD(P)-binding domain;
CL1221.Contig2_All	82	1.8	Up	0.00066176	S	276 722 PREDICTED: uncharacterized protein LOC100782955 [Glycine max]	0.95743	0.0016	62.088	VLAAAQS(0.957)T(0.043)KK	3	0.49654	chloroplast	GO:0006810 transport; GO:0051179 localization; GO:0006812 cation transport; GO:0030001 metal ion transport; GO:0006811 ion transport; GO:0051234 establishment of localization;		GO:0046872 metal ion binding; GO:0043169 cation binding; GO:0005488 binding; GO:0043167 ion binding;				IPR006121;	Heavy metal-associated domain, HMA;
CL23617.Contig4_All	63	1.474	Up	0.0023226	S	159 512 hypothetical protein ARALYDRAFT_471533 [Arabidopsis lyrata subsp. lyrata] >gi|297335861|gb|EFH66278.1| hypothetical protein ARALYDRAFT_471533 [Arabidopsis lyrata subsp. lyrata]	0.956069	5.06e-43	137.73	S(0.002)S(0.041)S(0.956)IAGS(0.001)IPVFR	2	-0.11389	nucleus							IPR032310; IPR012463;	Putative nuclear localisation signal; Ethylene-responsive binding factor-associated repression;
CL3473.Contig24_All	78	0.73	Down	0.034963	S	"262 1947 minus strand ATP binding protein, putative [Ricinus communis] >gi|223533796|gb|EEF35528.1| ATP binding protein, putative [Ricinus communis]"	0.954662	0.00449	59.27	TGTSPIFNLS(0.955)PS(0.045)R	2	0.63714	nucleus
Unigene42632_All	351	0.686	Down	0.0005187	S	408 4502 PREDICTED: uncharacterized protein LOC100251482 [Vitis vinifera]	0.954156	7.59e-35	122.47	LS(0.046)S(0.954)DVSSGPAVSEK	2	-0.77334	nucleus
Unigene67632_All	80	0.706	Down	0.034322	S	"150 695 minus strand hypothetical protein PRUPE_ppa000214m1g, partial [Prunus persica]"	0.95397	6.44e-07	82.885	AAANAS(0.954)PDS(0.046)KPVPTFTTR	3	1.0132	nucleus							IPR003349;	JmjN domain;
Unigene16299_All	24	0.699	Down	0.0175615	T	1 138 PREDICTED: uncharacterized protein LOC100251059 [Vitis vinifera]	0.953665	2.85e-07	84.602	NLISQDETPTAS(0.046)NT(0.954)PPK	3	1.7724	nucleus
CL5801.Contig14_All	96	0.751	Down	0.00072492	S	4 624 minus strand predicted protein [Populus trichocarpa] >gi|222847292|gb|EEE84839.1| predicted protein [Populus trichocarpa]	0.952722	0.012	74.962	NY(0.023)S(0.953)GPLY(0.025)R	2	-0.17177	nucleus				K08835
Unigene2028_All	512	0.669	Down	0.00031603	S	321 3134 hypothetical protein VITISV_002883 [Vitis vinifera]	0.952577	0.00605	88.392	FT(0.011)VS(0.037)S(0.953)PK	2	-0.51284	nucleus			GO:0005515 protein binding; GO:0005488 binding;				IPR000270; IPR003035;	PB1 domain; RWP-RK domain;
Unigene84382_All	12	0.748	Down	0.0087564	S	3 281 conserved hypothetical protein [Ricinus communis] >gi|223551070|gb|EEF52556.1| conserved hypothetical protein [Ricinus communis]	0.952343	0.00164	56.424	NS(0.001)S(0.004)AQPT(0.04)S(0.952)PVT(0.002)T(0.001)HK	3	1.2622	nucleus
CL22994.Contig7_All	3	0.552	Down	0.00039674	S	"42 1418 Anthocyanin 5-aromatic acyltransferase, putative [Ricinus communis] >gi|223533759|gb|EEF35491.1| Anthocyanin 5-aromatic acyltransferase, putative [Ricinus communis]"	0.952191	0.000529	80.312	PS(0.039)S(0.952)PS(0.009)ILVSK	2	0.45116	cytoplasm			GO:0016746 transferase activity, transferring acyl groups; GO:0016747 transferase activity, transferring acyl groups other than amino-acyl groups; GO:0003824 catalytic activity; GO:0016740 transferase activity;				IPR023213;	Chloramphenicol acetyltransferase-like domain;
CL6883.Contig8_All	175	0.646	Down	0.0036751	S	140 1432 hydroxycinnamoyl CoA shikimate/quinate hydroxycinnamoyltransferase [Populus trichocarpa] >gi|222865968|gb|EEF03099.1| hydroxycinnamoyl CoA shikimate/quinate hydroxycinnamoyltransferase [Populus trichocarpa]	0.951843	0.000884	71.279	GS(0.048)S(0.952)PVIAPFIDR	2	0.05307	cytoplasm			GO:0016746 transferase activity, transferring acyl groups; GO:0016747 transferase activity, transferring acyl groups other than amino-acyl groups; GO:0003824 catalytic activity; GO:0016740 transferase activity;	K13065	E2.3.1.133; shikimate O-hydroxycinnamoyltransferase [EC:2.3.1.133]	fve00945 Stilbenoid, diarylheptanoid and gingerol biosynthesis - Fragaria vesca (woodland strawberry); fve00941 Flavonoid biosynthesis - Fragaria vesca (woodland strawberry); fve00940 Phenylpropanoid biosynthesis - Fragaria vesca (woodland strawberry); fve01110 Biosynthesis of secondary metabolites - Fragaria vesca (woodland strawberry); fve01100 Metabolic pathways - Fragaria vesca (woodland stra…	IPR023213;	Chloramphenicol acetyltransferase-like domain;
Unigene32266_All	239	0.712	Down	0.0174823	S	492 1934 minus strand conserved hypothetical protein [Ricinus communis] >gi|223536661|gb|EEF38303.1| conserved hypothetical protein [Ricinus communis]	0.95093	4.19e-22	108.08	GKEDDDAHS(0.951)T(0.048)T(0.001)SATSR	4	0.35507	nucleus							IPR027329;	TPX2, C-terminal;
CL9919.Contig4_All	19	1.371	Up	0.020201	S	42 494 minus strand PREDICTED: transcription factor bHLH61-like [Vitis vinifera] >gi|297735573|emb|CBI18067.3| unnamed protein product [Vitis vinifera]	0.949091	2.32e-07	93.181	LRS(0.949)VT(0.05)NS(0.001)TAVNK	3	2.2351	chloroplast
Unigene52275_All	52	0.671	Down	0.0034841	T	782 1117 PREDICTED: uncharacterized protein LOC100244748 [Vitis vinifera]	0.948146	0.0315	58.274	DPS(0.052)T(0.948)PPAWK	2	-0.0084549	chloroplast	GO:0044085 cellular component biogenesis; GO:0016043 cellular component organization; GO:0044763 single-organism cellular process; GO:0044699 single-organism process; GO:0007051 spindle organization; GO:0007017 microtubule-based process; GO:0000226 microtubule cytoskeleton organization; GO:0051225 spindle assembly; GO:0070925 organelle assembly; GO:0022607 cellular component assembly; GO:0031023 …			K16585
CL23581.Contig11_All	8	0.729	Down	0.00022018	S	334 540 minus strand hypothetical protein PRUPE_ppa002418mg [Prunus persica]	0.947788	0.00472	88.155	GLS(0.948)S(0.052)VGVHR	2	0.5222	chloroplast				K13648	GAUT; alpha-1,4-galacturonosyltransferase [EC:2.4.1.43]	fve00520 Amino sugar and nucleotide sugar metabolism - Fragaria vesca (woodland strawberry);
CL811.Contig53_All	174	1.389	Up	0.0028018	S	"592 1740 minus strand DNA binding protein, putative [Ricinus communis] >gi|223547365|gb|EEF48860.1| DNA binding protein, putative [Ricinus communis]"	0.947016	2.05e-19	118.76	HS(0.029)S(0.947)S(0.023)PAGWFSK	2	-0.7176	nucleus			GO:0005515 protein binding; GO:0005488 binding; GO:0046983 protein dimerization activity;				IPR011598;	Myc-type, basic helix-loop-helix (bHLH) domain;
CL7658.Contig6_All	18	0.676	Down	6.3069e-05	S	176 1837 minus strand predicted protein [Populus trichocarpa] >gi|222863627|gb|EEF00758.1| predicted protein [Populus trichocarpa]	0.941626	0.0165	73.841	VAS(0.058)S(0.942)PMKR	2	1.032	plasma membrane
Unigene69981_All	167	1.451	Up	0.0090244	S	91 807 minus strand predicted protein [Populus trichocarpa] >gi|222857535|gb|EEE95082.1| predicted protein [Populus trichocarpa]	0.939168	0.0013	71.085	FLQNIS(0.061)S(0.939)PK	3	0.45931	nucleus
CL24219.Contig9_All	133	0.674	Down	0.0035814	S	294 1748 conserved hypothetical protein [Ricinus communis] >gi|223547235|gb|EEF48730.1| conserved hypothetical protein [Ricinus communis]	0.938915	0.000768	71.853	KS(0.061)S(0.939)GPQSGGVTSSGR	2	0.22154	plasma membrane
CL1591.Contig3_All	14	0.643	Down	0.0109752	S	"158 2758 minus strand Filamin-A-interacting protein, putative [Ricinus communis] >gi|223529844|gb|EEF31776.1| Filamin-A-interacting protein, putative [Ricinus communis]"	0.937598	0.00314	75.819	ALS(0.938)IT(0.05)PGS(0.013)R	2	0.5558	cytoplasm
CL3806.Contig21_All	817	0.71	Down	0.00074366	S	"572 3859 minus strand Ran GTPase binding protein, putative [Ricinus communis] >gi|223533605|gb|EEF35343.1| Ran GTPase binding protein, putative [Ricinus communis]"	0.936068	0.00496	66.004	FFS(0.064)AS(0.936)VPGSR	2	-0.9222	nucleus			GO:0046872 metal ion binding; GO:0043169 cation binding; GO:0005488 binding; GO:0043167 ion binding;				IPR027988; IPR013591; IPR001849; IPR009091; IPR000306; IPR017455; IPR011993; IPR013083; IPR011011;	Transcription factor BREVIS RADIX, N-terminal domain; Brevis radix (BRX) domain; Pleckstrin homology domain; Regulator of chromosome condensation 1/beta-lactamase-inhibitor protein II; FYVE zinc finger; Zinc finger, FYVE-related; PH domain-like; Zinc finger, RING/FYVE/PHD-type; Zinc finger, FYVE/PHD-type;
Unigene54116_All	262	1.367	Up	1.76697e-05	S	73 1095 RING finger family protein [Medicago truncatula] >gi|355480121|gb|AES61324.1| RING finger family protein [Medicago truncatula]	0.935356	0.0125	77.14	AT(0.065)S(0.935)LVLPR	2	-0.31691	chloroplast			GO:0043169 cation binding; GO:0046872 metal ion binding; GO:0005515 protein binding; GO:0008270 zinc ion binding; GO:0046914 transition metal ion binding; GO:0005488 binding; GO:0043167 ion binding;	K10664			IPR001841; IPR013083;	Zinc finger, RING-type; Zinc finger, RING/FYVE/PHD-type;
Unigene60865_All	83	0.675	Down	0.0068817	T	2 1507 predicted protein [Populus trichocarpa] >gi|222858645|gb|EEE96192.1| predicted protein [Populus trichocarpa]	0.93512	0.0203	51.436	RHPLT(0.935)S(0.065)R	3	-0.25298	nucleus	GO:0016310 phosphorylation; GO:0044267 cellular protein metabolic process; GO:0044238 primary metabolic process; GO:0044237 cellular metabolic process; GO:0006796 phosphate-containing compound metabolic process; GO:0071704 organic substance metabolic process; GO:0008152 metabolic process; GO:0006468 protein phosphorylation; GO:0006793 phosphorus metabolic process; GO:0044260 cellular macromolecul…		GO:0005524 ATP binding; GO:1901265 nucleoside phosphate binding; GO:0016773 phosphotransferase activity, alcohol group as acceptor; GO:0001882 nucleoside binding; GO:0043167 ion binding; GO:0004672 protein kinase activity; GO:0000166 nucleotide binding; GO:0097159 organic cyclic compound binding; GO:1901363 heterocyclic compound binding; GO:0032549 ribonucleoside binding; GO:0097367 carbohydrate …				IPR000719; IPR011009;	Protein kinase domain; Protein kinase-like domain;
CL10482.Contig4_All	8	1.66	Up	0.0104197	S	13 498 conserved hypothetical protein [Ricinus communis] >gi|223549163|gb|EEF50652.1| conserved hypothetical protein [Ricinus communis]	0.934483	0.00142	58.123	EGS(0.064)KDS(0.934)PEHS(0.001)S(0.001)ASPK	3	1.1624	nucleus
CL7666.Contig4_All	107	1.891	Up	0.00102185	T	119 964 chloroplast chlorophyll A-B binding protein [Gossypium hirsutum]	0.934421	1.16e-224	199.85	NAAGEIIGT(0.066)RT(0.934)EVADVK	3	0.98219	chloroplast				K08915	LHCB4; light-harvesting complex II chlorophyll a/b binding protein 4	fve00196 Photosynthesis - antenna proteins - Fragaria vesca (woodland strawberry); fve01100 Metabolic pathways - Fragaria vesca (woodland strawberry);	IPR023329;	Chlorophyll a/b binding protein domain;
Unigene24257_All	123	1.303	Up	0.03114	T	159 974 predicted protein [Populus trichocarpa] >gi|222854274|gb|EEE91821.1| predicted protein [Populus trichocarpa]	0.931988	0.0261	72.928	T(0.932)PS(0.068)FLER	2	0.29125	chloroplast							IPR025520;	Domain of unknown function DUF4408;
CL19422.Contig1_All	187	0.701	Down	0.035275	S	464 1120 predicted protein [Populus trichocarpa] >gi|222859591|gb|EEE97138.1| predicted protein [Populus trichocarpa]	0.931812	0.00116	65.949	KS(0.061)S(0.932)GAS(0.007)VFEGVGR	2	-1.4827	cytoplasm
CL4144.Contig2_All	31	0.718	Down	0.0032047	S	71 241 hypothetical protein PRUPE_ppa013502mg [Prunus persica]	0.929582	2.85e-10	95.429	LSPPVTAES(0.007)T(0.064)AS(0.93)PPPK	3	-1.5624	chloroplast
Unigene79731_All	188	0.735	Down	0.00083958	S	"2 589 40S ribosomal protein S6, putative [Ricinus communis] >gi|223547039|gb|EEF48536.1| 40S ribosomal protein S6, putative [Ricinus communis]"	0.927742	0.00197	81.789	LS(0.928)T(0.071)AKPS(0.001)ITA	2	1.365	chloroplast	GO:0006518 peptide metabolic process; GO:0043043 peptide biosynthetic process; GO:0044267 cellular protein metabolic process; GO:0006807 nitrogen compound metabolic process; GO:0009058 biosynthetic process; GO:0043603 cellular amide metabolic process; GO:0044238 primary metabolic process; GO:1901566 organonitrogen compound biosynthetic process; GO:1901576 organic substance biosynthetic process; G…	GO:0005840 ribosome; GO:0043226 organelle; GO:0043229 intracellular organelle; GO:0043232 intracellular non-membrane-bounded organelle; GO:0044464 cell part; GO:0005622 intracellular; GO:0005737 cytoplasm; GO:0032991 macromolecular complex; GO:0044424 intracellular part; GO:1990904 ribonucleoprotein complex; GO:0005623 cell; GO:0030529 intracellular ribonucleoprotein complex; GO:0044444 cytoplasm…	GO:0003735 structural constituent of ribosome; GO:0005198 structural molecule activity;	K02991	RP-S6e; small subunit ribosomal protein S6e	fve03010 Ribosome - Fragaria vesca (woodland strawberry);
CL20474.Contig1_All	3	0.617	Down	0.0045976	S	35 409 minus strand PREDICTED: uncharacterized protein LOC100263058 [Vitis vinifera] >gi|297740104|emb|CBI30286.3| unnamed protein product [Vitis vinifera]	0.927619	0.0153	46.73	KIS(0.928)AAS(0.072)AR	3	-0.60694	cytoplasm							IPR029058;	Alpha/Beta hydrolase fold;
Unigene35549_All	5	0.62	Down	0.032102	S	524 1045 minus strand conserved hypothetical protein [Ricinus communis] >gi|223550022|gb|EEF51509.1| conserved hypothetical protein [Ricinus communis]	0.924133	0.0123	49.188	T(0.085)LAS(0.924)PKGS(0.99)PK	3	-0.27936	chloroplast
CL20053.Contig2_All	252	1.63	Up	0.00123881	S	171 1007 conserved hypothetical protein [Ricinus communis] >gi|223548414|gb|EEF49905.1| conserved hypothetical protein [Ricinus communis]	0.922783	7.04e-05	75.018	GKS(0.923)LPKPY(0.077)IDR	4	-1.0681	chloroplast		GO:0031224 intrinsic component of membrane; GO:0016020 membrane; GO:0016021 integral component of membrane; GO:0044425 membrane part;		K15382
Unigene84842_All	47	1.453	Up	0.0145834	T	272 1156 minus strand hypothetical protein PRUPE_ppa009176mg [Prunus persica]	0.922599	3.34e-21	82.413	SQHGDPGS(0.078)DPAEHQKT(0.923)PS(0.969)PHVS(0.031)R	4	-0.29188	endoplasmic reticulum							IPR006702;	Domain of unknown function DUF588;
Unigene43640_All	76	0.591	Down	0.0031645	S	68 868 minus strand predicted protein [Populus trichocarpa] >gi|222865608|gb|EEF02739.1| predicted protein [Populus trichocarpa]	0.920202	0.0122	78.516	S(0.92)PS(0.08)VFQR	2	-0.50071	nucleus							IPR025520;	Domain of unknown function DUF4408;
CL7525.Contig9_All	319	0.745	Down	0.015075	S	"197 1180 Auxin-induced protein 5NG4, putative [Ricinus communis] >gi|223528986|gb|EEF30977.1| Auxin-induced protein 5NG4, putative [Ricinus communis]"	0.918944	1.82e-10	105	AKEENLGS(0.081)S(0.919)NQK	3	0.1113	plasma membrane		GO:0031224 intrinsic component of membrane; GO:0016020 membrane; GO:0016021 integral component of membrane; GO:0044425 membrane part;					IPR000620;	EamA domain;
Unigene62368_All	48	0.754	Down	0.00145802	S	91 723 hypothetical protein VITISV_031633 [Vitis vinifera]	0.917588	7.41e-10	118.03	S(0.918)S(0.082)FTSTSR	2	0.75808	chloroplast
CL6627.Contig2_All	148	0.715	Down	0.0074231	S	26 703 PREDICTED: ZF-HD homeobox protein At4g24660-like [Vitis vinifera]	0.914346	0.00371	52.966	PLALPS(0.086)IS(0.914)GGGR	2	-0.34141	nucleus			GO:0097159 organic cyclic compound binding; GO:1901363 heterocyclic compound binding; GO:0003677 DNA binding; GO:0005488 binding; GO:0003676 nucleic acid binding;				IPR006455; IPR009057; IPR006456;	Homeodomain, ZF-HD class; Homeobox domain-like; ZF-HD homeobox protein, Cys/His-rich dimerisation domain;
CL3806.Contig21_All	842	0.722	Down	0.0142633	T	"572 3859 minus strand Ran GTPase binding protein, putative [Ricinus communis] >gi|223533605|gb|EEF35343.1| Ran GTPase binding protein, putative [Ricinus communis]"	0.913706	3.45e-41	127.37	S(0.032)T(0.032)T(0.914)PT(0.021)PTLGGLTSPK	2	-0.085279	nucleus			GO:0046872 metal ion binding; GO:0043169 cation binding; GO:0005488 binding; GO:0043167 ion binding;				IPR027988; IPR013591; IPR001849; IPR009091; IPR000306; IPR017455; IPR011993; IPR013083; IPR011011;	Transcription factor BREVIS RADIX, N-terminal domain; Brevis radix (BRX) domain; Pleckstrin homology domain; Regulator of chromosome condensation 1/beta-lactamase-inhibitor protein II; FYVE zinc finger; Zinc finger, FYVE-related; PH domain-like; Zinc finger, RING/FYVE/PHD-type; Zinc finger, FYVE/PHD-type;
Unigene11496_All	39	0.734	Down	0.0041228	S	"18 1130 minus strand Protein MYG1, putative [Ricinus communis] >gi|223541884|gb|EEF43430.1| Protein MYG1, putative [Ricinus communis]"	0.909003	2.77e-249	204.12	VS(0.141)S(0.859)PAYS(0.909)T(0.062)GS(0.029)PAHATFK	2	-0.032077	mitochondria
Unigene45291_All	1108	0.742	Down	0.0030797	S	7 3807 hypothetical protein PRUPE_ppa000194mg [Prunus persica]	0.908999	0.014	68.525	T(0.023)S(0.068)S(0.909)FGGLR	2	0.038599	nucleus							IPR001623;	DnaJ domain;
CL13400.Contig1_All	11	0.714	Down	0.0064416	S	52 888 minus strand conserved hypothetical protein [Ricinus communis] >gi|223544878|gb|EEF46393.1| conserved hypothetical protein [Ricinus communis]	0.907014	0.00306	64.842	APPPS(0.907)PVAS(0.093)GR	2	-1.5588	mitochondria							IPR027443; IPR026992;	Isopenicillin N synthase-like; Non-haem dioxygenase N-terminal domain;
CL9868.Contig33_All	422	0.724	Down	0.0058202	Y	"269 1807 receptor serine-threonine protein kinase, putative [Ricinus communis] >gi|223543968|gb|EEF45494.1| receptor serine-threonine protein kinase, putative [Ricinus communis]"	0.904609	2.56e-07	90.464	VQHGS(0.923)PS(0.04)T(0.04)HRNS(0.092)PDY(0.905)R	3	0.058946	nucleus	GO:0016310 phosphorylation; GO:0044267 cellular protein metabolic process; GO:0044238 primary metabolic process; GO:0044237 cellular metabolic process; GO:0006796 phosphate-containing compound metabolic process; GO:0071704 organic substance metabolic process; GO:0008152 metabolic process; GO:0006468 protein phosphorylation; GO:0006793 phosphorus metabolic process; GO:0044260 cellular macromolecul…		GO:0005524 ATP binding; GO:1901265 nucleoside phosphate binding; GO:0016773 phosphotransferase activity, alcohol group as acceptor; GO:0001882 nucleoside binding; GO:0043167 ion binding; GO:0004672 protein kinase activity; GO:0000166 nucleotide binding; GO:0097159 organic cyclic compound binding; GO:1901363 heterocyclic compound binding; GO:0032549 ribonucleoside binding; GO:0097367 carbohydrate …				IPR000719; IPR013320; IPR011009;	Protein kinase domain; Concanavalin A-like lectin/glucanase domain; Protein kinase-like domain;
CL22027.Contig2_All	68	0.606	Down	0.00086372	S	125 427 predicted protein [Populus trichocarpa] >gi|222860460|gb|EEE98007.1| predicted protein [Populus trichocarpa]	0.903885	0.0031	72.2	SAFLS(0.096)S(0.904)PGR	2	-0.058002	nucleus
CL4929.Contig8_All	198	0.638	Down	8.452e-05	S	"179 1576 arf gtpase-activating protein, putative [Ricinus communis] >gi|223532891|gb|EEF34663.1| arf gtpase-activating protein, putative [Ricinus communis]"	0.903449	0.00589	73.726	S(0.021)KS(0.903)T(0.072)EDMY(0.004)TR	2	-0.039495	nucleus			GO:0098772 molecular function regulator; GO:0030234 enzyme regulator activity; GO:0008047 enzyme activator activity; GO:0060589 nucleoside-triphosphatase regulator activity; GO:0005096 GTPase activator activity; GO:0030695 GTPase regulator activity;	K12492	ARFGAP1; ADP-ribosylation factor GTPase-activating protein 1	fve04144 Endocytosis - Fragaria vesca (woodland strawberry);
CL27251.Contig1_All	160	0.656	Down	0.0023801	S	176 1237 conserved hypothetical protein [Ricinus communis] >gi|223544031|gb|EEF45557.1| conserved hypothetical protein [Ricinus communis]	0.901424	0.00606	63.966	S(0.016)KS(0.901)T(0.083)AAPIR	3	0.20432	nucleus
Unigene52837_All	49	0.762	Down	0.025241	S	66 3452 minus strand PREDICTED: uncharacterized protein LOC100259097 [Vitis vinifera] >gi|296085545|emb|CBI29277.3| unnamed protein product [Vitis vinifera]	0.900844	7.96e-05	100.38	S(0.901)S(0.099)FPSSSSSR	2	-0.21136	plasma membrane
CL13293.Contig8_All	125	0.751	Down	0.021382	S	140 547 unnamed protein product [Vitis vinifera]	0.900257	3.8e-50	134.86	KQEAPSTSS(0.021)T(0.013)T(0.013)GS(0.9)S(0.053)K	3	0.5688	chloroplast	GO:0046907 intracellular transport; GO:0072599 establishment of protein localization to endoplasmic reticulum; GO:0072594 establishment of protein localization to organelle; GO:0072657 protein localization to membrane; GO:0045047 protein targeting to ER; GO:0071702 organic substance transport; GO:0006613 cotranslational protein targeting to membrane; GO:0015031 protein transport; GO:0051641 cellu…	GO:0044464 cell part; GO:0005622 intracellular; GO:0048500 signal recognition particle; GO:0005737 cytoplasm; GO:0032991 macromolecular complex; GO:0044424 intracellular part; GO:1990904 ribonucleoprotein complex; GO:0030529 intracellular ribonucleoprotein complex; GO:0005623 cell; GO:0044444 cytoplasmic part;	GO:0097159 organic cyclic compound binding; GO:1901363 heterocyclic compound binding; GO:0003723 RNA binding; GO:0005488 binding; GO:0008312 7S RNA binding; GO:0003676 nucleic acid binding;	K03105	SRP19; signal recognition particle subunit SRP19	fve03060 Protein export - Fragaria vesca (woodland strawberry);
CL14045.Contig3_All	33	0.749	Down	0.0043387	S	2 1357 hypothetical protein PRUPE_ppa000892mg [Prunus persica]	0.895676	1.56e-07	86.803	GGMT(0.104)S(0.896)HAAVVAR	2	-0.51773	cytoplasm	GO:0016310 phosphorylation; GO:0008152 metabolic process; GO:0044237 cellular metabolic process; GO:0006793 phosphorus metabolic process; GO:0009987 cellular process; GO:0006796 phosphate-containing compound metabolic process;		GO:0016740 transferase activity; GO:0003824 catalytic activity; GO:0016772 transferase activity, transferring phosphorus-containing groups;	K01006	ppdK; pyruvate, orthophosphate dikinase [EC:2.7.9.1]	fve01200 Carbon metabolism - Fragaria vesca (woodland strawberry); fve00620 Pyruvate metabolism - Fragaria vesca (woodland strawberry); fve01100 Metabolic pathways - Fragaria vesca (woodland strawberry); fve00710 Carbon fixation in photosynthetic organisms - Fragaria vesca (woodland strawberry);	IPR008279; IPR015813; IPR000121;	PEP-utilising enzyme, mobile domain; Pyruvate/Phosphoenolpyruvate kinase-like domain; PEP-utilising enzyme, C-terminal;
CL22868.Contig27_All	292	0.757	Down	0.047817	S	206 1477 PREDICTED: probable NOT transcription complex subunit VIP2-like [Fragaria vesca subsp. vesca]	0.894321	2.73e-150	179.41	PS(0.106)S(0.894)AGGSQGQLGSLR	2	-1.8849	nucleus				K12605	CNOT2; CCR4-NOT transcription complex subunit 2	fve03018 RNA degradation - Fragaria vesca (woodland strawberry);
CL564.Contig21_All	458	0.658	Down	0.0150199	S	123 1781 PREDICTED: uncharacterized protein LOC100260846 isoform 1 [Vitis vinifera] >gi|296088170|emb|CBI35662.3| unnamed protein product [Vitis vinifera]	0.894303	0.0324	66.19	LS(0.894)LS(0.106)DIK	2	0.014213	chloroplast
CL4929.Contig7_All	175	0.766	Down	0.032677	S	"243 1640 arf gtpase-activating protein, putative [Ricinus communis] >gi|223532891|gb|EEF34663.1| arf gtpase-activating protein, putative [Ricinus communis]"	0.892638	0.0169	65.241	NQS(0.893)AS(0.107)DFR	2	-0.43693	nucleus			GO:0098772 molecular function regulator; GO:0030234 enzyme regulator activity; GO:0008047 enzyme activator activity; GO:0060589 nucleoside-triphosphatase regulator activity; GO:0005096 GTPase activator activity; GO:0030695 GTPase regulator activity;	K12492	ARFGAP1; ADP-ribosylation factor GTPase-activating protein 1	fve04144 Endocytosis - Fragaria vesca (woodland strawberry);
Unigene45320_All	31	0.72	Down	0.000120071	S	178 1086 uncharacterized protein LOC100818121 [Glycine max]	0.891649	2.8e-06	66.467	RPVYYVQS(0.892)PS(0.078)RDS(0.03)HDGDK	4	1.9419	endoplasmic reticulum
Unigene42632_All	797	0.722	Down	0.0037771	S	408 4502 PREDICTED: uncharacterized protein LOC100251482 [Vitis vinifera]	0.89124	4.92e-35	133.91	S(0.002)LS(0.891)S(0.104)IT(0.002)FSDDSR	2	-0.42057	nucleus
Unigene58246_All	144	0.631	Down	0.00086446	S	2 964 PREDICTED: uncharacterized protein LOC100800667 [Glycine max]	0.891063	0.011	56.414	S(0.001)S(0.002)LS(0.891)S(0.07)S(0.018)T(0.018)VLK	2	-0.26957	chloroplast	GO:0016043 cellular component organization; GO:0007010 cytoskeleton organization; GO:0009987 cellular process; GO:0006996 organelle organization; GO:0071840 cellular component organization or biogenesis;		GO:0015631 tubulin binding; GO:0005515 protein binding; GO:0008092 cytoskeletal protein binding; GO:0008017 microtubule binding; GO:0005488 binding;
CL14057.Contig4_All	34	0.722	Down	0.00172136	S	136 534 minus strand thioredoxin H [Nicotiana alata]	0.89068	2.83e-13	119.55	VLAFHS(0.109)S(0.891)PR	3	-0.5662	cytoplasm	GO:0050794 regulation of cellular process; GO:0065008 regulation of biological quality; GO:0045454 cell redox homeostasis; GO:0044281 small molecule metabolic process; GO:0044763 single-organism cellular process; GO:0019725 cellular homeostasis; GO:0018904 ether metabolic process; GO:0044699 single-organism process; GO:0071704 organic substance metabolic process; GO:0042592 homeostatic process; G…		GO:0015035 protein disulfide oxidoreductase activity; GO:0016667 oxidoreductase activity, acting on a sulfur group of donors; GO:0015036 disulfide oxidoreductase activity; GO:0003824 catalytic activity; GO:0016491 oxidoreductase activity;	K03671			IPR012336; IPR013766;	Thioredoxin-like fold; Thioredoxin domain;
Unigene69983_All	75	1.412	Up	0.0051005	S	159 1160 minus strand hypothetical protein VITISV_038107 [Vitis vinifera]	0.889326	0.00501	64.21	S(0.055)S(0.055)S(0.889)IPDFINNSTR	2	-0.45518	nucleus							IPR032310; IPR012463; IPR032308;	Putative nuclear localisation signal; Ethylene-responsive binding factor-associated repression; Jas TPL-binding domain;
CL4262.Contig4_All	66	1.455	Up	0.0073999	S	67 678 predicted protein [Populus trichocarpa] >gi|118487258|gb|ABK95457.1| unknown [Populus trichocarpa] >gi|118488248|gb|ABK95943.1| unknown [Populus trichocarpa] >gi|222838841|gb|EEE77192.1| predicted protein [Populus trichocarpa]	0.887281	1.94e-21	108.28	S(0.095)S(0.018)NS(0.887)AVFPLGEPGPR	2	0.10009	chloroplast
CL13502.Contig2_All	30	0.71	Down	0.0197391	S	"114 608 axonemal dynein light chain, putative [Ricinus communis] >gi|223550073|gb|EEF51560.1| axonemal dynein light chain, putative [Ricinus communis]"	0.88602	7.48e-05	102.95	S(0.102)S(0.012)S(0.886)LPPFAR	2	-0.29453	mitochondria	GO:0007017 microtubule-based process; GO:0009987 cellular process;	GO:0043229 intracellular organelle; GO:0043232 intracellular non-membrane-bounded organelle; GO:0044430 cytoskeletal part; GO:0044446 intracellular organelle part; GO:0032991 macromolecular complex; GO:0044424 intracellular part; GO:0030286 dynein complex; GO:0005875 microtubule associated complex; GO:0005623 cell; GO:0044422 organelle part; GO:0043228 non-membrane-bounded organelle; GO:0043226 o…		K10418
Unigene42632_All	1009	0.653	Down	0.0035181	S	408 4502 PREDICTED: uncharacterized protein LOC100251482 [Vitis vinifera]	0.878984	3.45e-35	132.14	S(0.118)KS(0.879)NNEEIS(0.004)LGK	3	-1.2973	nucleus
Unigene68276_All	85	0.578	Down	0.00130279	S	64 540 PREDICTED: uncharacterized protein LOC100785589 [Glycine max]	0.874167	0.00984	52.391	KLS(0.874)PT(0.092)T(0.017)S(0.017)K	3	0.17001	nucleus
Unigene21655_All	44	0.553	Down	0.00075686	S	145 375 PREDICTED: RPM1-interacting protein 4 [Glycine max] >gi|255626713|gb|ACU13701.1| unknown [Glycine max]	0.869804	0.0182	43.761	T(0.089)GGKPES(0.87)PT(0.041)K	3	0.63804	mitochondria							IPR008700;	RIN4, pathogenic type III effector avirulence factor Avr cleavage site;
CL6627.Contig1_All	138	0.633	Down	0.023319	S	80 727 PREDICTED: ZF-HD homeobox protein At4g24660-like [Vitis vinifera]	0.863253	1.26e-13	68.368	LLALPS(0.137)IS(0.863)GGGREDQEDVSNQGSSR	3	0.18816	nucleus			GO:0097159 organic cyclic compound binding; GO:1901363 heterocyclic compound binding; GO:0003677 DNA binding; GO:0005488 binding; GO:0003676 nucleic acid binding;				IPR006455; IPR009057; IPR006456;	Homeodomain, ZF-HD class; Homeobox domain-like; ZF-HD homeobox protein, Cys/His-rich dimerisation domain;
Unigene18694_All	35	0.748	Down	0.0111004	S	"18 1130 minus strand Protein MYG1, putative [Ricinus communis] >gi|223541884|gb|EEF43430.1| Protein MYG1, putative [Ricinus communis]"	0.862663	5.31e-180	185.23	VS(0.137)S(0.863)PAYS(0.357)T(0.231)GS(0.412)PAYATFK	2	-0.242	mitochondria
Unigene88421_All	35	2.619	Up	0.00141708	S	"2 118 cold dehydrin, partial [Oxytropis arctobia]"	0.861548	7.04e-24	117.18	KHEDGHES(0.003)S(0.022)S(0.862)S(0.098)DS(0.015)D	3	0.43411	nucleus
CL12870.Contig7_All	665	0.721	Down	0.0040219	Y	105 2180 minus strand PREDICTED: uncharacterized protein LOC101218908 [Cucumis sativus] >gi|449524144|ref|XP_004169083.1| PREDICTED: uncharacterized protein LOC101224500 [Cucumis sativus]	0.861432	0.00483	69.345	Y(0.861)ES(0.139)PGKGDGLK	3	0.34768	nucleus
CL3053.Contig4_All	148	1.552	Up	0.0193587	S	"494 2407 kinesin light chain, putative [Ricinus communis] >gi|223550522|gb|EEF52009.1| kinesin light chain, putative [Ricinus communis]"	0.852479	6.16e-41	125.23	T(0.14)QS(0.852)AS(0.008)AESISSDHVK	3	1.8734	nucleus			GO:0005515 protein binding; GO:0005488 binding;				IPR011990; IPR013026;	Tetratricopeptide-like helical domain; Tetratricopeptide repeat-containing domain;
CL428.Contig8_All	17	1.367	Up	0.0073847	S	91 1383 predicted protein [Populus trichocarpa] >gi|222846076|gb|EEE83623.1| predicted protein [Populus trichocarpa]	0.85172	2.17e-99	166.77	T(0.148)IS(0.852)HAQDEFQTFR	3	-0.3835	cytoplasm
CL19422.Contig1_All	186	0.768	Down	0.039783	S	464 1120 predicted protein [Populus trichocarpa] >gi|222859591|gb|EEE97138.1| predicted protein [Populus trichocarpa]	0.848356	4.46e-07	94.017	S(0.848)S(0.152)GASVFEGVGR	2	0.38601	cytoplasm
Unigene93145_All	131	0.713	Down	0.019798	S	"230 649 BRASSINAZOLE-RESISTANT 2 protein, putative [Ricinus communis] >gi|223538524|gb|EEF40129.1| BRASSINAZOLE-RESISTANT 2 protein, putative [Ricinus communis]"	0.845233	0.00465	58.864	FSY(0.001)LPAS(0.018)T(0.045)PPS(0.845)PT(0.09)R	2	0.58472	nucleus							IPR008540;	BES1/BZR1 plant transcription factor, N-terminal;
CL5012.Contig7_All	82	1.375	Up	0.0182832	S	"139 3237 PREDICTED: calcium-transporting ATPase 12, plasma membrane-type-like [Vitis vinifera]"	0.845208	4.95e-07	106.16	FLS(0.001)S(0.154)S(0.845)FAPK	2	0.15032	plasma membrane	GO:0070588 calcium ion transmembrane transport; GO:0072511 divalent inorganic cation transport; GO:0098655 cation transmembrane transport; GO:0034220 ion transmembrane transport; GO:0098660 inorganic ion transmembrane transport; GO:0030001 metal ion transport; GO:0051234 establishment of localization; GO:0006810 transport; GO:0055085 transmembrane transport; GO:0006812 cation transport; GO:000681…	GO:0031224 intrinsic component of membrane; GO:0016020 membrane; GO:0016021 integral component of membrane; GO:0044425 membrane part;	GO:0042625 ATPase coupled ion transmembrane transporter activity; GO:1901265 nucleoside phosphate binding; GO:0015399 primary active transmembrane transporter activity; GO:0022892 substrate-specific transporter activity; GO:0016817 hydrolase activity, acting on acid anhydrides; GO:0016787 hydrolase activity; GO:0022891 substrate-specific transmembrane transporter activity; GO:0016887 ATPase activ…	K01537			IPR023298; IPR004014; IPR023299; IPR008250; IPR023214; IPR006068;	P-type ATPase, transmembrane domain; Cation-transporting P-type ATPase, N-terminal; P-type ATPase, cytoplasmic domain N; P-type ATPase, A domain; HAD-like domain; Cation-transporting P-type ATPase, C-terminal;
Unigene25472_All	7	0.625	Down	0.0039177	S	"2 886 minus strand Far upstream element-binding protein, putative [Ricinus communis] >gi|223527642|gb|EEF29753.1| Far upstream element-binding protein, putative [Ricinus communis]"	0.843733	1.33e-86	154.49	STPPPKS(0.844)PT(0.156)SGNEEK	4	0.47155	cytoplasm			GO:0097159 organic cyclic compound binding; GO:1901363 heterocyclic compound binding; GO:0003723 RNA binding; GO:0005488 binding; GO:0003676 nucleic acid binding;	K14944			IPR004087; IPR004088;	K Homology domain; K Homology domain, type 1;
CL25981.Contig8_All	38	0.724	Down	0.0124565	S	475 1002 AT-hook DNA-binding protein [Gossypium hirsutum]	0.843171	1.22e-79	156.08	QPS(0.02)S(0.137)S(0.843)GGIVTYEGR	2	-0.095256	chloroplast							IPR005175;	PPC domain;
Unigene58246_All	142	0.637	Down	0.0021585	S	2 964 PREDICTED: uncharacterized protein LOC100800667 [Glycine max]	0.843077	0.00107	92.856	S(0.157)S(0.843)LSSSTVLK	2	-0.70794	chloroplast	GO:0016043 cellular component organization; GO:0007010 cytoskeleton organization; GO:0009987 cellular process; GO:0006996 organelle organization; GO:0071840 cellular component organization or biogenesis;		GO:0015631 tubulin binding; GO:0005515 protein binding; GO:0008092 cytoskeletal protein binding; GO:0008017 microtubule binding; GO:0005488 binding;
Unigene42668_All	321	0.618	Down	0.027981	S	2 3535 predicted protein [Populus trichocarpa] >gi|222841670|gb|EEE79217.1| predicted protein [Populus trichocarpa]	0.83998	0.00468	68.481	GS(0.159)S(0.84)PVQS(0.001)GVFPNK	2	1.4168	nucleus
CL5016.Contig4_All	172	1.323	Up	0.010983	S	1745 2815 PREDICTED: zinc phosphodiesterase ELAC protein 2-like [Vitis vinifera]	0.837452	8.33e-05	80.844	QPGS(0.837)PVDHS(0.162)AAYPFLR	3	-0.26999	chloroplast				K00784	rnz; ribonuclease Z [EC:3.1.26.11]	fve03013 RNA transport - Fragaria vesca (woodland strawberry);	IPR001279;	Metallo-beta-lactamase;
CL4144.Contig5_All	33	0.676	Down	0.042322	T	79 444 minus strand hypothetical protein PRUPE_ppa013502mg [Prunus persica]	0.835366	2.2e-60	141.06	HSPAHTAES(0.005)T(0.012)T(0.835)S(0.148)PAR	3	0.44018	cytoplasm	GO:0007017 microtubule-based process; GO:0009987 cellular process;	GO:0043229 intracellular organelle; GO:0043232 intracellular non-membrane-bounded organelle; GO:0044430 cytoskeletal part; GO:0044446 intracellular organelle part; GO:0032991 macromolecular complex; GO:0044424 intracellular part; GO:0030286 dynein complex; GO:0005875 microtubule associated complex; GO:0005623 cell; GO:0044422 organelle part; GO:0043228 non-membrane-bounded organelle; GO:0043226 o…		K10418
CL13875.Contig2_All	294	1.383	Up	0.0112178	S	241 2781 minus strand PREDICTED: uncharacterized protein LOC100244427 [Vitis vinifera]	0.833555	0.000701	91.549	NFS(0.024)S(0.142)S(0.834)FAR	2	-0.38495	nucleus							IPR019448;	EEIG1/EHBP1 N-terminal domain;
CL11117.Contig9_All	98	2.028	Up	0.00071694	S	116 421 cold stress protein [Citrus trifoliata]	0.828237	2.74e-34	118.72	KKHEDGHES(0.001)S(0.02)S(0.126)S(0.828)S(0.025)DSD	4	0.38231	cytoplasm
Unigene41986_All	39	0.583	Down	0.00053994	S	"259 2007 kinesin light chain, putative [Ricinus communis] >gi|223541850|gb|EEF43396.1| kinesin light chain, putative [Ricinus communis]"	0.826159	0.0061	57.164	KPPS(0.045)PS(0.128)PS(0.826)R	3	-1.7427	nucleus			GO:0005515 protein binding; GO:0005488 binding;				IPR011990; IPR013026;	Tetratricopeptide-like helical domain; Tetratricopeptide repeat-containing domain;
CL18020.Contig4_All	127	0.691	Down	0.0073014	Y	236 1096 minus strand PREDICTED: uncharacterized protein LOC100243269 [Vitis vinifera] >gi|302143637|emb|CBI22390.3| unnamed protein product [Vitis vinifera]	0.824808	0.00377	93.623	KGVT(0.004)Y(0.825)GS(0.172)FK	3	-1.2507	chloroplast							IPR001623;	DnaJ domain;
CL10403.Contig6_All	468	2.876	Up	0.00040368	S	318 1754 predicted protein [Populus trichocarpa] >gi|222859488|gb|EEE97035.1| predicted protein [Populus trichocarpa]	0.824284	0	221.04	AEGPQGTQQAHSS(0.005)S(0.171)S(0.824)AHGR	3	-0.36114	nucleus
Unigene4071_All	15	0.711	Down	0.00171657	S	"148 408 minus strand phosphatidylinositol n-acetylglucosaminyltransferase subunit p, putative [Ricinus communis] >gi|223540268|gb|EEF41839.1| phosphatidylinositol n-acetylglucosaminyltransferase subunit p, putative [Ricinus communis]"	0.822001	0.0134	77.662	T(0.174)ILS(0.822)FS(0.004)K	2	0.3147	cytoplasm				K03861	PIGP; phosphatidylinositol glycan, class P	fve01100 Metabolic pathways - Fragaria vesca (woodland strawberry); fve00563 Glycosylphosphatidylinositol (GPI)-anchor biosynthesis - Fragaria vesca (woodland strawberry);	IPR013717;	PIG-P;
Unigene43636_All	236	0.688	Down	0.0052583	T	86 1075 predicted protein [Populus trichocarpa] >gi|222865608|gb|EEF02739.1| predicted protein [Populus trichocarpa]	0.821323	7.28e-15	101.75	T(0.821)KS(0.179)DVEPASGIVPTK	3	-0.65398	nucleus							IPR025520;	Domain of unknown function DUF4408;
CL7523.Contig8_All	12	0.64	Down	0.0051416	S	87 1448 predicted protein [Populus trichocarpa] >gi|222853793|gb|EEE91340.1| predicted protein [Populus trichocarpa]	0.821288	4.32e-15	99.092	VSPEFSHPQS(0.059)S(0.821)S(0.119)PMAK	3	1.0727	nucleus		GO:0031224 intrinsic component of membrane; GO:0016020 membrane; GO:0016021 integral component of membrane; GO:0044425 membrane part;	GO:0016757 transferase activity, transferring glycosyl groups; GO:0003824 catalytic activity; GO:0016740 transferase activity;
CL7338.Contig3_All	48	0.751	Down	0.0053765	S	"148 1740 pheophorbide A oxygenase, putative [Ricinus communis] >gi|223526766|gb|EEF28992.1| pheophorbide A oxygenase, putative [Ricinus communis]"	0.818395	0.000116	75.589	LFT(0.004)T(0.024)LS(0.818)S(0.152)S(0.002)PTTK	3	0.59616	chloroplast	GO:0044699 single-organism process; GO:0008152 metabolic process; GO:0055114 oxidation-reduction process; GO:0044710 single-organism metabolic process;		GO:0051537 2 iron, 2 sulfur cluster binding; GO:0010277 chlorophyllide a oxygenase [overall] activity; GO:0016701 oxidoreductase activity, acting on single donors with incorporation of molecular oxygen; GO:0016703 oxidoreductase activity, acting on single donors with incorporation of molecular oxygen, incorporation of one atom of oxygen (internal monooxygenases or internal mixed function oxidases…				IPR017941; IPR013626;	Rieske [2Fe-2S] iron-sulphur domain; Pheophorbide a oxygenase;
Unigene75724_All	150	1.303	Up	6.01e-05	S	245 973 minus strand predicted protein [Populus trichocarpa] >gi|222846622|gb|EEE84169.1| predicted protein [Populus trichocarpa]	0.818365	0.00442	57.434	T(0.182)KS(0.818)AAAPALK	3	0.4967	nucleus	GO:0044699 single-organism process; GO:0008152 metabolic process; GO:0055114 oxidation-reduction process; GO:0044710 single-organism metabolic process;		GO:0016651 oxidoreductase activity, acting on NAD(P)H; GO:0003824 catalytic activity; GO:0016209 antioxidant activity; GO:0050664 oxidoreductase activity, acting on NAD(P)H, oxygen as acceptor; GO:0004601 peroxidase activity; GO:0016491 oxidoreductase activity; GO:0016684 oxidoreductase activity, acting on peroxide as acceptor;	K13447	RBOH; respiratory burst oxidase [EC:1.6.3.- 1.11.1.-]	fve04016 MAPK signaling pathway - plant - Fragaria vesca (woodland strawberry); fve04626 Plant-pathogen interaction - Fragaria vesca (woodland strawberry);	IPR013623;	NADPH oxidase Respiratory burst;
CL23276.Contig1_All	881	0.726	Down	0.021865	S	62 2857 PREDICTED: DNA replication licensing factor mcm2 [Vitis vinifera] >gi|296085553|emb|CBI29285.3| unnamed protein product [Vitis vinifera]	0.811702	0.00832	53.946	FEEILS(0.013)GS(0.176)S(0.812)PR	2	2.6644	nucleus	GO:0006260 DNA replication; GO:0006725 cellular aromatic compound metabolic process; GO:0006259 DNA metabolic process; GO:1901360 organic cyclic compound metabolic process; GO:0006807 nitrogen compound metabolic process; GO:0009058 biosynthetic process; GO:0044238 primary metabolic process; GO:1901576 organic substance biosynthetic process; GO:0044237 cellular metabolic process; GO:0044249 cellul…	GO:0043226 organelle; GO:0043231 intracellular membrane-bounded organelle; GO:0043229 intracellular organelle; GO:0005634 nucleus; GO:0044464 cell part; GO:0005622 intracellular; GO:0032991 macromolecular complex; GO:0044424 intracellular part; GO:0042555 MCM complex; GO:0043234 protein complex; GO:0043227 membrane-bounded organelle; GO:0005623 cell;	GO:0003677 DNA binding; GO:0005524 ATP binding; GO:1901265 nucleoside phosphate binding; GO:0004386 helicase activity; GO:0001882 nucleoside binding; GO:0043167 ion binding; GO:0016817 hydrolase activity, acting on acid anhydrides; GO:0016787 hydrolase activity; GO:0000166 nucleotide binding; GO:0017111 nucleoside-triphosphatase activity; GO:1901363 heterocyclic compound binding; GO:0097159 organ…	K02540	MCM2; DNA replication licensing factor MCM2 [EC:3.6.4.12]	fve03030 DNA replication - Fragaria vesca (woodland strawberry);	IPR012340; IPR001208; IPR033762; IPR027417; IPR027925;	Nucleic acid-binding, OB-fold; MCM domain; MCM OB domain; P-loop containing nucleoside triphosphate hydrolase; MCM N-terminal domain;
Unigene44190_All	75	2.27	Up	6.4678e-05	S	311 919 minus strand dehydrin [Phaseolus vulgaris]	0.811417	0	225.82	S(0.122)GS(0.811)S(0.048)S(0.019)SSSSDEEEGEGGEK	3	1.6037	nucleus	GO:0001101 response to acid chemical; GO:0042221 response to chemical; GO:0009415 response to water; GO:0006950 response to stress; GO:0009628 response to abiotic stimulus; GO:1901700 response to oxygen-containing compound; GO:0010035 response to inorganic substance; GO:0050896 response to stimulus;
Unigene10600_All	14	0.671	Down	0.0074355	S	1 300 predicted protein [Populus trichocarpa] >gi|222852261|gb|EEE89808.1| predicted protein [Populus trichocarpa]	0.810838	0.00846	64.191	KY(0.069)T(0.12)S(0.811)LPR	3	-0.69796	nucleus
CL7523.Contig1_All	13	0.717	Down	0.0181001	S	301 678 minus strand PREDICTED: LOW QUALITY PROTEIN: galactomannan galactosyltransferase 1-like [Vitis vinifera]	0.809276	1.51e-08	91.589	VSPEFSHPHS(0.01)S(0.181)S(0.809)PMAK	3	-1.7642	nucleus
CL810.Contig5_All	12	2.049	Up	0.000121743	S	"80 727 glutathione transferase, partial [Dimocarpus longan]"	0.808932	5.68e-07	105.46	T(0.002)FS(0.809)S(0.189)AFGLR	2	0.82367	nucleus			GO:0005515 protein binding; GO:0005488 binding;	K00799	GST; glutathione S-transferase [EC:2.5.1.18]	fve00480 Glutathione metabolism - Fragaria vesca (woodland strawberry);	IPR010987; IPR004046; IPR012336; IPR004045;	Glutathione S-transferase, C-terminal-like; Glutathione S-transferase, C-terminal; Thioredoxin-like fold; Glutathione S-transferase, N-terminal;
CL18740.Contig3_All	8	0.425	Down	0.0025446	S	"166 2055 minus strand ATP binding protein, putative [Ricinus communis] >gi|223541953|gb|EEF43499.1| ATP binding protein, putative [Ricinus communis]"	0.807344	0.00623	82.287	EY(0.193)GGS(0.807)PK	2	1.2175	cytoplasm			GO:0016741 transferase activity, transferring one-carbon groups; GO:0008168 methyltransferase activity; GO:0003824 catalytic activity; GO:0016740 transferase activity;				IPR029063;	S-adenosyl-L-methionine-dependent methyltransferase;
Unigene101879_All	28	0.565	Down	0.00023663	S	138 356 PREDICTED: soluble inorganic pyrophosphatase [Vitis vinifera] >gi|297741552|emb|CBI32684.3| unnamed protein product [Vitis vinifera]	0.805684	0.0122	78.516	ILS(0.806)S(0.194)MTR	2	-0.15152	peroxisome	GO:0008152 metabolic process; GO:0044237 cellular metabolic process; GO:0006793 phosphorus metabolic process; GO:0009987 cellular process; GO:0006796 phosphate-containing compound metabolic process;	GO:0044424 intracellular part; GO:0005623 cell; GO:0044464 cell part; GO:0005622 intracellular; GO:0005737 cytoplasm;	GO:0000287 magnesium ion binding; GO:0004427 inorganic diphosphatase activity; GO:0016462 pyrophosphatase activity; GO:0003824 catalytic activity; GO:0005488 binding; GO:0043167 ion binding; GO:0046872 metal ion binding; GO:0043169 cation binding; GO:0016817 hydrolase activity, acting on acid anhydrides; GO:0016787 hydrolase activity; GO:0016818 hydrolase activity, acting on acid anhydrides, in p…	K01507	ppa; inorganic pyrophosphatase [EC:3.6.1.1]	fve00190 Oxidative phosphorylation - Fragaria vesca (woodland strawberry);
CL9195.Contig3_All	260	0.759	Down	0.0068592	S	451 2277 conserved hypothetical protein [Ricinus communis] >gi|223545206|gb|EEF46715.1| conserved hypothetical protein [Ricinus communis]	0.805125	0.00723	61.419	GAHAT(0.195)S(0.805)FPLR	2	-1.222	nucleus	GO:0044248 cellular catabolic process; GO:0008152 metabolic process; GO:0006914 autophagy; GO:0009056 catabolic process; GO:0044237 cellular metabolic process; GO:0009987 cellular process;	GO:1902494 catalytic complex; GO:0061695 transferase complex, transferring phosphorus-containing groups; GO:1990316 ATG1/ULK1 kinase complex; GO:0044464 cell part; GO:0005622 intracellular; GO:0005737 cytoplasm; GO:0032991 macromolecular complex; GO:0044424 intracellular part; GO:1990234 transferase complex; GO:1902554 serine/threonine protein kinase complex; GO:0005623 cell; GO:0043234 protein c…		K08331	ATG13; autophagy-related protein 13	fve04136 Autophagy - other - Fragaria vesca (woodland strawberry);
CL7395.Contig13_All	44	0.749	Down	0.0110632	S	621 2606 minus strand predicted protein [Populus trichocarpa] >gi|222860627|gb|EEE98174.1| predicted protein [Populus trichocarpa]	0.801187	0.0113	50.305	S(0.199)S(0.801)FGAVAAATK	2	1.2155	chloroplast							IPR015425;	Formin, FH2 domain;
Unigene84609_All	424	0.737	Down	0.0048639	S	2 1996 unnamed protein product [Vitis vinifera]	0.796895	1.02e-05	85.937	S(0.959)PT(0.027)S(0.019)GT(0.017)PVPS(0.181)S(0.797)PLK	2	0.24896	chloroplast			GO:0005488 binding;	K13462			IPR032817; IPR011989; IPR016024; IPR015403;	Mon2, C-terminal; Armadillo-like helical; Armadillo-type fold; Sec7, C-terminal;
CL8220.Contig7_All	88	0.683	Down	0.02576	S	"117 1325 RNA binding protein, putative [Ricinus communis] >gi|223540085|gb|EEF41662.1| RNA binding protein, putative [Ricinus communis]"	0.796828	0.000824	61.167	T(0.002)LPGAS(0.201)S(0.797)PLQVK	3	0.96575	mitochondria			GO:0097159 organic cyclic compound binding; GO:1901363 heterocyclic compound binding; GO:0003723 RNA binding; GO:1901265 nucleoside phosphate binding; GO:0005488 binding; GO:0003676 nucleic acid binding; GO:0000166 nucleotide binding; GO:0036094 small molecule binding;	K13207			IPR000504; IPR012677;	RNA recognition motif domain; Nucleotide-binding alpha-beta plait domain;
Unigene68377_All	132	0.715	Down	0.0090044	S	230 1687 minus strand conserved hypothetical protein [Ricinus communis] >gi|223547235|gb|EEF48730.1| conserved hypothetical protein [Ricinus communis]	0.78514	3.39e-43	132.03	S(0.785)S(0.215)GPQPGGVTPGGR	2	0.22622	nucleus
CL26169.Contig1_All	139	1.445	Up	0.035321	Y	1 699 predicted protein [Populus trichocarpa] >gi|222843524|gb|EEE81071.1| predicted protein [Populus trichocarpa]	0.782332	9.09e-15	115.12	ASY(0.782)DSSHGT(0.217)PGR	3	0.49368	nucleus				K13456	RIN4; RPM1-interacting protein 4	fve04626 Plant-pathogen interaction - Fragaria vesca (woodland strawberry);	IPR008700;	RIN4, pathogenic type III effector avirulence factor Avr cleavage site;
Unigene17297_All	162	1.449	Up	0.00196473	S	117 842 minus strand predicted protein [Populus trichocarpa] >gi|222854274|gb|EEE91821.1| predicted protein [Populus trichocarpa]	0.782112	0.000779	65.895	RS(0.218)ES(0.782)EHNHVK	4	0.19911	chloroplast							IPR025520;	Domain of unknown function DUF4408;
CL18359.Contig2_All	201	0.716	Down	0.0099236	S	27 995 PREDICTED: uncharacterized protein LOC100251709 [Vitis vinifera]	0.776621	0.00764	57.174	KWPS(0.223)S(0.777)PNR	3	0.31507	cytoplasm
Unigene20607_All	590	0.753	Down	0.0065776	S	"205 2193 transferase, transferring glycosyl groups, putative [Ricinus communis] >gi|223543394|gb|EEF44925.1| transferase, transferring glycosyl groups, putative [Ricinus communis]"	0.776502	0.000311	68.845	RHS(0.223)ES(0.777)GLEILNK	3	2.0812	plasma membrane				K20887			IPR029044;	Nucleotide-diphospho-sugar transferases;
CL16911.Contig4_All	63	1.336	Up	0.031023	S	202 495 conserved hypothetical protein [Ricinus communis] >gi|223535043|gb|EEF36725.1| conserved hypothetical protein [Ricinus communis]	0.770959	0.0189	50.914	S(0.144)GS(0.771)GGT(0.085)VSGR	2	-1.136	chloroplast
CL23276.Contig1_All	161	0.725	Down	0.0076233	S	62 2857 PREDICTED: DNA replication licensing factor mcm2 [Vitis vinifera] >gi|296085553|emb|CBI29285.3| unnamed protein product [Vitis vinifera]	0.770495	7.7e-16	103.67	SHDDTDAMQS(0.23)S(0.77)PGR	3	-1.0854	nucleus	GO:0006260 DNA replication; GO:0006725 cellular aromatic compound metabolic process; GO:0006259 DNA metabolic process; GO:1901360 organic cyclic compound metabolic process; GO:0006807 nitrogen compound metabolic process; GO:0009058 biosynthetic process; GO:0044238 primary metabolic process; GO:1901576 organic substance biosynthetic process; GO:0044237 cellular metabolic process; GO:0044249 cellul…	GO:0043226 organelle; GO:0043231 intracellular membrane-bounded organelle; GO:0043229 intracellular organelle; GO:0005634 nucleus; GO:0044464 cell part; GO:0005622 intracellular; GO:0032991 macromolecular complex; GO:0044424 intracellular part; GO:0042555 MCM complex; GO:0043234 protein complex; GO:0043227 membrane-bounded organelle; GO:0005623 cell;	GO:0003677 DNA binding; GO:0005524 ATP binding; GO:1901265 nucleoside phosphate binding; GO:0004386 helicase activity; GO:0001882 nucleoside binding; GO:0043167 ion binding; GO:0016817 hydrolase activity, acting on acid anhydrides; GO:0016787 hydrolase activity; GO:0000166 nucleotide binding; GO:0017111 nucleoside-triphosphatase activity; GO:1901363 heterocyclic compound binding; GO:0097159 organ…	K02540	MCM2; DNA replication licensing factor MCM2 [EC:3.6.4.12]	fve03030 DNA replication - Fragaria vesca (woodland strawberry);	IPR012340; IPR001208; IPR033762; IPR027417; IPR027925;	Nucleic acid-binding, OB-fold; MCM domain; MCM OB domain; P-loop containing nucleoside triphosphate hydrolase; MCM N-terminal domain;
CL4242.Contig2_All	633	0.623	Down	0.0031761	S	"19 3885 minus strand multidrug/pheromone exporter, MDR family, ABC transporter family [Populus trichocarpa] >gi|222868115|gb|EEF05246.1| multidrug/pheromone exporter, MDR family, ABC transporter family [Populus trichocarpa]"	0.770033	2.94e-29	136.33	NSVS(0.23)S(0.77)PIITR	2	-1.5952	plasma membrane	GO:0006810 transport; GO:0055085 transmembrane transport; GO:0051179 localization; GO:0051234 establishment of localization;	GO:0031224 intrinsic component of membrane; GO:0016020 membrane; GO:0016021 integral component of membrane; GO:0044425 membrane part;	GO:1901265 nucleoside phosphate binding; GO:0015399 primary active transmembrane transporter activity; GO:0016817 hydrolase activity, acting on acid anhydrides; GO:0016787 hydrolase activity; GO:0016887 ATPase activity; GO:0097159 organic cyclic compound binding; GO:1901363 heterocyclic compound binding; GO:0016462 pyrophosphatase activity; GO:0003824 catalytic activity; GO:0032553 ribonucleotide…	K05658	ABCB1; ATP-binding cassette, subfamily B (MDR/TAP), member 1 [EC:3.6.3.44]	fve02010 ABC transporters - Fragaria vesca (woodland strawberry);	IPR003593; IPR003439; IPR011527; IPR027417;	AAA+ ATPase domain; ABC transporter-like; ABC transporter type 1, transmembrane domain; P-loop containing nucleoside triphosphate hydrolase;
CL20753.Contig8_All	205	0.718	Down	0.022403	S	2070 2906 PREDICTED: chaperone protein dnaJ 6-like [Cucumis sativus]	0.761447	0.00188	51.727	VSEIKPPT(0.238)S(0.761)PLR	3	-0.72902	nucleus				K09529			IPR001623;	DnaJ domain;
CL4144.Contig5_All	34	0.683	Down	0.0121434	S	79 444 minus strand hypothetical protein PRUPE_ppa013502mg [Prunus persica]	0.758397	2.19e-15	99.011	KHSPAHTAES(0.001)T(0.017)T(0.223)S(0.758)PAR	4	-0.2746	cytoplasm	GO:0007017 microtubule-based process; GO:0009987 cellular process;	GO:0043229 intracellular organelle; GO:0043232 intracellular non-membrane-bounded organelle; GO:0044430 cytoskeletal part; GO:0044446 intracellular organelle part; GO:0032991 macromolecular complex; GO:0044424 intracellular part; GO:0030286 dynein complex; GO:0005875 microtubule associated complex; GO:0005623 cell; GO:0044422 organelle part; GO:0043228 non-membrane-bounded organelle; GO:0043226 o…		K10418
Unigene23116_All	42	0.762	Down	0.0134592	S	3 674 PREDICTED: BRI1 kinase inhibitor 1 [Vitis vinifera]	0.755984	0.0216	50.786	S(0.241)KS(0.756)DS(0.003)NIR	3	0.90098	nucleus				K14499	BKI1; BRI1 kinase inhibitor 1	fve04075 Plant hormone signal transduction - Fragaria vesca (woodland strawberry);
Unigene29159_All	73	0.745	Down	0.0144011	S	42 881 minus strand conserved hypothetical protein [Ricinus communis] >gi|223526469|gb|EEF28743.1| conserved hypothetical protein [Ricinus communis]	0.752947	3.88e-68	141.19	KPS(0.753)AS(0.246)S(0.001)STSSAANDGTR	3	0.57538	cytoplasm		GO:0031224 intrinsic component of membrane; GO:0016020 membrane; GO:0016021 integral component of membrane; GO:0044425 membrane part;		K20724
