# Supplementary material for: The Phosphoproteomic Response of Okra (Abelmoschus esculentus L.) Seedlings to Salt Stress
Source: Int J Mol Sci. 2019 Mar 13;20(6):1262. doi: 10.3390/ijms20061262 (PMC6470868; doi:10.3390/ijms20061262)
Supplement: Supplementary file 1 [file ijms-20-01262-s001.zip › Supplementary Materials/TableS5.xls]

## Sheet: Node Information
Table S5. Node Information of PPI
String name	Protein accession	Number of modfication sites	Regulation	Subcellular localization	Biological Process	Cellular Component	Molecular Function	KEGG KO No.	KEGG Gene	KEGG pathway	IPR ID	Domain description
POPTR_0007s05090.1	CL2686.Contig12_All	6	Down	nucleus	GO:0006518 peptide metabolic process; GO:0043043 peptide biosynthetic process; GO:0044267 cellular protein metabolic process; GO:0006807 nitrogen compound metabolic process; GO:0009058 biosynthetic process; GO:0043603 cellular amide metabolic process; GO:0044238 primary metabolic process; GO:1901566 organonitrogen compound biosynthetic process; GO:1901576 organic substance biosynthetic process; G…	GO:0005840 ribosome; GO:0043226 organelle; GO:0043229 intracellular organelle; GO:0043232 intracellular non-membrane-bounded organelle; GO:0044464 cell part; GO:0005622 intracellular; GO:0005737 cytoplasm; GO:0032991 macromolecular complex; GO:0044424 intracellular part; GO:1990904 ribonucleoprotein complex; GO:0005623 cell; GO:0030529 intracellular ribonucleoprotein complex; GO:0044444 cytoplasm…	GO:0003735 structural constituent of ribosome; GO:0005198 structural molecule activity;	K02991	RP-S6e; small subunit ribosomal protein S6e	fve03010 Ribosome - Fragaria vesca (woodland strawberry);
POPTR_0002s04420.1	CL9991.Contig2_All	2	Down	cytoplasm	GO:0006518 peptide metabolic process; GO:0043043 peptide biosynthetic process; GO:0044267 cellular protein metabolic process; GO:0006807 nitrogen compound metabolic process; GO:0009058 biosynthetic process; GO:0043603 cellular amide metabolic process; GO:0044238 primary metabolic process; GO:1901566 organonitrogen compound biosynthetic process; GO:1901576 organic substance biosynthetic process; G…	GO:0005840 ribosome; GO:0043229 intracellular organelle; GO:0043232 intracellular non-membrane-bounded organelle; GO:0015935 small ribosomal subunit; GO:0044446 intracellular organelle part; GO:0005737 cytoplasm; GO:0032991 macromolecular complex; GO:0044424 intracellular part; GO:0005623 cell; GO:0044422 organelle part; GO:0043228 non-membrane-bounded organelle; GO:0043226 organelle; GO:0044391 …	GO:0097159 organic cyclic compound binding; GO:1901363 heterocyclic compound binding; GO:0003723 RNA binding; GO:0005488 binding; GO:0003676 nucleic acid binding; GO:0005198 structural molecule activity; GO:0003735 structural constituent of ribosome;	K02958	RP-S15e; small subunit ribosomal protein S15e	fve03010 Ribosome - Fragaria vesca (woodland strawberry);	IPR023575;	Ribosomal protein S19, superfamily;
POPTR_0014s03900.1	CL19354.Contig5_All	1	Down	chloroplast	GO:0006518 peptide metabolic process; GO:0043043 peptide biosynthetic process; GO:0044267 cellular protein metabolic process; GO:0006807 nitrogen compound metabolic process; GO:0009058 biosynthetic process; GO:0043603 cellular amide metabolic process; GO:0044238 primary metabolic process; GO:1901566 organonitrogen compound biosynthetic process; GO:1901576 organic substance biosynthetic process; G…	GO:0005840 ribosome; GO:0043226 organelle; GO:0043229 intracellular organelle; GO:0043232 intracellular non-membrane-bounded organelle; GO:0044464 cell part; GO:0005622 intracellular; GO:0005737 cytoplasm; GO:0032991 macromolecular complex; GO:0044424 intracellular part; GO:1990904 ribonucleoprotein complex; GO:0005623 cell; GO:0030529 intracellular ribonucleoprotein complex; GO:0044444 cytoplasm…	GO:0003735 structural constituent of ribosome; GO:0005198 structural molecule activity;	K02996	RP-S9; small subunit ribosomal protein S9	fve03010 Ribosome - Fragaria vesca (woodland strawberry);	IPR020568; IPR014721;	Ribosomal protein S5 domain 2-type fold; Ribosomal protein S5 domain 2-type fold, subgroup;
POPTR_0002s09970.1	Unigene55159_All	1	Down	nucleus
POPTR_0001s31850.1	Unigene79731_All	1	Down	chloroplast	GO:0006518 peptide metabolic process; GO:0043043 peptide biosynthetic process; GO:0044267 cellular protein metabolic process; GO:0006807 nitrogen compound metabolic process; GO:0009058 biosynthetic process; GO:0043603 cellular amide metabolic process; GO:0044238 primary metabolic process; GO:1901566 organonitrogen compound biosynthetic process; GO:1901576 organic substance biosynthetic process; G…	GO:0005840 ribosome; GO:0043226 organelle; GO:0043229 intracellular organelle; GO:0043232 intracellular non-membrane-bounded organelle; GO:0044464 cell part; GO:0005622 intracellular; GO:0005737 cytoplasm; GO:0032991 macromolecular complex; GO:0044424 intracellular part; GO:1990904 ribonucleoprotein complex; GO:0005623 cell; GO:0030529 intracellular ribonucleoprotein complex; GO:0044444 cytoplasm…	GO:0003735 structural constituent of ribosome; GO:0005198 structural molecule activity;	K02991	RP-S6e; small subunit ribosomal protein S6e	fve03010 Ribosome - Fragaria vesca (woodland strawberry);
POPTR_0013s03260.1	CL9520.Contig3_All	1	Down	cytoplasm				K14565	NOP58; nucleolar protein 58	fve03008 Ribosome biogenesis in eukaryotes - Fragaria vesca (woodland strawberry);	IPR002687; IPR012974; IPR012976;	Nop domain; NOP5, N-terminal; NOSIC;
POPTR_0005s23150.1	CL6505.Contig1_All	3	Up	chloroplast				K19828			IPR027417;	P-loop containing nucleoside triphosphate hydrolase;
POPTR_0012s09390.1	Unigene67632_All	1	Down	nucleus							IPR003349;	JmjN domain;
POPTR_0005s02160.1	CL27678.Contig19_All	1	Down	mitochondria			GO:0005515 protein binding; GO:0005488 binding;				IPR017986; IPR015943; IPR011044; IPR011047;	WD40-repeat-containing domain; WD40/YVTN repeat-like-containing domain; Quinoprotein amine dehydrogenase, beta chain-like; Quinoprotein alcohol dehydrogenase-like superfamily;
POPTR_0006s06570.1	Unigene28377_All	1	Down	nucleus			GO:0005515 protein binding; GO:0005488 binding;				IPR017986; IPR006595; IPR015943; IPR006594; IPR011047;	WD40-repeat-containing domain; CTLH, C-terminal LisH motif; WD40/YVTN repeat-like-containing domain; LIS1 homology motif; Quinoprotein alcohol dehydrogenase-like superfamily;
POPTR_0003s02400.1	Unigene13439_All	1	Down	chloroplast			GO:0005515 protein binding; GO:0005488 binding;				IPR006595; IPR006594;	CTLH, C-terminal LisH motif; LIS1 homology motif;
POPTR_0003s21240.1	CL560.Contig50_All	2	Up	nucleus			GO:0097159 organic cyclic compound binding; GO:1901363 heterocyclic compound binding; GO:1901265 nucleoside phosphate binding; GO:0005488 binding; GO:0003676 nucleic acid binding; GO:0000166 nucleotide binding; GO:0036094 small molecule binding;	K12900	FUSIP1; FUS-interacting serine-arginine-rich protein 1	fve03040 Spliceosome - Fragaria vesca (woodland strawberry);	IPR000504; IPR012677;	RNA recognition motif domain; Nucleotide-binding alpha-beta plait domain;
POPTR_0002s17560.1	CL7165.Contig18_All	2	Up	nucleus			GO:0097159 organic cyclic compound binding; GO:1901363 heterocyclic compound binding; GO:1901265 nucleoside phosphate binding; GO:0005488 binding; GO:0003676 nucleic acid binding; GO:0000166 nucleotide binding; GO:0036094 small molecule binding;	K12893	SFRS4_5_6; splicing factor, arginine/serine-rich 4/5/6	fve03040 Spliceosome - Fragaria vesca (woodland strawberry);	IPR000504; IPR012677;	RNA recognition motif domain; Nucleotide-binding alpha-beta plait domain;
POPTR_0014s09210.1	CL5151.Contig6_All	2	Down	mitochondria		GO:0043229 intracellular organelle; GO:0043232 intracellular non-membrane-bounded organelle; GO:0044446 intracellular organelle part; GO:0032991 macromolecular complex; GO:0044424 intracellular part; GO:0005623 cell; GO:0044422 organelle part; GO:0044427 chromosomal part; GO:0043228 non-membrane-bounded organelle; GO:0000786 nucleosome; GO:0043226 organelle; GO:0000785 chromatin; GO:0044464 cell …	GO:0097159 organic cyclic compound binding; GO:1901363 heterocyclic compound binding; GO:0003677 DNA binding; GO:0046982 protein heterodimerization activity; GO:0005488 binding; GO:0046983 protein dimerization activity; GO:0003676 nucleic acid binding; GO:0005515 protein binding;	K11253			IPR009072; IPR007125;	Histone-fold; Histone H2A/H2B/H3;
POPTR_0015s13880.1	CL1024.Contig29_All	9	Up	nucleus			GO:0097159 organic cyclic compound binding; GO:1901363 heterocyclic compound binding; GO:1901265 nucleoside phosphate binding; GO:0005488 binding; GO:0003676 nucleic acid binding; GO:0000166 nucleotide binding; GO:0036094 small molecule binding;	K12893	SFRS4_5_6; splicing factor, arginine/serine-rich 4/5/6	fve03040 Spliceosome - Fragaria vesca (woodland strawberry);	IPR000504; IPR012677;	RNA recognition motif domain; Nucleotide-binding alpha-beta plait domain;
POPTR_0005s10090.1	CL3435.Contig5_All	1	Down	cytoplasm			GO:1901265 nucleoside phosphate binding; GO:0001882 nucleoside binding; GO:0043167 ion binding; GO:0016817 hydrolase activity, acting on acid anhydrides; GO:0016787 hydrolase activity; GO:0000166 nucleotide binding; GO:0017111 nucleoside-triphosphatase activity; GO:0097159 organic cyclic compound binding; GO:1901363 heterocyclic compound binding; GO:0032549 ribonucleoside binding; GO:0097367 carb…	K03234			IPR027417; IPR000795; IPR005517; IPR005225; IPR004161; IPR000640; IPR020568; IPR014721; IPR009022; IPR009000;	P-loop containing nucleoside triphosphate hydrolase; Transcription factor, GTP-binding domain; Translation elongation factor EFG/EF2, domain IV; Small GTP-binding protein domain; Translation elongation factor EFTu-like, domain 2; Translation elongation factor EFG, V domain; Ribosomal protein S5 domain 2-type fold; Ribosomal protein S5 domain 2-type fold, subgroup; Elongation factor G, III-V domai…
POPTR_0008s17970.1	Unigene81027_All	1	Down	cytoplasm				K02537			IPR003511;	HORMA domain;
POPTR_0007s03160.1	CL25105.Contig2_All	1	Down	chloroplast	GO:0016043 cellular component organization; GO:0000278 mitotic cell cycle; GO:0006996 organelle organization; GO:0007067 mitotic nuclear division; GO:0048285 organelle fission; GO:0044763 single-organism cellular process; GO:0044699 single-organism process; GO:0000280 nuclear division; GO:0022402 cell cycle process; GO:0009987 cellular process; GO:1903047 mitotic cell cycle process; GO:0007049 ce…	GO:0098687 chromosomal region; GO:0043226 organelle; GO:0043229 intracellular organelle; GO:0043232 intracellular non-membrane-bounded organelle; GO:0044464 cell part; GO:0005622 intracellular; GO:0005694 chromosome; GO:0000775 chromosome, centromeric region; GO:0044446 intracellular organelle part; GO:0044424 intracellular part; GO:0005623 cell; GO:0044422 organelle part; GO:0044427 chromosomal …		K11548
RBL901	CL27714.Contig7_All	2	Down	nucleus	GO:0050794 regulation of cellular process; GO:0050789 regulation of biological process; GO:0051726 regulation of cell cycle; GO:0065007 biological regulation;	GO:0043226 organelle; GO:0043231 intracellular membrane-bounded organelle; GO:0043229 intracellular organelle; GO:0005634 nucleus; GO:0044464 cell part; GO:0005622 intracellular; GO:0044424 intracellular part; GO:0043227 membrane-bounded organelle; GO:0005623 cell;		K04681			IPR013763; IPR002720;	Cyclin-like; Retinoblastoma-associated protein, A-box;
POPTR_0001s38080.1	CL10504.Contig9_All	1	Down	chloroplast	GO:0044699 single-organism process; GO:0008152 metabolic process; GO:0055114 oxidation-reduction process; GO:0044710 single-organism metabolic process;		GO:0003824 catalytic activity; GO:0016491 oxidoreductase activity;	K02641	petH; ferredoxin--NADP+ reductase [EC:1.18.1.2]	fve00195 Photosynthesis - Fragaria vesca (woodland strawberry); fve01100 Metabolic pathways - Fragaria vesca (woodland strawberry);	IPR017927; IPR017938;	Ferredoxin reductase-type FAD-binding domain; Riboflavin synthase-like beta-barrel;
POPTR_0001s07920.1	CL9944.Contig4_All	1	Down	cytoplasm			GO:0043169 cation binding; GO:0046872 metal ion binding; GO:0005509 calcium ion binding; GO:0005488 binding; GO:0043167 ion binding;	K13448	CML; calcium-binding protein CML	fve04626 Plant-pathogen interaction - Fragaria vesca (woodland strawberry);	IPR011992; IPR002048;	EF-hand domain pair; EF-hand domain;
POPTR_0008s12890.1	Unigene10600_All	1	Down	nucleus
POPTR_0001s30940.1	Unigene69183_All	1	Down	nucleus				K01110	PTEN; phosphatidylinositol-3,4,5-trisphosphate 3-phosphatase and dual-specificity protein phosphatase PTEN [EC:3.1.3.16 3.1.3.48 3.1.3.67]	fve00562 Inositol phosphate metabolism - Fragaria vesca (woodland strawberry); fve04070 Phosphatidylinositol signaling system - Fragaria vesca (woodland strawberry);	IPR029021; IPR029023;	Protein-tyrosine phosphatase-like; Tensin phosphatase, lipid phosphatase domain;
POPTR_0001s12700.1	CL23276.Contig1_All	3	Down	nucleus	GO:0006260 DNA replication; GO:0006725 cellular aromatic compound metabolic process; GO:0006259 DNA metabolic process; GO:1901360 organic cyclic compound metabolic process; GO:0006807 nitrogen compound metabolic process; GO:0009058 biosynthetic process; GO:0044238 primary metabolic process; GO:1901576 organic substance biosynthetic process; GO:0044237 cellular metabolic process; GO:0044249 cellul…	GO:0043226 organelle; GO:0043231 intracellular membrane-bounded organelle; GO:0043229 intracellular organelle; GO:0005634 nucleus; GO:0044464 cell part; GO:0005622 intracellular; GO:0032991 macromolecular complex; GO:0044424 intracellular part; GO:0042555 MCM complex; GO:0043234 protein complex; GO:0043227 membrane-bounded organelle; GO:0005623 cell;	GO:0003677 DNA binding; GO:0005524 ATP binding; GO:1901265 nucleoside phosphate binding; GO:0004386 helicase activity; GO:0001882 nucleoside binding; GO:0043167 ion binding; GO:0016817 hydrolase activity, acting on acid anhydrides; GO:0016787 hydrolase activity; GO:0000166 nucleotide binding; GO:0017111 nucleoside-triphosphatase activity; GO:1901363 heterocyclic compound binding; GO:0097159 organ…	K02540	MCM2; DNA replication licensing factor MCM2 [EC:3.6.4.12]	fve03030 DNA replication - Fragaria vesca (woodland strawberry);	IPR012340; IPR001208; IPR033762; IPR027417; IPR027925;	Nucleic acid-binding, OB-fold; MCM domain; MCM OB domain; P-loop containing nucleoside triphosphate hydrolase; MCM N-terminal domain;
POPTR_0005s09150.1	CL531.Contig16_All	2	Down	nucleus		GO:0043229 intracellular organelle; GO:0043232 intracellular non-membrane-bounded organelle; GO:0044430 cytoskeletal part; GO:0044446 intracellular organelle part; GO:0032991 macromolecular complex; GO:0044424 intracellular part; GO:0005623 cell; GO:0015629 actin cytoskeleton; GO:0044422 organelle part; GO:0043228 non-membrane-bounded organelle; GO:0043226 organelle; GO:0005856 cytoskeleton; GO:0…	GO:0005524 ATP binding; GO:0003774 motor activity; GO:1901265 nucleoside phosphate binding; GO:0001882 nucleoside binding; GO:0043167 ion binding; GO:0016817 hydrolase activity, acting on acid anhydrides; GO:0016787 hydrolase activity; GO:0005515 protein binding; GO:0000166 nucleotide binding; GO:0017111 nucleoside-triphosphatase activity; GO:0097159 organic cyclic compound binding; GO:1901363 he…				IPR001609; IPR027417; IPR027401;	Myosin head, motor domain; P-loop containing nucleoside triphosphate hydrolase; Myosin-like IQ motif-containing domain;
POPTR_0009s05740.1	Unigene71267_All	1	Down	cytoplasm	GO:0016310 phosphorylation; GO:0044267 cellular protein metabolic process; GO:0044238 primary metabolic process; GO:0044237 cellular metabolic process; GO:0006796 phosphate-containing compound metabolic process; GO:0071704 organic substance metabolic process; GO:0008152 metabolic process; GO:0006468 protein phosphorylation; GO:0006793 phosphorus metabolic process; GO:0044260 cellular macromolecul…		GO:0005524 ATP binding; GO:1901265 nucleoside phosphate binding; GO:0016773 phosphotransferase activity, alcohol group as acceptor; GO:0001882 nucleoside binding; GO:0043167 ion binding; GO:0004672 protein kinase activity; GO:0000166 nucleotide binding; GO:0097159 organic cyclic compound binding; GO:1901363 heterocyclic compound binding; GO:0032549 ribonucleoside binding; GO:0097367 carbohydrate …	K13412	CPK; calcium-dependent protein kinase [EC:2.7.11.1]	fve04626 Plant-pathogen interaction - Fragaria vesca (woodland strawberry);	IPR000719; IPR011992; IPR002048; IPR011009;	Protein kinase domain; EF-hand domain pair; EF-hand domain; Protein kinase-like domain;
POPTR_0011s09500.1	CL7334.Contig4_All	2	Down	mitochondria				K16732
POPTR_0001s47180.1	CL27223.Contig5_All	1	Down	nucleus				K10406
POPTR_0014s05150.1	CL28066.Contig2_All	3	Down	chloroplast			GO:0097159 organic cyclic compound binding; GO:1901363 heterocyclic compound binding; GO:0003723 RNA binding; GO:0005515 protein binding; GO:0005488 binding; GO:0003676 nucleic acid binding;	K03260	EIF4G; translation initiation factor 4G	fve03013 RNA transport - Fragaria vesca (woodland strawberry);	IPR003891; IPR003890; IPR016024; IPR016021;	Initiation factor eIF-4 gamma, MA3; MIF4G-like, type 3; Armadillo-type fold; MIF4G-like domain;
POPTR_0001s34630.1	Unigene10160_All	3	Down	cytoplasm	GO:0016310 phosphorylation; GO:0044267 cellular protein metabolic process; GO:0044238 primary metabolic process; GO:0044237 cellular metabolic process; GO:0006796 phosphate-containing compound metabolic process; GO:0071704 organic substance metabolic process; GO:0008152 metabolic process; GO:0006468 protein phosphorylation; GO:0006793 phosphorus metabolic process; GO:0044260 cellular macromolecul…		GO:0005524 ATP binding; GO:1901265 nucleoside phosphate binding; GO:0016773 phosphotransferase activity, alcohol group as acceptor; GO:0001882 nucleoside binding; GO:0043167 ion binding; GO:0004672 protein kinase activity; GO:0000166 nucleotide binding; GO:0097159 organic cyclic compound binding; GO:1901363 heterocyclic compound binding; GO:0032549 ribonucleoside binding; GO:0097367 carbohydrate …				IPR000719; IPR001245; IPR011009;	Protein kinase domain; Serine-threonine/tyrosine-protein kinase catalytic domain; Protein kinase-like domain;
POPTR_0005s11030.1	Unigene8839_All	1	Up	mitochondria			GO:0043169 cation binding; GO:0003824 catalytic activity; GO:0005488 binding; GO:0043167 ion binding;				IPR001932;	PPM-type phosphatase domain;
POPTR_0004s20840.1	CL2564.Contig3_All	2	Down	plasma membrane	GO:0016310 phosphorylation; GO:0044267 cellular protein metabolic process; GO:0044238 primary metabolic process; GO:0044237 cellular metabolic process; GO:0006796 phosphate-containing compound metabolic process; GO:0071704 organic substance metabolic process; GO:0008152 metabolic process; GO:0006468 protein phosphorylation; GO:0006793 phosphorus metabolic process; GO:0044260 cellular macromolecul…		GO:0005524 ATP binding; GO:1901265 nucleoside phosphate binding; GO:0016773 phosphotransferase activity, alcohol group as acceptor; GO:0001882 nucleoside binding; GO:0043167 ion binding; GO:0005515 protein binding; GO:0004672 protein kinase activity; GO:0000166 nucleotide binding; GO:0097159 organic cyclic compound binding; GO:1901363 heterocyclic compound binding; GO:0032549 ribonucleoside bindi…				IPR000719; IPR013210; IPR032675; IPR001245; IPR011009;	Protein kinase domain; Leucine-rich repeat-containing N-terminal, plant-type; Leucine-rich repeat domain, L domain-like; Serine-threonine/tyrosine-protein kinase catalytic domain; Protein kinase-like domain;
POPTR_0013s02660.1	Unigene87622_All	1	Down	chloroplast
POPTR_0018s14590.1	Unigene85485_All	3	Down	chloroplast	GO:0016310 phosphorylation; GO:0044267 cellular protein metabolic process; GO:0044238 primary metabolic process; GO:0044237 cellular metabolic process; GO:0006796 phosphate-containing compound metabolic process; GO:0071704 organic substance metabolic process; GO:0008152 metabolic process; GO:0006468 protein phosphorylation; GO:0006793 phosphorus metabolic process; GO:0044260 cellular macromolecul…		GO:0005524 ATP binding; GO:1901265 nucleoside phosphate binding; GO:0016773 phosphotransferase activity, alcohol group as acceptor; GO:0001882 nucleoside binding; GO:0043167 ion binding; GO:0004672 protein kinase activity; GO:0000166 nucleotide binding; GO:0097159 organic cyclic compound binding; GO:1901363 heterocyclic compound binding; GO:0032549 ribonucleoside binding; GO:0097367 carbohydrate …	K04733			IPR000719; IPR001245; IPR013320; IPR011009;	Protein kinase domain; Serine-threonine/tyrosine-protein kinase catalytic domain; Concanavalin A-like lectin/glucanase domain; Protein kinase-like domain;
POPTR_0001s00560.1	Unigene21377_All	3	Down	nucleus	GO:0016310 phosphorylation; GO:0044267 cellular protein metabolic process; GO:0044238 primary metabolic process; GO:0044237 cellular metabolic process; GO:0006796 phosphate-containing compound metabolic process; GO:0071704 organic substance metabolic process; GO:0008152 metabolic process; GO:0006468 protein phosphorylation; GO:0006793 phosphorus metabolic process; GO:0044260 cellular macromolecul…		GO:0005524 ATP binding; GO:1901265 nucleoside phosphate binding; GO:0016773 phosphotransferase activity, alcohol group as acceptor; GO:0001882 nucleoside binding; GO:0043167 ion binding; GO:0005515 protein binding; GO:0004672 protein kinase activity; GO:0000166 nucleotide binding; GO:0097159 organic cyclic compound binding; GO:1901363 heterocyclic compound binding; GO:0032549 ribonucleoside bindi…				IPR000270; IPR000719; IPR001245; IPR011009;	PB1 domain; Protein kinase domain; Serine-threonine/tyrosine-protein kinase catalytic domain; Protein kinase-like domain;
POPTR_0014s02610.1	CL135.Contig13_All	2	Down	chloroplast	GO:0016310 phosphorylation; GO:0044267 cellular protein metabolic process; GO:0044238 primary metabolic process; GO:0044237 cellular metabolic process; GO:0006796 phosphate-containing compound metabolic process; GO:0071704 organic substance metabolic process; GO:0008152 metabolic process; GO:0006468 protein phosphorylation; GO:0006793 phosphorus metabolic process; GO:0044260 cellular macromolecul…		GO:0005524 ATP binding; GO:1901265 nucleoside phosphate binding; GO:0016773 phosphotransferase activity, alcohol group as acceptor; GO:0001882 nucleoside binding; GO:0043167 ion binding; GO:0004672 protein kinase activity; GO:0000166 nucleotide binding; GO:0097159 organic cyclic compound binding; GO:1901363 heterocyclic compound binding; GO:0032549 ribonucleoside binding; GO:0097367 carbohydrate …				IPR000719; IPR011009;	Protein kinase domain; Protein kinase-like domain;
POPTR_0009s07920.1	CL1240.Contig21_All	1	Down	chloroplast				K04733
POPTR_0003s16530.1	CL9868.Contig33_All	4	Down	nucleus	GO:0016310 phosphorylation; GO:0044267 cellular protein metabolic process; GO:0044238 primary metabolic process; GO:0044237 cellular metabolic process; GO:0006796 phosphate-containing compound metabolic process; GO:0071704 organic substance metabolic process; GO:0008152 metabolic process; GO:0006468 protein phosphorylation; GO:0006793 phosphorus metabolic process; GO:0044260 cellular macromolecul…		GO:0005524 ATP binding; GO:1901265 nucleoside phosphate binding; GO:0016773 phosphotransferase activity, alcohol group as acceptor; GO:0001882 nucleoside binding; GO:0043167 ion binding; GO:0004672 protein kinase activity; GO:0000166 nucleotide binding; GO:0097159 organic cyclic compound binding; GO:1901363 heterocyclic compound binding; GO:0032549 ribonucleoside binding; GO:0097367 carbohydrate …				IPR000719; IPR013320; IPR011009;	Protein kinase domain; Concanavalin A-like lectin/glucanase domain; Protein kinase-like domain;
POPTR_0008s14190.1	Unigene30634_All	1	Down	nucleus			GO:0097159 organic cyclic compound binding; GO:1901363 heterocyclic compound binding; GO:0005488 binding; GO:0003676 nucleic acid binding; GO:0043167 ion binding; GO:0043169 cation binding; GO:0046872 metal ion binding;				IPR015880; IPR007087; IPR013087; IPR022755;	Zinc finger, C2H2-like; Zinc finger, C2H2; Zinc finger C2H2-type/integrase DNA-binding domain; Zinc finger, double-stranded RNA binding;
