# Supplementary material for: The Phosphoproteomic Response of Okra (Abelmoschus esculentus L.) Seedlings to Salt Stress
Source: Int J Mol Sci. 2019 Mar 13;20(6):1262. doi: 10.3390/ijms20061262 (PMC6470868; doi:10.3390/ijms20061262)
Supplement: Supplementary file 1 [file ijms-20-01262-s001.zip › Supplementary Materials/TableS6.xls]

## Sheet: Network Information
Table S6. Network Information of PPI
#node1	node2	node1_string_internal_id	node2_string_internal_id	node1_external_id	node2_external_id	neighborhood_on_chromosome	gene_fusion	phylogenetic_cooccurrence	homology	coexpression	experimentally_determined_interaction	database_annotated	automated_textmining	combined_score
POPTR_0007s05090.1	POPTR_0002s04420.1	91699	79044	3694.POPTR_0007s05090.1	3694.POPTR_0002s04420.1	0	0	0	0	0.987	0.907	0.543	0.272	0.999
POPTR_0014s03900.1	POPTR_0002s04420.1	104172	79044	3694.POPTR_0014s03900.1	3694.POPTR_0002s04420.1	0.451	0	0	0	0.987	0.829	0.291	0.272	0.999
POPTR_0002s09970.1	POPTR_0002s04420.1	79599	79044	3694.POPTR_0002s09970.1	3694.POPTR_0002s04420.1	0	0	0	0	0.987	0.907	0.543	0.272	0.999
POPTR_0002s04420.1	POPTR_0001s31850.1	79044	77036	3694.POPTR_0002s04420.1	3694.POPTR_0001s31850.1	0	0	0	0	0.987	0.907	0.543	0.272	0.999
POPTR_0013s03260.1	POPTR_0005s23150.1	102589	87913	3694.POPTR_0013s03260.1	3694.POPTR_0005s23150.1	0	0	0	0	0.987	0.893	0	0.043	0.998
POPTR_0014s03900.1	POPTR_0002s09970.1	104172	79599	3694.POPTR_0014s03900.1	3694.POPTR_0002s09970.1	0	0	0	0	0.957	0.89	0.291	0.272	0.997
POPTR_0014s03900.1	POPTR_0001s31850.1	104172	77036	3694.POPTR_0014s03900.1	3694.POPTR_0001s31850.1	0	0	0	0	0.957	0.89	0.291	0.272	0.997
POPTR_0014s03900.1	POPTR_0007s05090.1	104172	91699	3694.POPTR_0014s03900.1	3694.POPTR_0007s05090.1	0	0	0	0	0.957	0.89	0.291	0.272	0.997
POPTR_0002s25390.1	POPTR_0001s17290.1	81122	75637	3694.POPTR_0002s25390.1	3694.POPTR_0001s17290.1	0	0	0	0	0.65	0.927	0.543	0.505	0.993
POPTR_0012s09390.1	POPTR_0005s02160.1	101715	85909	3694.POPTR_0012s09390.1	3694.POPTR_0005s02160.1	0	0	0	0	0.061	0.89	0.393	0.588	0.97
POPTR_0012s09390.1	POPTR_0006s06570.1	101715	89061	3694.POPTR_0012s09390.1	3694.POPTR_0006s06570.1	0	0	0	0	0.045	0.89	0.393	0.588	0.97
POPTR_0012s09390.1	POPTR_0003s02400.1	101715	81413	3694.POPTR_0012s09390.1	3694.POPTR_0003s02400.1	0	0	0	0	0	0.89	0.393	0.588	0.97
POPTR_0003s21240.1	POPTR_0002s17560.1	83259	80358	3694.POPTR_0003s21240.1	3694.POPTR_0002s17560.1	0	0	0	0	0	0.932	0	0.444	0.96
POPTR_0016s11100.1	POPTR_0001s02430.1	108298	74151	3694.POPTR_0016s11100.1	3694.POPTR_0001s02430.1	0	0	0	0.77	0.094	0.874	0.543	0.488	0.949
POPTR_0014s09210.1	POPTR_0012s09390.1	104703	101715	3694.POPTR_0014s09210.1	3694.POPTR_0012s09390.1	0	0	0	0	0.093	0.639	0.646	0.603	0.947
POPTR_0011s11700.1	POPTR_0008s16760.1	100274	94353	3694.POPTR_0011s11700.1	3694.POPTR_0008s16760.1	0	0	0	0	0.196	0.7	0.538	0.427	0.927
POPTR_0011s16040.1	POPTR_0011s11700.1	100708	100274	3694.POPTR_0011s16040.1	3694.POPTR_0011s11700.1	0	0	0	0	0.097	0.7	0.538	0.427	0.918
POPTR_0015s13880.1	POPTR_0003s21240.1	107039	83259	3694.POPTR_0015s13880.1	3694.POPTR_0003s21240.1	0	0	0	0	0	0.864	0	0.428	0.918
POPTR_0005s10090.1	POPTR_0002s04420.1	86702	79044	3694.POPTR_0005s10090.1	3694.POPTR_0002s04420.1	0.451	0	0	0	0.73	0.1	0.239	0.272	0.912
POPTR_0017s11310.1	POPTR_0011s14820.1	109772	100586	3694.POPTR_0017s11310.1	3694.POPTR_0011s14820.1	0.451	0	0	0	0.229	0.626	0	0.502	0.91
POPTR_0008s17970.1	POPTR_0007s03160.1	94474	91506	3694.POPTR_0008s17970.1	3694.POPTR_0007s03160.1	0	0	0	0	0.488	0.309	0.543	0.424	0.894
POPTR_0013s03260.1	POPTR_0002s09970.1	102589	79599	3694.POPTR_0013s03260.1	3694.POPTR_0002s09970.1	0	0	0.236	0	0.193	0.603	0.543	0	0.873
POPTR_0013s03260.1	POPTR_0007s05090.1	102589	91699	3694.POPTR_0013s03260.1	3694.POPTR_0007s05090.1	0	0	0.235	0	0.193	0.603	0.543	0	0.873
POPTR_0013s03260.1	POPTR_0001s31850.1	102589	77036	3694.POPTR_0013s03260.1	3694.POPTR_0001s31850.1	0	0	0.234	0	0.193	0.603	0.543	0	0.872
POPTR_0008s03940.1	POPTR_0006s00350.1	93071	88439	3694.POPTR_0008s03940.1	3694.POPTR_0006s00350.1	0	0	0	0	0.088	0.458	0.543	0.496	0.871
POPTR_0012s09390.1	RBL901	101715	74595	3694.POPTR_0012s09390.1	3694.POPTR_0001s06870.1	0	0	0	0	0.06	0.769	0.082	0.375	0.858
POPTR_0011s14820.1	POPTR_0007s13340.1	100586	92486	3694.POPTR_0011s14820.1	3694.POPTR_0007s13340.1	0.451	0	0	0	0.094	0.626	0	0.272	0.846
POPTR_0016s12260.1	POPTR_0006s10040.1	108395	89408	3694.POPTR_0016s12260.1	3694.POPTR_0006s10040.1	0	0	0	0.988	0.261	0	0.8	0	0.845
POPTR_0001s38080.1	POPTR_0001s07920.1	77659	74700	3694.POPTR_0001s38080.1	3694.POPTR_0001s07920.1	0	0	0	0	0	0.682	0.324	0.279	0.831
POPTR_0008s12890.1	POPTR_0001s30940.1	93966	76945	3694.POPTR_0008s12890.1	3694.POPTR_0001s30940.1	0	0	0	0	0	0.601	0.291	0.424	0.822
POPTR_0014s09210.1	POPTR_0001s12700.1	104703	75178	3694.POPTR_0014s09210.1	3694.POPTR_0001s12700.1	0	0	0	0	0.091	0.679	0.14	0.348	0.814
POPTR_0006s10040.1	POPTR_0002s05660.1	89408	79168	3694.POPTR_0006s10040.1	3694.POPTR_0002s05660.1	0	0	0	0	0.552	0.603	0	0	0.814
POPTR_0016s12260.1	POPTR_0002s05660.1	108395	79168	3694.POPTR_0016s12260.1	3694.POPTR_0002s05660.1	0	0	0	0	0.551	0.603	0	0	0.814
POPTR_0005s09150.1	POPTR_0001s07920.1	86608	74700	3694.POPTR_0005s09150.1	3694.POPTR_0001s07920.1	0	0	0	0	0.066	0.564	0.289	0.425	0.811
POPTR_0009s05740.1	POPTR_0001s07920.1	95527	74700	3694.POPTR_0009s05740.1	3694.POPTR_0001s07920.1	0	0	0	0.687	0.067	0.458	0.528	0.498	0.779
POPTR_0006s08710.1	POPTR_0002s11860.1	89275	79788	3694.POPTR_0006s08710.1	3694.POPTR_0002s11860.1	0	0	0	0	0.28	0.578	0.291	0.071	0.773
POPTR_0011s09500.1	POPTR_0001s47180.1	100054	78550	3694.POPTR_0011s09500.1	3694.POPTR_0001s47180.1	0	0	0	0	0.382	0.219	0.279	0.424	0.772
POPTR_0005s10090.1	POPTR_0002s17560.1	86702	80358	3694.POPTR_0005s10090.1	3694.POPTR_0002s17560.1	0	0	0	0	0.067	0.489	0.543	0.066	0.769
POPTR_0015s13880.1	POPTR_0005s10090.1	107039	86702	3694.POPTR_0015s13880.1	3694.POPTR_0005s10090.1	0	0	0	0	0.067	0.489	0.543	0.066	0.769
POPTR_0014s09210.1	POPTR_0008s17970.1	104703	94474	3694.POPTR_0014s09210.1	3694.POPTR_0008s17970.1	0	0	0	0	0.108	0.124	0.535	0.431	0.765
POPTR_0011s09500.1	POPTR_0008s17970.1	100054	94474	3694.POPTR_0011s09500.1	3694.POPTR_0008s17970.1	0	0	0	0	0.547	0.149	0	0.425	0.758
POPTR_0005s10090.1	POPTR_0002s09970.1	86702	79599	3694.POPTR_0005s10090.1	3694.POPTR_0002s09970.1	0	0	0	0	0.564	0.117	0.239	0.272	0.758
POPTR_0005s10090.1	POPTR_0001s31850.1	86702	77036	3694.POPTR_0005s10090.1	3694.POPTR_0001s31850.1	0	0	0	0	0.564	0.117	0.239	0.272	0.758
POPTR_0007s05090.1	POPTR_0005s10090.1	91699	86702	3694.POPTR_0007s05090.1	3694.POPTR_0005s10090.1	0	0	0	0	0.564	0.117	0.239	0.272	0.758
POPTR_0014s09210.1	POPTR_0007s03160.1	104703	91506	3694.POPTR_0014s09210.1	3694.POPTR_0007s03160.1	0	0	0	0	0.094	0.123	0.53	0.427	0.757
POPTR_0008s17970.1	POPTR_0001s47180.1	94474	78550	3694.POPTR_0008s17970.1	3694.POPTR_0001s47180.1	0	0	0	0	0.228	0.528	0.287	0.164	0.753
POPTR_0014s05150.1	POPTR_0002s17560.1	104297	80358	3694.POPTR_0014s05150.1	3694.POPTR_0002s17560.1	0	0	0	0	0.102	0.632	0.291	0.065	0.751
POPTR_0015s13880.1	POPTR_0014s05150.1	107039	104297	3694.POPTR_0015s13880.1	3694.POPTR_0014s05150.1	0	0	0	0	0.102	0.632	0.291	0.065	0.751
POPTR_0008s12890.1	POPTR_0001s34630.1	93966	77314	3694.POPTR_0008s12890.1	3694.POPTR_0001s34630.1	0	0	0	0	0	0.217	0.534	0.343	0.739
POPTR_0009s05740.1	POPTR_0008s12890.1	95527	93966	3694.POPTR_0009s05740.1	3694.POPTR_0008s12890.1	0.056	0	0.271	0.628	0	0.324	0.49	0.475	0.731
POPTR_0013s03260.1	POPTR_0005s10090.1	102589	86702	3694.POPTR_0013s03260.1	3694.POPTR_0005s10090.1	0	0	0	0	0.119	0.598	0.29	0.047	0.728
POPTR_0005s11030.1	POPTR_0004s20840.1	86796	85345	3694.POPTR_0005s11030.1	3694.POPTR_0004s20840.1	0.451	0	0	0	0.079	0.135	0.275	0.272	0.727
POPTR_0013s02660.1	POPTR_0005s11030.1	102529	86796	3694.POPTR_0013s02660.1	3694.POPTR_0005s11030.1	0.451	0	0	0	0.079	0.135	0.275	0.272	0.727
POPTR_0018s14590.1	POPTR_0005s11030.1	111468	86796	3694.POPTR_0018s14590.1	3694.POPTR_0005s11030.1	0.451	0	0	0	0.079	0.135	0.275	0.272	0.727
POPTR_0005s11030.1	POPTR_0001s34630.1	86796	77314	3694.POPTR_0005s11030.1	3694.POPTR_0001s34630.1	0.451	0	0	0	0.079	0.135	0.275	0.272	0.727
POPTR_0005s11030.1	POPTR_0001s00560.1	86796	73964	3694.POPTR_0005s11030.1	3694.POPTR_0001s00560.1	0.451	0	0	0	0.079	0.135	0.275	0.272	0.727
POPTR_0014s02610.1	POPTR_0005s11030.1	104043	86796	3694.POPTR_0014s02610.1	3694.POPTR_0005s11030.1	0.451	0	0	0	0.079	0.135	0.275	0.272	0.727
POPTR_0009s07920.1	POPTR_0005s11030.1	95745	86796	3694.POPTR_0009s07920.1	3694.POPTR_0005s11030.1	0.451	0	0	0	0.079	0.135	0.275	0.272	0.727
POPTR_0005s11030.1	POPTR_0003s16530.1	86796	82788	3694.POPTR_0005s11030.1	3694.POPTR_0003s16530.1	0.451	0	0	0	0.079	0.135	0.275	0.272	0.727
POPTR_0014s09210.1	POPTR_0008s14190.1	104703	94096	3694.POPTR_0014s09210.1	3694.POPTR_0008s14190.1	0	0	0	0	0.093	0.111	0.537	0.339	0.72
POPTR_0014s03900.1	POPTR_0005s10090.1	104172	86702	3694.POPTR_0014s03900.1	3694.POPTR_0005s10090.1	0.139	0	0	0	0.391	0.1	0.291	0.272	0.712
